# Supplementary material for: The Length of the Expressed 3′ UTR Is an Intermediate Molecular Phenotype Linking Genetic Variants to Complex Diseases
Source: Front Genet. 2019 Aug 16;10:714. doi: 10.3389/fgene.2019.00714 (PMC6707137; doi:10.3389/fgene.2019.00714)
Supplement: Supplementary file 2 [file DataSheet_2.csv]

SNP_ID	GENE_ID	BETA	NOMINAL_PVALUE	EMPIRICAL_PVALUE	FDR
rs10888445	117145	-0.807727128092087	8.48288194293421e-91	3.3182374544659e-08	1.3937281767493e-05
rs13320	117145	-0.807727128092087	8.48288194293421e-91	3.3182374544659e-08	1.3937281767493e-05
rs7523082	117145	-0.807727128092087	8.48288194293421e-91	3.3182374544659e-08	1.3937281767493e-05
rs2338201	117145	-0.81046954786278	2.63388763316092e-89	3.3182374544659e-08	1.3937281767493e-05
rs6685187	117145	-0.800920166838401	2.50423194984039e-88	3.3182374544659e-08	1.3937281767493e-05
rs6698740	117145	-0.800920166838401	2.50423194984039e-88	3.3182374544659e-08	1.3937281767493e-05
rs1060870	117145	-0.800920166838401	2.50423194984039e-88	3.3182374544659e-08	1.3937281767493e-05
rs12067594	117145	-0.800920166838401	2.50423194984039e-88	3.3182374544659e-08	1.3937281767493e-05
rs7542137	117145	-0.798606470861134	4.76604558408736e-88	3.3182374544659e-08	1.3937281767493e-05
rs11204915	117145	-0.793625622808381	3.53439789688938e-87	3.3182374544659e-08	1.3937281767493e-05
rs9943281	117145	-0.795058178810195	1.65498230742756e-86	3.3182374544659e-08	1.3937281767493e-05
rs11204914	117145	-0.795058178810195	1.65498230742756e-86	3.3182374544659e-08	1.3937281767493e-05
rs10788817	117145	-0.795058178810195	1.65498230742756e-86	3.3182374544659e-08	1.3937281767493e-05
rs2999545	117145	-0.774816342664774	9.97512103842857e-83	3.3182374544659e-08	1.3937281767493e-05
rs2130525	117145	-0.776754127825659	3.63469425967903e-82	3.3182374544659e-08	1.3937281767493e-05
rs12081585	10352	1.58109945064708	6.15616906825785e-80	3.3182374544659e-08	1.3937281767493e-05
rs7541453	117145	-0.775593383184062	3.20530800285398e-79	3.3182374544659e-08	1.3937281767493e-05
rs12086	10352	1.57982830843717	5.03997282854329e-78	3.3182374544659e-08	1.3937281767493e-05
rs7532510	10352	1.57982830843717	5.03997282854329e-78	3.3182374544659e-08	1.3937281767493e-05
rs6662165	10352	1.56865018510725	5.66842470657199e-78	3.3182374544659e-08	1.3937281767493e-05
rs7525871	10352	1.56865018510725	5.66842470657199e-78	3.3182374544659e-08	1.3937281767493e-05
rs1057991	10352	1.56472412703422	3.5381139737584e-77	3.3182374544659e-08	1.3937281767493e-05
rs1057990	10352	1.56472412703422	3.5381139737584e-77	3.3182374544659e-08	1.3937281767493e-05
rs11285792	10352	1.56472412703422	3.5381139737584e-77	3.3182374544659e-08	1.3937281767493e-05
rs2794314	10352	1.56472412703422	3.5381139737584e-77	3.3182374544659e-08	1.3937281767493e-05
rs2765529	10352	1.56472412703422	3.5381139737584e-77	3.3182374544659e-08	1.3937281767493e-05
rs2645295	10352	1.56472412703422	3.5381139737584e-77	3.3182374544659e-08	1.3937281767493e-05
rs2765530	10352	1.56472412703422	3.5381139737584e-77	3.3182374544659e-08	1.3937281767493e-05
rs2765531	10352	1.56472412703422	3.5381139737584e-77	3.3182374544659e-08	1.3937281767493e-05
rs1325940	10352	1.56472412703422	3.5381139737584e-77	3.3182374544659e-08	1.3937281767493e-05
rs2794313	10352	1.56472412703422	3.5381139737584e-77	3.3182374544659e-08	1.3937281767493e-05
rs2645302	10352	1.56472412703422	3.5381139737584e-77	3.3182374544659e-08	1.3937281767493e-05
rs2645301	10352	1.56472412703422	3.5381139737584e-77	3.3182374544659e-08	1.3937281767493e-05
rs2794312	10352	1.56472412703422	3.5381139737584e-77	3.3182374544659e-08	1.3937281767493e-05
rs2765532	10352	1.56472412703422	3.5381139737584e-77	3.3182374544659e-08	1.3937281767493e-05
rs56708249	10352	1.56472412703422	3.5381139737584e-77	3.3182374544659e-08	1.3937281767493e-05
rs17023171	10352	1.56472412703422	3.5381139737584e-77	3.3182374544659e-08	1.3937281767493e-05
rs17023174	10352	1.56472412703422	3.5381139737584e-77	3.3182374544659e-08	1.3937281767493e-05
rs12072640	10352	1.56472412703422	3.5381139737584e-77	3.3182374544659e-08	1.3937281767493e-05
rs12072768	10352	1.56472412703422	3.5381139737584e-77	3.3182374544659e-08	1.3937281767493e-05
rs12077366	10352	1.56472412703422	3.5381139737584e-77	3.3182374544659e-08	1.3937281767493e-05
rs2794311	10352	1.56472412703422	3.5381139737584e-77	3.3182374544659e-08	1.3937281767493e-05
rs2765533	10352	1.56472412703422	3.5381139737584e-77	3.3182374544659e-08	1.3937281767493e-05
rs2765534	10352	1.56472412703422	3.5381139737584e-77	3.3182374544659e-08	1.3937281767493e-05
rs12088921	10352	1.56472412703422	3.5381139737584e-77	3.3182374544659e-08	1.3937281767493e-05
rs6668960	10352	1.56472412703422	3.5381139737584e-77	3.3182374544659e-08	1.3937281767493e-05
rs2361269	10352	1.56472412703422	3.5381139737584e-77	3.3182374544659e-08	1.3937281767493e-05
rs2645300	10352	1.56472412703422	3.5381139737584e-77	3.3182374544659e-08	1.3937281767493e-05
rs2361270	10352	1.56472412703422	3.5381139737584e-77	3.3182374544659e-08	1.3937281767493e-05
rs2361271	10352	1.56472412703422	3.5381139737584e-77	3.3182374544659e-08	1.3937281767493e-05
rs2361272	10352	1.56472412703422	3.5381139737584e-77	3.3182374544659e-08	1.3937281767493e-05
rs10923741	10352	1.56472412703422	3.5381139737584e-77	3.3182374544659e-08	1.3937281767493e-05
rs10802073	10352	1.56472412703422	3.5381139737584e-77	3.3182374544659e-08	1.3937281767493e-05
rs1343723	10352	1.56472412703422	3.5381139737584e-77	3.3182374544659e-08	1.3937281767493e-05
rs138055448	10352	1.56472412703422	3.5381139737584e-77	3.3182374544659e-08	1.3937281767493e-05
rs6695059	10352	1.56472412703422	3.5381139737584e-77	3.3182374544659e-08	1.3937281767493e-05
rs1325938	10352	1.56321386004445	5.62365973874589e-77	3.3182374544659e-08	1.3937281767493e-05
rs12086549	10352	1.56097236256916	7.84784726367877e-77	3.3182374544659e-08	1.3937281767493e-05
rs146862216	10352	1.58214448338534	8.29730497629565e-77	3.3182374544659e-08	1.3937281767493e-05
rs2361273	10352	1.56150823643697	1.00060510855297e-76	3.3182374544659e-08	1.3937281767493e-05
rs2645305	10352	1.58192718251104	1.42193169717678e-76	3.3182374544659e-08	1.3937281767493e-05
rs2794310	10352	1.58192718251104	1.42193169717678e-76	3.3182374544659e-08	1.3937281767493e-05
rs2765543	10352	1.58192718251104	1.42193169717678e-76	3.3182374544659e-08	1.3937281767493e-05
rs10923740	10352	1.58090077292515	1.69389417239452e-76	3.3182374544659e-08	1.3937281767493e-05
rs10802075	10352	1.56697318387194	2.81703226695907e-76	3.3182374544659e-08	1.3937281767493e-05
rs2645292	10352	1.54827137675773	5.72392639723405e-76	3.3182374544659e-08	1.3937281767493e-05
rs2765542	10352	1.56058276435928	4.69176107844577e-75	3.3182374544659e-08	1.3937281767493e-05
rs12073744	10352	1.54822366976144	8.70108833423202e-75	3.3182374544659e-08	1.3937281767493e-05
rs61808892	10352	1.55235609015462	1.02157092635444e-74	3.3182374544659e-08	1.3937281767493e-05
rs71811256	10352	1.5655201059533	2.32061815153996e-72	3.3182374544659e-08	1.3937281767493e-05
rs12064109	10352	1.55212134380928	3.72458709808181e-71	3.3182374544659e-08	1.3937281767493e-05
rs61808932	10352	1.55212134380928	3.72458709808181e-71	3.3182374544659e-08	1.3937281767493e-05
rs17023185	10352	1.52374312858818	4.1364302041289e-71	3.3182374544659e-08	1.3937281767493e-05
rs3936018	10352	1.54503420311113	3.31263012872535e-70	3.3182374544659e-08	1.3937281767493e-05
rs61808897	10352	1.55419046507573	1.31574480230359e-69	3.3182374544659e-08	1.3937281767493e-05
rs10788818	117145	-0.780738730073803	1.56161170441516e-69	3.3182374544659e-08	1.3937281767493e-05
rs34832114	117145	-0.78029424699982	1.93020617059616e-69	3.3182374544659e-08	1.3937281767493e-05
rs4845713	117145	-0.78029424699982	1.93020617059616e-69	3.3182374544659e-08	1.3937281767493e-05
rs35016197	117145	-0.78029424699982	1.93020617059616e-69	3.3182374544659e-08	1.3937281767493e-05
rs3007711	117145	-0.78029424699982	1.93020617059616e-69	3.3182374544659e-08	1.3937281767493e-05
rs3007670	117145	-0.78029424699982	1.93020617059616e-69	3.3182374544659e-08	1.3937281767493e-05
rs3007685	117145	-0.78029424699982	1.93020617059616e-69	3.3182374544659e-08	1.3937281767493e-05
rs2999541	117145	-0.78029424699982	1.93020617059616e-69	3.3182374544659e-08	1.3937281767493e-05
rs12562586	117145	-0.78029424699982	1.93020617059616e-69	3.3182374544659e-08	1.3937281767493e-05
rs4845409	117145	-0.776218229688326	9.70259474031434e-69	3.3182374544659e-08	1.3937281767493e-05
rs6669254	10352	1.57506268498274	1.42391570372169e-68	3.3182374544659e-08	1.3937281767493e-05
rs55696509	10352	1.53419186765743	2.39609994586951e-67	3.3182374544659e-08	1.3937281767493e-05
rs1907040	117145	-0.769289255689919	2.90713507825926e-67	3.3182374544659e-08	1.3937281767493e-05
rs1387833	117145	-0.767719305747693	3.26756903528562e-67	3.3182374544659e-08	1.3937281767493e-05
rs2999546	117145	-0.767719305747693	3.26756903528562e-67	3.3182374544659e-08	1.3937281767493e-05
rs2932576	117145	-0.767719305747693	3.26756903528562e-67	3.3182374544659e-08	1.3937281767493e-05
rs2932577	117145	-0.767719305747693	3.26756903528562e-67	3.3182374544659e-08	1.3937281767493e-05
rs1490189	117145	-0.767719305747693	3.26756903528562e-67	3.3182374544659e-08	1.3937281767493e-05
rs2999542	117145	-0.767353101760114	3.91283918836736e-67	3.3182374544659e-08	1.3937281767493e-05
rs9435963	117145	-0.767353101760114	3.91283918836736e-67	3.3182374544659e-08	1.3937281767493e-05
rs2932565	117145	-0.767353101760114	3.91283918836736e-67	3.3182374544659e-08	1.3937281767493e-05
rs2338209	117145	-0.765825471464635	4.3475325292427e-67	3.3182374544659e-08	1.3937281767493e-05
rs2999506	117145	-0.765825471464635	4.3475325292427e-67	3.3182374544659e-08	1.3937281767493e-05
rs10788820	117145	-0.769479854838253	5.60190682778825e-67	3.3182374544659e-08	1.3937281767493e-05
rs2932579	117145	-0.765220340388328	4.56871911956085e-66	3.3182374544659e-08	1.3937281767493e-05
rs9435964	117145	-0.759040597740459	6.35656942761871e-66	3.3182374544659e-08	1.3937281767493e-05
rs141565998	117145	-0.764109539926159	6.58678323232578e-66	3.3182374544659e-08	1.3937281767493e-05
rs144102861	10352	1.45401784913118	8.37575547854838e-66	3.3182374544659e-08	1.3937281767493e-05
rs72691108	10352	1.5231678637715	1.08335154607647e-65	3.3182374544659e-08	1.3937281767493e-05
rs2999544	117145	-0.75718425499265	1.72878918878142e-65	3.3182374544659e-08	1.3937281767493e-05
rs2279502	117145	-0.723531246868926	3.63545920144823e-65	3.3182374544659e-08	1.3937281767493e-05
rs2279501	117145	-0.720410097912791	3.75322818270812e-65	3.3182374544659e-08	1.3937281767493e-05
rs144042341	10352	1.50167492313452	2.41975280623266e-64	3.3182374544659e-08	1.3937281767493e-05
rs12116923	117145	-0.719299722840892	4.76127253998029e-64	3.3182374544659e-08	1.3937281767493e-05
rs1602251	117145	-0.744657894105023	4.53132256503793e-63	3.3182374544659e-08	1.3937281767493e-05
rs71093218	117145	-0.756185680321346	1.25750128973749e-61	3.3182374544659e-08	1.3937281767493e-05
rs140244345	387338	-0.492969155359584	5.74546793200407e-61	3.3182374544659e-08	1.3937281767493e-05
rs6694628	387338	-0.492969155359584	5.74546793200407e-61	3.3182374544659e-08	1.3937281767493e-05
rs79610407	387338	-0.490750512182929	8.49811361505731e-61	3.3182374544659e-08	1.3937281767493e-05
rs4372193	387338	-0.490750512182929	8.49811361505731e-61	3.3182374544659e-08	1.3937281767493e-05
rs111723629	387338	-0.490750512182929	8.49811361505731e-61	3.3182374544659e-08	1.3937281767493e-05
rs3991877	387338	-0.490750512182929	8.49811361505731e-61	3.3182374544659e-08	1.3937281767493e-05
rs6679080	387338	-0.48982543735343	1.5182300102723e-60	3.3182374544659e-08	1.3937281767493e-05
rs6679898	387338	-0.48982543735343	1.5182300102723e-60	3.3182374544659e-08	1.3937281767493e-05
rs10158236	387338	-0.48982543735343	1.5182300102723e-60	3.3182374544659e-08	1.3937281767493e-05
rs10157084	387338	-0.48982543735343	1.5182300102723e-60	3.3182374544659e-08	1.3937281767493e-05
rs56363851	387338	-0.48982543735343	1.5182300102723e-60	3.3182374544659e-08	1.3937281767493e-05
rs66990604	387338	-0.48982543735343	1.5182300102723e-60	3.3182374544659e-08	1.3937281767493e-05
rs112068407	387338	-0.48982543735343	1.5182300102723e-60	3.3182374544659e-08	1.3937281767493e-05
rs72886907	387338	-0.489218994113949	2.50737379276429e-60	3.3182374544659e-08	1.3937281767493e-05
rs111226885	387338	-0.489218994113949	2.50737379276429e-60	3.3182374544659e-08	1.3937281767493e-05
rs72890715	387338	-0.486090040374161	3.76273240113737e-60	3.3182374544659e-08	1.3937281767493e-05
rs1812705	387338	-0.485416723671422	3.78597372103685e-60	3.3182374544659e-08	1.3937281767493e-05
rs72886905	387338	-0.491152272649567	4.66060709454238e-60	3.3182374544659e-08	1.3937281767493e-05
rs7529674	387338	-0.491361151445632	4.9193476009381e-60	3.3182374544659e-08	1.3937281767493e-05
rs146398931	387338	-0.487973865847582	5.49107781682838e-60	3.3182374544659e-08	1.3937281767493e-05
rs28699008	387338	-0.488222713988383	5.67050010107631e-60	3.3182374544659e-08	1.3937281767493e-05
rs113745511	387338	-0.487875772485205	6.1228320898945e-60	3.3182374544659e-08	1.3937281767493e-05
rs111868160	387338	-0.496301854449946	7.09010536215945e-60	3.3182374544659e-08	1.3937281767493e-05
rs112911951	387338	-0.490715961017725	7.20583934584526e-60	3.3182374544659e-08	1.3937281767493e-05
rs7520482	387338	-0.490715961017725	7.20583934584526e-60	3.3182374544659e-08	1.3937281767493e-05
rs6666601	387338	-0.489996813543724	8.51694541227892e-60	3.3182374544659e-08	1.3937281767493e-05
rs56909107	387338	-0.487878952095595	9.05202940109024e-60	3.3182374544659e-08	1.3937281767493e-05
rs41293285	387338	-0.487878952095595	9.05202940109024e-60	3.3182374544659e-08	1.3937281767493e-05
rs17357628	387338	-0.487878952095595	9.05202940109024e-60	3.3182374544659e-08	1.3937281767493e-05
rs17357635	387338	-0.487878952095595	9.05202940109024e-60	3.3182374544659e-08	1.3937281767493e-05
rs68191463	387338	-0.487878952095595	9.05202940109024e-60	3.3182374544659e-08	1.3937281767493e-05
rs56126529	387338	-0.487878952095595	9.05202940109024e-60	3.3182374544659e-08	1.3937281767493e-05
rs7525309	387338	-0.487878952095595	9.05202940109024e-60	3.3182374544659e-08	1.3937281767493e-05
rs7548675	387338	-0.487878952095595	9.05202940109024e-60	3.3182374544659e-08	1.3937281767493e-05
rs7515284	387338	-0.487878952095595	9.05202940109024e-60	3.3182374544659e-08	1.3937281767493e-05
rs41294456	387338	-0.487878952095595	9.05202940109024e-60	3.3182374544659e-08	1.3937281767493e-05
rs66516678	387338	-0.487878952095595	9.05202940109024e-60	3.3182374544659e-08	1.3937281767493e-05
rs41294458	387338	-0.487878952095595	9.05202940109024e-60	3.3182374544659e-08	1.3937281767493e-05
rs79697925	387338	-0.487878952095595	9.05202940109024e-60	3.3182374544659e-08	1.3937281767493e-05
rs17361763	387338	-0.487878952095595	9.05202940109024e-60	3.3182374544659e-08	1.3937281767493e-05
rs6684274	387338	-0.487878952095595	9.05202940109024e-60	3.3182374544659e-08	1.3937281767493e-05
rs11304172	387338	-0.487878952095595	9.05202940109024e-60	3.3182374544659e-08	1.3937281767493e-05
rs6696777	387338	-0.487878952095595	9.05202940109024e-60	3.3182374544659e-08	1.3937281767493e-05
rs6659228	387338	-0.487878952095595	9.05202940109024e-60	3.3182374544659e-08	1.3937281767493e-05
rs10661193	387338	-0.487878952095595	9.05202940109024e-60	3.3182374544659e-08	1.3937281767493e-05
rs6697123	387338	-0.487878952095595	9.05202940109024e-60	3.3182374544659e-08	1.3937281767493e-05
rs67487250	387338	-0.487878952095595	9.05202940109024e-60	3.3182374544659e-08	1.3937281767493e-05
rs113610895	387338	-0.487878952095595	9.05202940109024e-60	3.3182374544659e-08	1.3937281767493e-05
rs112280595	387338	-0.487878952095595	9.05202940109024e-60	3.3182374544659e-08	1.3937281767493e-05
rs112491752	387338	-0.487878952095595	9.05202940109024e-60	3.3182374544659e-08	1.3937281767493e-05
rs112089006	387338	-0.487878952095595	9.05202940109024e-60	3.3182374544659e-08	1.3937281767493e-05
rs72677585	387338	-0.487878952095595	9.05202940109024e-60	3.3182374544659e-08	1.3937281767493e-05
rs17357676	387338	-0.487878952095595	9.05202940109024e-60	3.3182374544659e-08	1.3937281767493e-05
rs17361791	387338	-0.487878952095595	9.05202940109024e-60	3.3182374544659e-08	1.3937281767493e-05
rs41294460	387338	-0.487878952095595	9.05202940109024e-60	3.3182374544659e-08	1.3937281767493e-05
rs72885198	387338	-0.487878952095595	9.05202940109024e-60	3.3182374544659e-08	1.3937281767493e-05
rs72886903	387338	-0.487878952095595	9.05202940109024e-60	3.3182374544659e-08	1.3937281767493e-05
rs68112720	387338	-0.487878952095595	9.05202940109024e-60	3.3182374544659e-08	1.3937281767493e-05
rs17361805	387338	-0.487878952095595	9.05202940109024e-60	3.3182374544659e-08	1.3937281767493e-05
rs72677587	387338	-0.487878952095595	9.05202940109024e-60	3.3182374544659e-08	1.3937281767493e-05
rs17361812	387338	-0.487878952095595	9.05202940109024e-60	3.3182374544659e-08	1.3937281767493e-05
rs66575205	387338	-0.487878952095595	9.05202940109024e-60	3.3182374544659e-08	1.3937281767493e-05
rs72886911	387338	-0.487878952095595	9.05202940109024e-60	3.3182374544659e-08	1.3937281767493e-05
rs56344958	387338	-0.487878952095595	9.05202940109024e-60	3.3182374544659e-08	1.3937281767493e-05
rs56121132	387338	-0.487878952095595	9.05202940109024e-60	3.3182374544659e-08	1.3937281767493e-05
rs5013330	387338	-0.487878952095595	9.05202940109024e-60	3.3182374544659e-08	1.3937281767493e-05
rs17357683	387338	-0.487878952095595	9.05202940109024e-60	3.3182374544659e-08	1.3937281767493e-05
rs6667861	387338	-0.487878952095595	9.05202940109024e-60	3.3182374544659e-08	1.3937281767493e-05
rs1057533	387338	-0.487878952095595	9.05202940109024e-60	3.3182374544659e-08	1.3937281767493e-05
rs1057534	387338	-0.487878952095595	9.05202940109024e-60	3.3182374544659e-08	1.3937281767493e-05
rs1057535	387338	-0.487878952095595	9.05202940109024e-60	3.3182374544659e-08	1.3937281767493e-05
rs1135459	387338	-0.487878952095595	9.05202940109024e-60	3.3182374544659e-08	1.3937281767493e-05
rs1135460	387338	-0.487878952095595	9.05202940109024e-60	3.3182374544659e-08	1.3937281767493e-05
rs1475390	387338	-0.487878952095595	9.05202940109024e-60	3.3182374544659e-08	1.3937281767493e-05
rs5773907	387338	-0.487878952095595	9.05202940109024e-60	3.3182374544659e-08	1.3937281767493e-05
rs1475388	387338	-0.487878952095595	9.05202940109024e-60	3.3182374544659e-08	1.3937281767493e-05
rs57267378	387338	-0.487878952095595	9.05202940109024e-60	3.3182374544659e-08	1.3937281767493e-05
rs58162700	387338	-0.487878952095595	9.05202940109024e-60	3.3182374544659e-08	1.3937281767493e-05
rs966907	387338	-0.487878952095595	9.05202940109024e-60	3.3182374544659e-08	1.3937281767493e-05
rs66828173	387338	-0.487878952095595	9.05202940109024e-60	3.3182374544659e-08	1.3937281767493e-05
rs72677592	387338	-0.487878952095595	9.05202940109024e-60	3.3182374544659e-08	1.3937281767493e-05
rs41294476	387338	-0.487878952095595	9.05202940109024e-60	3.3182374544659e-08	1.3937281767493e-05
rs41294478	387338	-0.487878952095595	9.05202940109024e-60	3.3182374544659e-08	1.3937281767493e-05
rs17413701	387338	-0.487878952095595	9.05202940109024e-60	3.3182374544659e-08	1.3937281767493e-05
rs7515598	387338	-0.487878952095595	9.05202940109024e-60	3.3182374544659e-08	1.3937281767493e-05
rs12385696	387338	-0.487878952095595	9.05202940109024e-60	3.3182374544659e-08	1.3937281767493e-05
rs12385697	387338	-0.487878952095595	9.05202940109024e-60	3.3182374544659e-08	1.3937281767493e-05
rs12385693	387338	-0.487878952095595	9.05202940109024e-60	3.3182374544659e-08	1.3937281767493e-05
rs12385695	387338	-0.487878952095595	9.05202940109024e-60	3.3182374544659e-08	1.3937281767493e-05
rs56179746	387338	-0.487878952095595	9.05202940109024e-60	3.3182374544659e-08	1.3937281767493e-05
rs10158572	387338	-0.487878952095595	9.05202940109024e-60	3.3182374544659e-08	1.3937281767493e-05
rs10158130	387338	-0.487878952095595	9.05202940109024e-60	3.3182374544659e-08	1.3937281767493e-05
rs10157464	387338	-0.487878952095595	9.05202940109024e-60	3.3182374544659e-08	1.3937281767493e-05
rs56030283	387338	-0.487878952095595	9.05202940109024e-60	3.3182374544659e-08	1.3937281767493e-05
rs55971480	387338	-0.487878952095595	9.05202940109024e-60	3.3182374544659e-08	1.3937281767493e-05
rs66911505	387338	-0.487878952095595	9.05202940109024e-60	3.3182374544659e-08	1.3937281767493e-05
rs6659448	387338	-0.487878952095595	9.05202940109024e-60	3.3182374544659e-08	1.3937281767493e-05
rs6674726	387338	-0.487878952095595	9.05202940109024e-60	3.3182374544659e-08	1.3937281767493e-05
rs72677593	387338	-0.487878952095595	9.05202940109024e-60	3.3182374544659e-08	1.3937281767493e-05
rs72677594	387338	-0.487878952095595	9.05202940109024e-60	3.3182374544659e-08	1.3937281767493e-05
rs7520497	387338	-0.487878952095595	9.05202940109024e-60	3.3182374544659e-08	1.3937281767493e-05
rs7532149	387338	-0.487878952095595	9.05202940109024e-60	3.3182374544659e-08	1.3937281767493e-05
rs67276232	387338	-0.487878952095595	9.05202940109024e-60	3.3182374544659e-08	1.3937281767493e-05
rs55887761	387338	-0.487878952095595	9.05202940109024e-60	3.3182374544659e-08	1.3937281767493e-05
rs9661240	387338	-0.487878952095595	9.05202940109024e-60	3.3182374544659e-08	1.3937281767493e-05
rs1053624	387338	-0.487878952095595	9.05202940109024e-60	3.3182374544659e-08	1.3937281767493e-05
rs1053628	387338	-0.487878952095595	9.05202940109024e-60	3.3182374544659e-08	1.3937281767493e-05
rs6429599	387338	-0.487878952095595	9.05202940109024e-60	3.3182374544659e-08	1.3937281767493e-05
rs17361819	387338	-0.487878952095595	9.05202940109024e-60	3.3182374544659e-08	1.3937281767493e-05
rs67142569	387338	-0.487878952095595	9.05202940109024e-60	3.3182374544659e-08	1.3937281767493e-05
rs17361833	387338	-0.487878952095595	9.05202940109024e-60	3.3182374544659e-08	1.3937281767493e-05
rs41534051	387338	-0.487878952095595	9.05202940109024e-60	3.3182374544659e-08	1.3937281767493e-05
rs12062	387338	-0.487878952095595	9.05202940109024e-60	3.3182374544659e-08	1.3937281767493e-05
rs66847432	387338	-0.487878952095595	9.05202940109024e-60	3.3182374544659e-08	1.3937281767493e-05
rs67547686	387338	-0.487878952095595	9.05202940109024e-60	3.3182374544659e-08	1.3937281767493e-05
rs17357759	387338	-0.487878952095595	9.05202940109024e-60	3.3182374544659e-08	1.3937281767493e-05
rs17361873	387338	-0.487878952095595	9.05202940109024e-60	3.3182374544659e-08	1.3937281767493e-05
rs72677599	387338	-0.487878952095595	9.05202940109024e-60	3.3182374544659e-08	1.3937281767493e-05
rs72677600	387338	-0.487878952095595	9.05202940109024e-60	3.3182374544659e-08	1.3937281767493e-05
rs17361887	387338	-0.487878952095595	9.05202940109024e-60	3.3182374544659e-08	1.3937281767493e-05
rs55670684	387338	-0.487878952095595	9.05202940109024e-60	3.3182374544659e-08	1.3937281767493e-05
rs56049453	387338	-0.487878952095595	9.05202940109024e-60	3.3182374544659e-08	1.3937281767493e-05
rs67200518	387338	-0.487878952095595	9.05202940109024e-60	3.3182374544659e-08	1.3937281767493e-05
rs67941619	387338	-0.487878952095595	9.05202940109024e-60	3.3182374544659e-08	1.3937281767493e-05
rs66483119	387338	-0.487878952095595	9.05202940109024e-60	3.3182374544659e-08	1.3937281767493e-05
rs55668511	387338	-0.487878952095595	9.05202940109024e-60	3.3182374544659e-08	1.3937281767493e-05
rs55693298	387338	-0.487878952095595	9.05202940109024e-60	3.3182374544659e-08	1.3937281767493e-05
rs68012736	387338	-0.487878952095595	9.05202940109024e-60	3.3182374544659e-08	1.3937281767493e-05
rs13374968	387338	-0.487878952095595	9.05202940109024e-60	3.3182374544659e-08	1.3937281767493e-05
rs6658556	387338	-0.487878952095595	9.05202940109024e-60	3.3182374544659e-08	1.3937281767493e-05
rs6695043	387338	-0.487878952095595	9.05202940109024e-60	3.3182374544659e-08	1.3937281767493e-05
rs72679807	387338	-0.487878952095595	9.05202940109024e-60	3.3182374544659e-08	1.3937281767493e-05
rs56284503	387338	-0.487878952095595	9.05202940109024e-60	3.3182374544659e-08	1.3937281767493e-05
rs17361915	387338	-0.487878952095595	9.05202940109024e-60	3.3182374544659e-08	1.3937281767493e-05
rs113623605	387338	-0.487878952095595	9.05202940109024e-60	3.3182374544659e-08	1.3937281767493e-05
rs68083747	387338	-0.487603946069229	9.38407799299068e-60	3.3182374544659e-08	1.3937281767493e-05
rs66972124	387338	-0.487603946069229	9.38407799299068e-60	3.3182374544659e-08	1.3937281767493e-05
rs932816	387338	-0.484834821007209	1.06633908581733e-59	3.3182374544659e-08	1.3937281767493e-05
rs56358525	387338	-0.486972219488006	1.51435245985091e-59	3.3182374544659e-08	1.3937281767493e-05
rs6681857	387338	-0.486972219488006	1.51435245985091e-59	3.3182374544659e-08	1.3937281767493e-05
rs56349187	387338	-0.486972219488006	1.51435245985091e-59	3.3182374544659e-08	1.3937281767493e-05
rs201070992	387338	-0.486972219488006	1.51435245985091e-59	3.3182374544659e-08	1.3937281767493e-05
rs61519400	387338	-0.486972219488006	1.51435245985091e-59	3.3182374544659e-08	1.3937281767493e-05
rs56306849	387338	-0.486972219488006	1.51435245985091e-59	3.3182374544659e-08	1.3937281767493e-05
rs1984491	387338	-0.486972219488006	1.51435245985091e-59	3.3182374544659e-08	1.3937281767493e-05
rs1984490	387338	-0.486972219488006	1.51435245985091e-59	3.3182374544659e-08	1.3937281767493e-05
rs45449893	387338	-0.486972219488006	1.51435245985091e-59	3.3182374544659e-08	1.3937281767493e-05
rs45517837	387338	-0.486972219488006	1.51435245985091e-59	3.3182374544659e-08	1.3937281767493e-05
rs6674305	387338	-0.486972219488006	1.51435245985091e-59	3.3182374544659e-08	1.3937281767493e-05
rs56130131	387338	-0.486972219488006	1.51435245985091e-59	3.3182374544659e-08	1.3937281767493e-05
rs6703374	387338	-0.486972219488006	1.51435245985091e-59	3.3182374544659e-08	1.3937281767493e-05
rs6703669	387338	-0.486972219488006	1.51435245985091e-59	3.3182374544659e-08	1.3937281767493e-05
rs45524035	387338	-0.486972219488006	1.51435245985091e-59	3.3182374544659e-08	1.3937281767493e-05
rs17361936	387338	-0.486972219488006	1.51435245985091e-59	3.3182374544659e-08	1.3937281767493e-05
rs55921163	387338	-0.495390063693532	1.65857978723433e-59	3.3182374544659e-08	1.3937281767493e-05
rs1475389	387338	-0.489732079205161	1.72808906213304e-59	3.3182374544659e-08	1.3937281767493e-05
rs28578741	387338	-0.489732079205161	1.72808906213304e-59	3.3182374544659e-08	1.3937281767493e-05
rs1053627	387338	-0.489732079205161	1.72808906213304e-59	3.3182374544659e-08	1.3937281767493e-05
rs147142636	387338	-0.489732079205161	1.72808906213304e-59	3.3182374544659e-08	1.3937281767493e-05
rs144250006	387338	-0.486997981856241	2.24335947776637e-59	3.3182374544659e-08	1.3937281767493e-05
rs112560929	387338	-0.486357866470545	2.73181123562328e-59	3.3182374544659e-08	1.3937281767493e-05
rs72677596	387338	-0.484156821175691	2.78530439527326e-59	3.3182374544659e-08	1.3937281767493e-05
rs72885163	387338	-0.486024189689868	2.93557241146622e-59	3.3182374544659e-08	1.3937281767493e-05
rs41293287	387338	-0.486355944214287	3.94179494195237e-59	3.3182374544659e-08	1.3937281767493e-05
rs56063031	387338	-0.491426468732056	4.48875160988412e-59	3.3182374544659e-08	1.3937281767493e-05
rs72677590	387338	-0.488003555212746	5.05402608062263e-59	3.3182374544659e-08	1.3937281767493e-05
rs72677591	387338	-0.488003555212746	5.05402608062263e-59	3.3182374544659e-08	1.3937281767493e-05
rs111725921	387338	-0.488003555212746	5.05402608062263e-59	3.3182374544659e-08	1.3937281767493e-05
rs17357711	387338	-0.48057183961765	6.43545739612892e-59	3.3182374544659e-08	1.3937281767493e-05
rs41293273	387338	-0.480322170578633	6.61270994378184e-59	3.3182374544659e-08	1.3937281767493e-05
rs17361749	387338	-0.480322170578633	6.61270994378184e-59	3.3182374544659e-08	1.3937281767493e-05
rs41293277	387338	-0.480322170578633	6.61270994378184e-59	3.3182374544659e-08	1.3937281767493e-05
rs17361950	387338	-0.484378449381188	7.17214869422226e-59	3.3182374544659e-08	1.3937281767493e-05
rs66473412	387338	-0.493621884838611	8.4708462385962e-59	3.3182374544659e-08	1.3937281767493e-05
rs6659681	387338	-0.487440858325314	1.04699370596486e-58	3.3182374544659e-08	1.3937281767493e-05
rs72677602	387338	-0.487292861283052	1.12501666771661e-58	3.3182374544659e-08	1.3937281767493e-05
rs11288511	387338	-0.484195329420812	1.12662992089978e-58	3.3182374544659e-08	1.3937281767493e-05
rs72677589	387338	-0.481196453920535	2.41245089755757e-58	3.3182374544659e-08	1.3937281767493e-05
rs13374893	387338	-0.489602313758098	2.43199926288894e-58	3.3182374544659e-08	1.3937281767493e-05
rs112980938	387338	-0.483813766039451	2.62333706134204e-58	3.3182374544659e-08	1.3937281767493e-05
rs72677588	387338	-0.48124420591135	2.65834591865529e-58	3.3182374544659e-08	1.3937281767493e-05
rs6682266	387338	-0.482629707998026	3.369906885502e-58	3.3182374544659e-08	1.3937281767493e-05
rs113076306	387338	-0.486211005104998	4.06984041384892e-58	3.3182374544659e-08	1.3937281767493e-05
rs57240150	387338	-0.487212588221922	4.43266822639206e-58	3.3182374544659e-08	1.3937281767493e-05
rs113887859	387338	-0.487212588221922	4.43266822639206e-58	3.3182374544659e-08	1.3937281767493e-05
rs67545510	387338	-0.47810781251061	4.65109229139376e-58	3.3182374544659e-08	1.3937281767493e-05
rs112712935	387338	-0.47810781251061	4.65109229139376e-58	3.3182374544659e-08	1.3937281767493e-05
rs41293275	387338	-0.47810781251061	4.65109229139376e-58	3.3182374544659e-08	1.3937281767493e-05
rs6690075	387338	-0.482200366379185	5.3630955757137e-58	3.3182374544659e-08	1.3937281767493e-05
rs17357621	387338	-0.480203080722114	5.47237862244344e-58	3.3182374544659e-08	1.3937281767493e-05
rs6683192	387338	-0.480203080722114	5.47237862244344e-58	3.3182374544659e-08	1.3937281767493e-05
rs55926300	387338	-0.480203080722114	5.47237862244344e-58	3.3182374544659e-08	1.3937281767493e-05
rs10489769	387338	-0.477794516420593	5.58756720379577e-58	3.3182374544659e-08	1.3937281767493e-05
rs143856001	387338	-0.485289486500159	6.88886554619724e-58	3.3182374544659e-08	1.3937281767493e-05
rs6659788	387338	-0.484449494841798	1.18733094280962e-57	3.3182374544659e-08	1.3937281767493e-05
rs144535648	387338	-0.484108134850861	1.18885066792558e-57	3.3182374544659e-08	1.3937281767493e-05
rs6677394	387338	-0.48624161287345	1.4364369005755e-57	3.3182374544659e-08	1.3937281767493e-05
rs111699884	387338	-0.483774259211651	1.51786621500548e-57	3.3182374544659e-08	1.3937281767493e-05
rs113033705	387338	-0.480701211013094	1.85067754551652e-57	3.3182374544659e-08	1.3937281767493e-05
rs55999016	387338	-0.48998437607808	2.01253330561834e-57	3.3182374544659e-08	1.3937281767493e-05
rs201127808	387338	-0.482829037167416	6.94397370186035e-57	3.3182374544659e-08	1.3937281767493e-05
rs2932586	117145	-0.695420843656011	7.94650188311533e-57	3.3182374544659e-08	1.3937281767493e-05
rs72890727	387338	-0.48149424118349	8.48720995787899e-57	3.3182374544659e-08	1.3937281767493e-05
rs9662220	10352	1.38664902052365	1.04042308308297e-56	3.3182374544659e-08	1.3937281767493e-05
rs3007691	117145	-0.695957835705653	2.54682550987903e-56	3.3182374544659e-08	1.3937281767493e-05
rs2932583	117145	-0.695957835705653	2.54682550987903e-56	3.3182374544659e-08	1.3937281767493e-05
rs2645291	10352	1.21635815496852	3.00304236384479e-56	3.3182374544659e-08	1.3937281767493e-05
rs2794315	10352	1.21635815496852	3.00304236384479e-56	3.3182374544659e-08	1.3937281767493e-05
rs2247883	10352	1.21635815496852	3.00304236384479e-56	3.3182374544659e-08	1.3937281767493e-05
rs28798146	10352	1.38079101276322	3.29647913397617e-56	3.3182374544659e-08	1.3937281767493e-05
rs142454091	10352	1.40452818231264	7.96873477483914e-56	3.3182374544659e-08	1.3937281767493e-05
rs10923756	10352	1.37645918116184	1.28731093869768e-55	3.3182374544659e-08	1.3937281767493e-05
rs12085308	10352	1.37645918116184	1.28731093869768e-55	3.3182374544659e-08	1.3937281767493e-05
rs3934789	10352	1.37645918116184	1.28731093869768e-55	3.3182374544659e-08	1.3937281767493e-05
rs113534835	387338	-0.466665168118573	2.15252064731127e-55	3.3182374544659e-08	1.3937281767493e-05
rs6662982	387338	-0.476545415651078	2.17263596324632e-55	3.3182374544659e-08	1.3937281767493e-05
rs2645303	10352	1.21809727859119	3.82149511352993e-55	3.3182374544659e-08	1.3937281767493e-05
rs4508058	10352	1.37262772001041	4.03534352766755e-55	3.3182374544659e-08	1.3937281767493e-05
rs12081198	10352	1.37262772001041	4.03534352766755e-55	3.3182374544659e-08	1.3937281767493e-05
rs12081327	10352	1.37262772001041	4.03534352766755e-55	3.3182374544659e-08	1.3937281767493e-05
rs12086686	10352	1.37262772001041	4.03534352766755e-55	3.3182374544659e-08	1.3937281767493e-05
rs12085616	10352	1.37262772001041	4.03534352766755e-55	3.3182374544659e-08	1.3937281767493e-05
rs58451339	10352	1.37262772001041	4.03534352766755e-55	3.3182374544659e-08	1.3937281767493e-05
rs10923759	10352	1.37262772001041	4.03534352766755e-55	3.3182374544659e-08	1.3937281767493e-05
rs10923750	10352	1.37747146242222	7.87460673887476e-55	3.3182374544659e-08	1.3937281767493e-05
rs12096448	10352	1.3661178970262	1.7702942097017e-54	3.3182374544659e-08	1.3937281767493e-05
rs112324418	387338	-0.470817845064765	2.5310770472414e-54	3.3182374544659e-08	1.3937281767493e-05
rs60123014	387338	-0.477423996670862	2.5460324934935e-54	3.3182374544659e-08	1.3937281767493e-05
rs12079257	10352	1.36332881158754	2.60381655390639e-54	3.3182374544659e-08	1.3937281767493e-05
rs202085913	387338	-0.476253874342561	4.01333815315832e-54	3.3182374544659e-08	1.3937281767493e-05
rs12097967	10352	1.36344644938096	5.01749998924118e-54	3.3182374544659e-08	1.3937281767493e-05
rs12064033	10352	1.36344644938096	5.01749998924118e-54	3.3182374544659e-08	1.3937281767493e-05
rs12064137	10352	1.36344644938096	5.01749998924118e-54	3.3182374544659e-08	1.3937281767493e-05
rs61806978	10352	1.36344644938096	5.01749998924118e-54	3.3182374544659e-08	1.3937281767493e-05
rs61806980	10352	1.36344644938096	5.01749998924118e-54	3.3182374544659e-08	1.3937281767493e-05
rs11800694	10352	1.36344644938096	5.01749998924118e-54	3.3182374544659e-08	1.3937281767493e-05
rs12080051	10352	1.36344644938096	5.01749998924118e-54	3.3182374544659e-08	1.3937281767493e-05
rs12069824	10352	1.36344644938096	5.01749998924118e-54	3.3182374544659e-08	1.3937281767493e-05
rs61806982	10352	1.36344644938096	5.01749998924118e-54	3.3182374544659e-08	1.3937281767493e-05
rs12065809	10352	1.36344644938096	5.01749998924118e-54	3.3182374544659e-08	1.3937281767493e-05
rs11484962	10352	1.36344644938096	5.01749998924118e-54	3.3182374544659e-08	1.3937281767493e-05
rs55836852	10352	1.36344644938096	5.01749998924118e-54	3.3182374544659e-08	1.3937281767493e-05
rs66715579	10352	1.36344644938096	5.01749998924118e-54	3.3182374544659e-08	1.3937281767493e-05
rs11487668	10352	1.36344644938096	5.01749998924118e-54	3.3182374544659e-08	1.3937281767493e-05
rs10923766	10352	1.36344644938096	5.01749998924118e-54	3.3182374544659e-08	1.3937281767493e-05
rs61806983	10352	1.36344644938096	5.01749998924118e-54	3.3182374544659e-08	1.3937281767493e-05
rs10923767	10352	1.36344644938096	5.01749998924118e-54	3.3182374544659e-08	1.3937281767493e-05
rs12087987	10352	1.36344644938096	5.01749998924118e-54	3.3182374544659e-08	1.3937281767493e-05
rs61472280	10352	1.36344644938096	5.01749998924118e-54	3.3182374544659e-08	1.3937281767493e-05
rs4590715	10352	1.36344644938096	5.01749998924118e-54	3.3182374544659e-08	1.3937281767493e-05
rs12092807	10352	1.36344644938096	5.01749998924118e-54	3.3182374544659e-08	1.3937281767493e-05
rs199829708	387338	-0.487512489685907	7.83554744519331e-54	3.3182374544659e-08	1.3937281767493e-05
rs61806977	10352	1.36091673123309	8.01912758364e-54	3.3182374544659e-08	1.3937281767493e-05
rs11484959	10352	1.36091673123309	8.01912758364e-54	3.3182374544659e-08	1.3937281767493e-05
rs10923754	10352	1.36573174444814	1.18391284571758e-53	3.3182374544659e-08	1.3937281767493e-05
rs7556425	387338	-0.474753368198592	1.19343763495663e-53	3.3182374544659e-08	1.3937281767493e-05
rs61358317	387338	-0.474753368198592	1.19343763495663e-53	3.3182374544659e-08	1.3937281767493e-05
rs7544951	387338	-0.474753368198592	1.19343763495663e-53	3.3182374544659e-08	1.3937281767493e-05
rs17413694	387338	-0.482571628857817	1.34591324466363e-53	3.3182374544659e-08	1.3937281767493e-05
rs77185326	387338	-0.482571628857817	1.34591324466363e-53	3.3182374544659e-08	1.3937281767493e-05
rs114227037	10352	1.36730637285234	1.49378452598913e-53	3.3182374544659e-08	1.3937281767493e-05
rs79490411	387338	-0.473793640831163	1.86356262171759e-53	3.3182374544659e-08	1.3937281767493e-05
rs55939860	387338	-0.472484661347091	2.13726752239605e-53	3.3182374544659e-08	1.3937281767493e-05
rs11484961	10352	1.34895077734437	2.26275410946758e-53	3.3182374544659e-08	1.3937281767493e-05
rs12067751	10352	1.36476059677881	2.37402200160336e-53	3.3182374544659e-08	1.3937281767493e-05
rs7542832	10352	1.3661888760355	2.56505091252782e-53	3.3182374544659e-08	1.3937281767493e-05
rs6677107	10352	1.36260336268871	3.37472824491831e-53	3.3182374544659e-08	1.3937281767493e-05
rs55781753	10352	1.35540604355698	4.83202370799695e-53	3.3182374544659e-08	1.3937281767493e-05
rs5013329	387338	-0.45751680136449	5.31319824107387e-53	3.3182374544659e-08	1.3937281767493e-05
rs4313342	387338	-0.461819617349837	5.55233755643669e-53	3.3182374544659e-08	1.3937281767493e-05
rs12083510	10352	1.35438719117018	6.23472146515225e-53	3.3182374544659e-08	1.3937281767493e-05
rs12089385	10352	1.35438719117018	6.23472146515225e-53	3.3182374544659e-08	1.3937281767493e-05
rs56195272	10352	1.34686154643859	6.8036999522017e-53	3.3182374544659e-08	1.3937281767493e-05
rs7545737	10352	1.31129145190135	8.29839706069019e-53	3.3182374544659e-08	1.3937281767493e-05
rs6666448	387338	-0.478421049920706	8.35706069724932e-53	3.3182374544659e-08	1.3937281767493e-05
rs6683523	387338	-0.460663346783495	1.79644155605756e-52	3.3182374544659e-08	1.3937281767493e-05
rs12091789	387338	-0.460663346783495	1.79644155605756e-52	3.3182374544659e-08	1.3937281767493e-05
rs200601367	387338	-0.461816671371728	2.4992404217342e-52	3.3182374544659e-08	1.3937281767493e-05
rs12092428	10352	1.34080208932301	2.6542039127103e-52	3.3182374544659e-08	1.3937281767493e-05
rs11811859	10352	1.34435538382743	4.8782675100202e-52	3.3182374544659e-08	1.3937281767493e-05
rs113721143	10352	1.34502075484335	7.76099410989527e-52	3.3182374544659e-08	1.3937281767493e-05
rs147712895	387338	-0.479989032160636	9.76385250359922e-52	3.3182374544659e-08	1.3937281767493e-05
rs10923716	10352	1.27412884113815	2.61622544389301e-51	3.3182374544659e-08	1.3937281767493e-05
rs61806238	10352	1.27412884113815	2.61622544389301e-51	3.3182374544659e-08	1.3937281767493e-05
rs11240609	6635	-0.984348804387613	5.5581893616158e-51	3.3182374544659e-08	1.3937281767493e-05
rs6689568	10352	1.28151104326734	6.00894492496222e-51	3.3182374544659e-08	1.3937281767493e-05
rs56083025	387338	-0.450327940706462	8.78943844330228e-51	3.3182374544659e-08	1.3937281767493e-05
rs60231452	10352	1.33501776365701	1.00523198564257e-50	3.3182374544659e-08	1.3937281767493e-05
rs6656528	10352	1.27625717812349	3.10277148715567e-50	3.3182374544659e-08	1.3937281767493e-05
rs12091291	10352	1.27625717812349	3.10277148715567e-50	3.3182374544659e-08	1.3937281767493e-05
rs12066653	10352	1.27625717812349	3.10277148715567e-50	3.3182374544659e-08	1.3937281767493e-05
rs28653656	10352	1.27625717812349	3.10277148715567e-50	3.3182374544659e-08	1.3937281767493e-05
rs12086486	10352	1.27625717812349	3.10277148715567e-50	3.3182374544659e-08	1.3937281767493e-05
rs12093893	10352	1.27625717812349	3.10277148715567e-50	3.3182374544659e-08	1.3937281767493e-05
rs1155949	10352	1.27625717812349	3.10277148715567e-50	3.3182374544659e-08	1.3937281767493e-05
rs11589179	10352	1.27625717812349	3.10277148715567e-50	3.3182374544659e-08	1.3937281767493e-05
rs10923705	10352	1.27625717812349	3.10277148715567e-50	3.3182374544659e-08	1.3937281767493e-05
rs200795534	6635	-1.00470115081129	7.69587604537157e-50	3.3182374544659e-08	1.3937281767493e-05
rs67135217	6635	-1.00470115081129	7.69587604537157e-50	3.3182374544659e-08	1.3937281767493e-05
rs144120976	6635	-0.984952508305913	7.88598028541545e-50	3.3182374544659e-08	1.3937281767493e-05
rs11240607	6635	-0.984952508305913	7.88598028541545e-50	3.3182374544659e-08	1.3937281767493e-05
rs12730067	6635	-0.984952508305913	7.88598028541545e-50	3.3182374544659e-08	1.3937281767493e-05
rs71631773	6635	-0.984952508305913	7.88598028541545e-50	3.3182374544659e-08	1.3937281767493e-05
rs9970496	6635	-0.984952508305913	7.88598028541545e-50	3.3182374544659e-08	1.3937281767493e-05
rs12743386	6635	-0.984952508305913	7.88598028541545e-50	3.3182374544659e-08	1.3937281767493e-05
rs35710405	6635	-0.984952508305913	7.88598028541545e-50	3.3182374544659e-08	1.3937281767493e-05
rs35681885	6635	-0.984952508305913	7.88598028541545e-50	3.3182374544659e-08	1.3937281767493e-05
rs12060320	6635	-0.984952508305913	7.88598028541545e-50	3.3182374544659e-08	1.3937281767493e-05
rs11240611	6635	-0.984952508305913	7.88598028541545e-50	3.3182374544659e-08	1.3937281767493e-05
rs78162447	6635	-0.984952508305913	7.88598028541545e-50	3.3182374544659e-08	1.3937281767493e-05
rs12066198	6635	-0.984952508305913	7.88598028541545e-50	3.3182374544659e-08	1.3937281767493e-05
rs34826046	6635	-0.984952508305913	7.88598028541545e-50	3.3182374544659e-08	1.3937281767493e-05
rs35520534	6635	-0.984952508305913	7.88598028541545e-50	3.3182374544659e-08	1.3937281767493e-05
rs34438235	6635	-0.984952508305913	7.88598028541545e-50	3.3182374544659e-08	1.3937281767493e-05
rs35713483	6635	-0.984952508305913	7.88598028541545e-50	3.3182374544659e-08	1.3937281767493e-05
rs36012757	6635	-0.984952508305913	7.88598028541545e-50	3.3182374544659e-08	1.3937281767493e-05
rs60561350	10352	1.34253779210979	7.97802097890462e-50	3.3182374544659e-08	1.3937281767493e-05
rs72705339	10352	1.27823753440159	9.17882183276008e-50	3.3182374544659e-08	1.3937281767493e-05
rs11582744	10352	1.27599726915521	1.90654922107399e-49	3.3182374544659e-08	1.3937281767493e-05
rs10802064	10352	1.27599726915521	1.90654922107399e-49	3.3182374544659e-08	1.3937281767493e-05
rs61528304	10352	1.27599726915521	1.90654922107399e-49	3.3182374544659e-08	1.3937281767493e-05
rs4131346	6635	0.978478884716664	2.12329900579252e-49	3.3182374544659e-08	1.3937281767493e-05
rs67391130	10352	1.3224970932152	2.48551410931962e-49	3.3182374544659e-08	1.3937281767493e-05
rs17013645	10352	1.25745291014923	3.09743416277714e-49	3.3182374544659e-08	1.3937281767493e-05
rs28415528	117145	0.684833303740612	1.26267197844611e-48	3.3182374544659e-08	1.3937281767493e-05
rs71281152	6635	-0.968880589073454	5.0044118674002e-48	3.3182374544659e-08	1.3937281767493e-05
rs61590995	10352	1.30587377236124	8.2690879348581e-48	3.3182374544659e-08	1.3937281767493e-05
rs5013324	387338	-0.461029951924204	1.18922123000487e-47	3.3182374544659e-08	1.3937281767493e-05
rs7532084	6635	0.943560762420774	1.59964990257266e-47	3.3182374544659e-08	1.3937281767493e-05
rs12745299	6635	-0.976186965768357	1.95210576350902e-47	3.3182374544659e-08	1.3937281767493e-05
rs2999512	117145	-0.629157022606458	7.08990375272975e-47	3.3182374544659e-08	1.3937281767493e-05
rs2932581	117145	-0.632616145828583	7.11665590711866e-47	3.3182374544659e-08	1.3937281767493e-05
rs2999508	117145	-0.632616145828583	7.11665590711866e-47	3.3182374544659e-08	1.3937281767493e-05
rs146738685	117145	-0.632616145828583	7.11665590711866e-47	3.3182374544659e-08	1.3937281767493e-05
rs12137934	387338	-0.442770152177345	1.31239080949277e-46	3.3182374544659e-08	1.3937281767493e-05
rs6685767	387338	-0.457280940206407	1.70265805088206e-46	3.3182374544659e-08	1.3937281767493e-05
rs2999528	117145	-0.628815218665751	1.80442827142634e-46	3.3182374544659e-08	1.3937281767493e-05
rs2932590	117145	-0.628815218665751	1.80442827142634e-46	3.3182374544659e-08	1.3937281767493e-05
rs2338019	117145	-0.628815218665751	1.80442827142634e-46	3.3182374544659e-08	1.3937281767493e-05
rs3007708	117145	-0.629094669682947	1.81106555853329e-46	3.3182374544659e-08	1.3937281767493e-05
rs1038747	117145	-0.628915725975009	2.12081749220564e-46	3.3182374544659e-08	1.3937281767493e-05
rs7413330	6635	0.943270505324838	5.18715277839885e-46	3.3182374544659e-08	1.3937281767493e-05
rs3838479	117145	-0.628446205021262	5.51362761795443e-46	3.3182374544659e-08	1.3937281767493e-05
rs2999531	117145	-0.628740928598387	5.51786582365615e-46	3.3182374544659e-08	1.3937281767493e-05
rs12091044	10352	1.35487942519707	6.12491846251342e-46	3.3182374544659e-08	1.3937281767493e-05
rs12142240	387338	-0.438084648149053	6.53420818346981e-46	3.3182374544659e-08	1.3937281767493e-05
rs2999526	117145	-0.625229565988876	9.04754889670345e-46	3.3182374544659e-08	1.3937281767493e-05
rs12146051	387338	-0.437955951796022	9.74648655309415e-46	3.3182374544659e-08	1.3937281767493e-05
rs112869704	387338	-0.432349640979391	3.43821147103808e-45	3.3182374544659e-08	1.3937281767493e-05
rs200798362	387338	-0.451408938193037	4.5719912558225e-45	3.3182374544659e-08	1.3937281767493e-05
rs112965377	6635	-0.838358541502803	4.75310582188767e-45	3.3182374544659e-08	1.3937281767493e-05
rs6702787	6635	-0.84342724206101	4.84948878039838e-45	3.3182374544659e-08	1.3937281767493e-05
rs4658135	84230	-0.857657754951017	5.05210730558309e-45	3.3182374544659e-08	1.3937281767493e-05
rs34191177	6635	-0.834730281368403	6.11346059474162e-45	3.3182374544659e-08	1.3937281767493e-05
rs12078328	6635	-0.834730281368403	6.11346059474162e-45	3.3182374544659e-08	1.3937281767493e-05
rs6700156	6635	-0.834730281368403	6.11346059474162e-45	3.3182374544659e-08	1.3937281767493e-05
rs12086293	6635	-0.834730281368403	6.11346059474162e-45	3.3182374544659e-08	1.3937281767493e-05
rs11240603	6635	-0.834730281368403	6.11346059474162e-45	3.3182374544659e-08	1.3937281767493e-05
rs11240605	6635	-0.834730281368403	6.11346059474162e-45	3.3182374544659e-08	1.3937281767493e-05
rs12088814	6635	-0.834730281368403	6.11346059474162e-45	3.3182374544659e-08	1.3937281767493e-05
rs6669025	387338	-0.48033295633202	6.48317611063043e-45	3.3182374544659e-08	1.3937281767493e-05
rs6697623	387338	-0.435693278375702	6.72869720613172e-45	3.3182374544659e-08	1.3937281767493e-05
rs35901298	6635	-0.848201591750641	7.12928284478481e-45	3.3182374544659e-08	1.3937281767493e-05
rs6697388	6635	-0.84350840842932	1.25857281912917e-44	3.3182374544659e-08	1.3937281767493e-05
rs7511676	6635	-0.84350840842932	1.25857281912917e-44	3.3182374544659e-08	1.3937281767493e-05
rs71281154	6635	-0.84350840842932	1.25857281912917e-44	3.3182374544659e-08	1.3937281767493e-05
rs10494846	6635	-0.84350840842932	1.25857281912917e-44	3.3182374544659e-08	1.3937281767493e-05
rs16852378	6635	-0.84350840842932	1.25857281912917e-44	3.3182374544659e-08	1.3937281767493e-05
rs2275324	6635	-0.84350840842932	1.25857281912917e-44	3.3182374544659e-08	1.3937281767493e-05
rs138117151	6635	-0.84350840842932	1.25857281912917e-44	3.3182374544659e-08	1.3937281767493e-05
rs4300262	10352	1.23301822674648	1.42248910059212e-44	3.3182374544659e-08	1.3937281767493e-05
rs4951279	6635	0.916036905868652	1.58119655620329e-44	3.3182374544659e-08	1.3937281767493e-05
rs10801772	84230	-0.850575118010146	1.74032556058826e-44	3.3182374544659e-08	1.3937281767493e-05
rs2224652	84230	-0.850575118010146	1.74032556058826e-44	3.3182374544659e-08	1.3937281767493e-05
rs72712599	84230	-0.850575118010146	1.74032556058826e-44	3.3182374544659e-08	1.3937281767493e-05
rs17130872	84230	-0.850575118010146	1.74032556058826e-44	3.3182374544659e-08	1.3937281767493e-05
rs142829518	10352	1.22561270636225	2.26507281902608e-44	3.3182374544659e-08	1.3937281767493e-05
rs6678997	387338	-0.460471197420466	3.40702758273868e-44	3.3182374544659e-08	1.3937281767493e-05
indel:1I_1_46814822	387338	-0.458796285886094	3.60533855873048e-44	3.3182374544659e-08	1.3937281767493e-05
rs9943251	117145	0.661799365025009	4.02489142540631e-44	3.3182374544659e-08	1.3937281767493e-05
rs16833668	117145	0.661799365025009	4.02489142540631e-44	3.3182374544659e-08	1.3937281767493e-05
rs6692250	6635	-0.844472917199846	6.18791825686946e-44	3.3182374544659e-08	1.3937281767493e-05
rs34027291	6635	-0.856138423388725	6.19362374106366e-44	3.3182374544659e-08	1.3937281767493e-05
rs141392038	6635	-0.835590105736966	6.39744038780959e-44	3.3182374544659e-08	1.3937281767493e-05
rs71631770	6635	-0.835590105736966	6.39744038780959e-44	3.3182374544659e-08	1.3937281767493e-05
rs71631771	6635	-0.835590105736966	6.39744038780959e-44	3.3182374544659e-08	1.3937281767493e-05
rs35714127	6635	-0.831823929843707	8.30571288734664e-44	3.3182374544659e-08	1.3937281767493e-05
rs34947847	6635	-0.831823929843707	8.30571288734664e-44	3.3182374544659e-08	1.3937281767493e-05
rs12760495	6635	-0.831823929843707	8.30571288734664e-44	3.3182374544659e-08	1.3937281767493e-05
rs13375025	6635	-0.831823929843707	8.30571288734664e-44	3.3182374544659e-08	1.3937281767493e-05
rs12078932	6635	-0.831823929843707	8.30571288734664e-44	3.3182374544659e-08	1.3937281767493e-05
rs9988506	6635	-0.831823929843707	8.30571288734664e-44	3.3182374544659e-08	1.3937281767493e-05
rs11542015	117145	-0.616282973795064	9.51890532059726e-44	3.3182374544659e-08	1.3937281767493e-05
rs16833669	117145	0.66311825638511	1.00287838880073e-43	3.3182374544659e-08	1.3937281767493e-05
rs61817724	117145	0.66311825638511	1.00287838880073e-43	3.3182374544659e-08	1.3937281767493e-05
rs201186749	117145	0.66311825638511	1.00287838880073e-43	3.3182374544659e-08	1.3937281767493e-05
rs202183690	117145	0.66311825638511	1.00287838880073e-43	3.3182374544659e-08	1.3937281767493e-05
rs12085020	6635	-0.814496284341563	1.30968563630816e-43	3.3182374544659e-08	1.3937281767493e-05
rs6694039	84230	-0.844629456155209	1.64021312997552e-43	3.3182374544659e-08	1.3937281767493e-05
rs7553809	6635	-0.840650430025883	1.70652904473797e-43	3.3182374544659e-08	1.3937281767493e-05
rs34429029	6635	-0.840650430025883	1.70652904473797e-43	3.3182374544659e-08	1.3937281767493e-05
rs11240553	6635	-0.840650430025883	1.70652904473797e-43	3.3182374544659e-08	1.3937281767493e-05
rs12060105	6635	-0.840650430025883	1.70652904473797e-43	3.3182374544659e-08	1.3937281767493e-05
rs113868031	6635	-0.840650430025883	1.70652904473797e-43	3.3182374544659e-08	1.3937281767493e-05
rs35400764	6635	-0.840650430025883	1.70652904473797e-43	3.3182374544659e-08	1.3937281767493e-05
rs34947501	6635	-0.840650430025883	1.70652904473797e-43	3.3182374544659e-08	1.3937281767493e-05
rs35988171	6635	-0.840650430025883	1.70652904473797e-43	3.3182374544659e-08	1.3937281767493e-05
rs200717658	6635	-0.840650430025883	1.70652904473797e-43	3.3182374544659e-08	1.3937281767493e-05
rs9803846	6635	-0.840650430025883	1.70652904473797e-43	3.3182374544659e-08	1.3937281767493e-05
rs35306101	6635	-0.840650430025883	1.70652904473797e-43	3.3182374544659e-08	1.3937281767493e-05
rs34057724	6635	-0.840650430025883	1.70652904473797e-43	3.3182374544659e-08	1.3937281767493e-05
rs12739404	6635	-0.840650430025883	1.70652904473797e-43	3.3182374544659e-08	1.3937281767493e-05
rs34289296	6635	-0.840650430025883	1.70652904473797e-43	3.3182374544659e-08	1.3937281767493e-05
rs35073773	6635	-0.840650430025883	1.70652904473797e-43	3.3182374544659e-08	1.3937281767493e-05
rs36111209	6635	-0.840650430025883	1.70652904473797e-43	3.3182374544659e-08	1.3937281767493e-05
rs17482792	6635	-0.840650430025883	1.70652904473797e-43	3.3182374544659e-08	1.3937281767493e-05
rs12239438	6635	-0.840650430025883	1.70652904473797e-43	3.3182374544659e-08	1.3937281767493e-05
rs12069734	6635	-0.840650430025883	1.70652904473797e-43	3.3182374544659e-08	1.3937281767493e-05
rs12752055	6635	-0.840650430025883	1.70652904473797e-43	3.3182374544659e-08	1.3937281767493e-05
rs12756017	6635	-0.840650430025883	1.70652904473797e-43	3.3182374544659e-08	1.3937281767493e-05
rs12733513	6635	-0.840650430025883	1.70652904473797e-43	3.3182374544659e-08	1.3937281767493e-05
rs200642165	6635	-0.840650430025883	1.70652904473797e-43	3.3182374544659e-08	1.3937281767493e-05
rs71281153	6635	-0.840650430025883	1.70652904473797e-43	3.3182374544659e-08	1.3937281767493e-05
rs34962738	6635	-0.840650430025883	1.70652904473797e-43	3.3182374544659e-08	1.3937281767493e-05
rs6685368	6635	-0.840650430025883	1.70652904473797e-43	3.3182374544659e-08	1.3937281767493e-05
rs35161192	6635	-0.831190997664597	2.44319172809299e-43	3.3182374544659e-08	1.3937281767493e-05
rs200079159	6635	-0.83786359426964	2.48448936825185e-43	3.3182374544659e-08	1.3937281767493e-05
rs12065275	6635	-0.827478277303548	3.06113305357517e-43	3.3182374544659e-08	1.3937281767493e-05
rs6674538	387338	-0.456917659418235	3.86457109753896e-43	3.3182374544659e-08	1.3937281767493e-05
rs10922709	84230	-0.831811896436817	3.99249259198554e-43	3.3182374544659e-08	1.3937281767493e-05
rs16833670	117145	0.657907138586671	5.81849058781077e-43	3.3182374544659e-08	1.3937281767493e-05
rs71145034	6635	-0.848908960089539	6.24476541762174e-43	3.3182374544659e-08	1.3937281767493e-05
rs12065846	6635	-0.848908960089539	6.24476541762174e-43	3.3182374544659e-08	1.3937281767493e-05
rs12724151	6635	-0.838360366702759	7.96770081228182e-43	3.3182374544659e-08	1.3937281767493e-05
rs2019996	387338	-0.422843385133099	9.34188646812928e-43	3.3182374544659e-08	1.3937281767493e-05
rs6692410	387338	-0.468093570558806	1.1469490782006e-42	3.3182374544659e-08	1.3937281767493e-05
rs2645294	10352	1.13774573947909	1.19650484615036e-42	3.3182374544659e-08	1.3937281767493e-05
rs6675930	117145	0.658805768388058	1.45176651661217e-42	3.3182374544659e-08	1.3937281767493e-05
rs6693901	117145	0.658805768388058	1.45176651661217e-42	3.3182374544659e-08	1.3937281767493e-05
rs4658317	84230	-0.835897448345502	1.7672407875881e-42	3.3182374544659e-08	1.3937281767493e-05
rs56234947	10352	1.18521828661268	2.61489331909926e-42	3.3182374544659e-08	1.3937281767493e-05
rs76464772	6635	-0.829098989888614	3.67941502121767e-42	3.3182374544659e-08	1.3937281767493e-05
rs2337685	117145	0.656664510978179	3.90406905072985e-42	3.3182374544659e-08	1.3937281767493e-05
rs2337689	117145	-0.616266328744348	3.95194175735149e-42	3.3182374544659e-08	1.3937281767493e-05
rs7538652	117145	0.653831814947996	4.0896387883952e-42	3.3182374544659e-08	1.3937281767493e-05
rs4508061	10352	1.23323294174906	4.91517917771684e-42	3.3182374544659e-08	1.3937281767493e-05
rs199790996	6635	-0.835417166263403	5.09911479620255e-42	3.3182374544659e-08	1.3937281767493e-05
rs144105764	387338	-0.425434717379576	5.27305642371815e-42	3.3182374544659e-08	1.3937281767493e-05
rs1343779	84230	-0.830689763420171	6.58121301850894e-42	3.3182374544659e-08	1.3937281767493e-05
rs10158428	6635	-0.836312682794532	1.06822003103608e-41	3.3182374544659e-08	1.3937281767493e-05
rs10922708	84230	-0.837723115947561	1.20198870773814e-41	3.3182374544659e-08	1.3937281767493e-05
rs1343778	84230	-0.829306853358082	1.27497626042125e-41	3.3182374544659e-08	1.3937281767493e-05
rs145222385	117145	0.657047698416626	1.35955278534733e-41	3.3182374544659e-08	1.3937281767493e-05
rs6682605	117145	0.657047698416626	1.35955278534733e-41	3.3182374544659e-08	1.3937281767493e-05
rs6695324	117145	0.657047698416626	1.35955278534733e-41	3.3182374544659e-08	1.3937281767493e-05
rs57785325	117145	0.657047698416626	1.35955278534733e-41	3.3182374544659e-08	1.3937281767493e-05
rs6684114	117145	0.657047698416626	1.35955278534733e-41	3.3182374544659e-08	1.3937281767493e-05
rs6587634	117145	0.657047698416626	1.35955278534733e-41	3.3182374544659e-08	1.3937281767493e-05
rs6693388	117145	0.657047698416626	1.35955278534733e-41	3.3182374544659e-08	1.3937281767493e-05
rs6693396	117145	0.657047698416626	1.35955278534733e-41	3.3182374544659e-08	1.3937281767493e-05
rs2337686	117145	0.651447826482839	1.73672399372851e-41	3.3182374544659e-08	1.3937281767493e-05
rs7517627	84230	0.8306920904135	2.02946836049037e-41	3.3182374544659e-08	1.3937281767493e-05
rs4593805	84230	-0.830692090413499	2.02946836049063e-41	3.3182374544659e-08	1.3937281767493e-05
rs55707872	387338	-0.419036158703591	2.03034664827947e-41	3.3182374544659e-08	1.3937281767493e-05
rs2885226	10352	1.15409106214606	2.20646441689267e-41	3.3182374544659e-08	1.3937281767493e-05
rs200453200	6635	-0.843880580146755	3.54635635528613e-41	3.3182374544659e-08	1.3937281767493e-05
rs1409160	10352	1.15743104218004	3.91274596106606e-41	3.3182374544659e-08	1.3937281767493e-05
rs2065152	84230	-0.821000921527456	5.34321292492184e-41	3.3182374544659e-08	1.3937281767493e-05
rs2065153	84230	-0.821000921527456	5.34321292492184e-41	3.3182374544659e-08	1.3937281767493e-05
rs34084476	6635	-0.866645657100843	6.39001765134158e-41	3.3182374544659e-08	1.3937281767493e-05
rs67823488	10352	1.14977790863524	1.17895124113995e-40	3.3182374544659e-08	1.3937281767493e-05
rs5013326	387338	-0.473495398663994	1.76062330675689e-40	3.3182374544659e-08	1.3937281767493e-05
rs139197405	6635	-0.812434720581786	2.82703503075393e-40	3.3182374544659e-08	1.3937281767493e-05
rs140862068	10352	1.1515198946294	3.02204971993215e-40	3.3182374544659e-08	1.3937281767493e-05
rs553039	84230	0.812571341647355	3.16764054035772e-40	3.3182374544659e-08	1.3937281767493e-05
rs10922702	84230	-0.823231624844927	4.32789254846376e-40	3.3182374544659e-08	1.3937281767493e-05
rs186115020	387338	-0.409500296472885	5.69741008598529e-40	3.3182374544659e-08	1.3937281767493e-05
rs11349215	84230	0.81111845812331	8.66793616923292e-40	3.3182374544659e-08	1.3937281767493e-05
rs6692413	387338	-0.460325720634869	8.82390973443657e-40	3.3182374544659e-08	1.3937281767493e-05
rs5013325	387338	-0.476210514041856	1.15418192978691e-39	3.3182374544659e-08	1.3937281767493e-05
rs12562440	387338	-0.38971440069817	1.24471670364155e-39	3.3182374544659e-08	1.3937281767493e-05
rs16852334	6635	-0.819000746015213	1.63537742750388e-39	3.3182374544659e-08	1.3937281767493e-05
rs508373	84230	0.79641519818594	1.70708741195378e-39	3.3182374544659e-08	1.3937281767493e-05
rs10923746	10352	1.12405191595789	2.33630336852196e-39	3.3182374544659e-08	1.3937281767493e-05
rs58087484	117145	0.670286830253614	2.74195951255082e-39	3.3182374544659e-08	1.3937281767493e-05
rs10923724	10352	1.12621637150857	2.80580863256642e-39	3.3182374544659e-08	1.3937281767493e-05
rs10923723	10352	1.16330828669787	2.94025927112288e-39	3.3182374544659e-08	1.3937281767493e-05
rs6428789	10352	1.11780402944288	4.13895370664193e-39	3.3182374544659e-08	1.3937281767493e-05
rs10923720	10352	1.16015437036173	4.72764967991764e-39	3.3182374544659e-08	1.3937281767493e-05
rs10923722	10352	1.16015437036173	4.72764967991764e-39	3.3182374544659e-08	1.3937281767493e-05
rs57674198	117145	0.67280924155439	5.00562625884016e-39	3.3182374544659e-08	1.3937281767493e-05
rs61817695	117145	0.67280924155439	5.00562625884016e-39	3.3182374544659e-08	1.3937281767493e-05
rs6659662	117145	0.67280924155439	5.00562625884016e-39	3.3182374544659e-08	1.3937281767493e-05
rs4658318	84230	-0.796504623972786	5.13358725923031e-39	3.3182374544659e-08	1.3937281767493e-05
rs12121735	84230	-0.796504623972786	5.13358725923031e-39	3.3182374544659e-08	1.3937281767493e-05
rs10922711	84230	-0.796504623972786	5.13358725923031e-39	3.3182374544659e-08	1.3937281767493e-05
rs12064668	84230	-0.796504623972786	5.13358725923031e-39	3.3182374544659e-08	1.3937281767493e-05
rs10922712	84230	-0.796504623972786	5.13358725923031e-39	3.3182374544659e-08	1.3937281767493e-05
rs4658319	84230	-0.796504623972786	5.13358725923031e-39	3.3182374544659e-08	1.3937281767493e-05
rs10922713	84230	-0.796504623972786	5.13358725923031e-39	3.3182374544659e-08	1.3937281767493e-05
rs10922715	84230	-0.796504623972786	5.13358725923031e-39	3.3182374544659e-08	1.3937281767493e-05
rs10801774	84230	-0.796504623972786	5.13358725923031e-39	3.3182374544659e-08	1.3937281767493e-05
rs12069287	84230	-0.796504623972786	5.13358725923031e-39	3.3182374544659e-08	1.3937281767493e-05
rs534260	84230	0.796504623972786	5.1335872592306e-39	3.3182374544659e-08	1.3937281767493e-05
rs202076056	10352	1.15106133368731	8.98079314380101e-39	3.3182374544659e-08	1.3937281767493e-05
rs11204906	117145	0.670888771485633	1.17425987979578e-38	3.3182374544659e-08	1.3937281767493e-05
rs6684312	117145	0.670888771485633	1.17425987979578e-38	3.3182374544659e-08	1.3937281767493e-05
rs2065155	84230	-0.794554340436956	1.18351064476503e-38	3.3182374544659e-08	1.3937281767493e-05
rs2338206	117145	0.668544768235341	1.28963588761317e-38	3.3182374544659e-08	1.3937281767493e-05
rs6701374	117145	0.668544768235341	1.28963588761317e-38	3.3182374544659e-08	1.3937281767493e-05
rs56313205	117145	0.668544768235341	1.28963588761317e-38	3.3182374544659e-08	1.3937281767493e-05
rs72694840	117145	0.668544768235341	1.28963588761317e-38	3.3182374544659e-08	1.3937281767493e-05
rs10494270	117145	0.668544768235341	1.28963588761317e-38	3.3182374544659e-08	1.3937281767493e-05
rs61817719	117145	0.668544768235341	1.28963588761317e-38	3.3182374544659e-08	1.3937281767493e-05
rs61817720	117145	0.668544768235341	1.28963588761317e-38	3.3182374544659e-08	1.3937281767493e-05
rs6703448	117145	0.668544768235341	1.28963588761317e-38	3.3182374544659e-08	1.3937281767493e-05
rs1844543	117145	0.668544768235341	1.28963588761317e-38	3.3182374544659e-08	1.3937281767493e-05
rs6587632	117145	0.668544768235341	1.28963588761317e-38	3.3182374544659e-08	1.3937281767493e-05
rs6587633	117145	0.668544768235341	1.28963588761317e-38	3.3182374544659e-08	1.3937281767493e-05
rs483517	84230	0.793349043792022	1.46166472028741e-38	3.3182374544659e-08	1.3937281767493e-05
rs11423577	387338	-0.443517176847635	1.79252097115821e-38	3.3182374544659e-08	1.3937281767493e-05
rs56078223	117145	0.667195389772178	1.99432843799266e-38	3.3182374544659e-08	1.3937281767493e-05
rs56000812	117145	0.667195389772178	1.99432843799266e-38	3.3182374544659e-08	1.3937281767493e-05
rs56170235	117145	0.67295465454859	2.09856666003193e-38	3.3182374544659e-08	1.3937281767493e-05
rs202236329	10352	1.24082604051083	4.23905480594567e-38	3.3182374544659e-08	1.3937281767493e-05
rs471826	84230	0.789079067630204	6.70780692259892e-38	3.3182374544659e-08	1.3937281767493e-05
rs11240542	6635	-0.752294667277193	7.4308833603441e-38	3.3182374544659e-08	1.3937281767493e-05
rs6690449	117145	0.659678308349747	8.13058645194475e-38	3.3182374544659e-08	1.3937281767493e-05
rs12729443	6635	-0.74315296966026	9.20181766061616e-38	3.3182374544659e-08	1.3937281767493e-05
rs12046517	6635	-0.74315296966026	9.20181766061616e-38	3.3182374544659e-08	1.3937281767493e-05
rs78275576	6635	-0.74315296966026	9.20181766061616e-38	3.3182374544659e-08	1.3937281767493e-05
rs7555435	6635	-0.74315296966026	9.20181766061616e-38	3.3182374544659e-08	1.3937281767493e-05
rs12026442	6635	-0.74315296966026	9.20181766061616e-38	3.3182374544659e-08	1.3937281767493e-05
rs12049605	6635	-0.74315296966026	9.20181766061616e-38	3.3182374544659e-08	1.3937281767493e-05
rs61817697	117145	0.66036983343078	9.5725601391158e-38	3.3182374544659e-08	1.3937281767493e-05
rs4433461	6635	-0.80495905625542	1.12938703366024e-37	3.3182374544659e-08	1.3937281767493e-05
rs10923721	10352	1.15148709289902	1.17105281943963e-37	3.3182374544659e-08	1.3937281767493e-05
rs13375815	6635	-0.810086942199191	1.79751253543658e-37	3.3182374544659e-08	1.3937281767493e-05
rs2365866	6635	-0.810086942199191	1.79751253543658e-37	3.3182374544659e-08	1.3937281767493e-05
rs12731771	6635	-0.810086942199191	1.79751253543658e-37	3.3182374544659e-08	1.3937281767493e-05
rs71643052	6635	-0.810086942199191	1.79751253543658e-37	3.3182374544659e-08	1.3937281767493e-05
rs113708222	6635	-0.810086942199191	1.79751253543658e-37	3.3182374544659e-08	1.3937281767493e-05
rs11402411	6635	-0.732790049810696	1.92148103641444e-37	3.3182374544659e-08	1.3937281767493e-05
rs17023223	10352	1.12016846859426	2.46666955639704e-37	3.3182374544659e-08	1.3937281767493e-05
rs12096179	10352	1.12016846859426	2.46666955639704e-37	3.3182374544659e-08	1.3937281767493e-05
rs12095067	10352	1.12016846859426	2.46666955639704e-37	3.3182374544659e-08	1.3937281767493e-05
rs7529255	10352	1.12016846859426	2.46666955639704e-37	3.3182374544659e-08	1.3937281767493e-05
rs6701378	10352	1.12016846859426	2.46666955639704e-37	3.3182374544659e-08	1.3937281767493e-05
rs113532713	10352	1.12016846859426	2.46666955639704e-37	3.3182374544659e-08	1.3937281767493e-05
rs61808898	10352	1.12016846859426	2.46666955639704e-37	3.3182374544659e-08	1.3937281767493e-05
rs11800444	10352	1.12016846859426	2.46666955639704e-37	3.3182374544659e-08	1.3937281767493e-05
rs56919609	10352	1.12016846859426	2.46666955639704e-37	3.3182374544659e-08	1.3937281767493e-05
rs10923747	10352	1.12016846859426	2.46666955639704e-37	3.3182374544659e-08	1.3937281767493e-05
rs144538879	6635	-0.82174100096947	2.79799374314372e-37	3.3182374544659e-08	1.3937281767493e-05
rs9943221	117145	0.659472439634318	3.17569602537089e-37	3.3182374544659e-08	1.3937281767493e-05
rs10157346	10352	1.11403565883296	6.08934874095861e-37	3.3182374544659e-08	1.3937281767493e-05
rs11804736	10352	1.24006652077904	6.42308869475383e-37	3.3182374544659e-08	1.3937281767493e-05
rs984222	10352	1.13393510729836	7.89106347116007e-37	3.3182374544659e-08	1.3937281767493e-05
rs984225	10352	1.13393510729836	7.89106347116007e-37	3.3182374544659e-08	1.3937281767493e-05
rs1409157	10352	1.13393510729836	7.89106347116007e-37	3.3182374544659e-08	1.3937281767493e-05
rs10923712	10352	1.13393510729836	7.89106347116007e-37	3.3182374544659e-08	1.3937281767493e-05
rs10923713	10352	1.13393510729836	7.89106347116007e-37	3.3182374544659e-08	1.3937281767493e-05
rs10802069	10352	1.13590239365494	1.1335891683615e-36	3.3182374544659e-08	1.3937281767493e-05
rs2999560	117145	-0.577270326443254	1.15616006397336e-36	3.3182374544659e-08	1.3937281767493e-05
rs6672064	117145	0.652261272853215	1.87371256445709e-36	3.3182374544659e-08	1.3937281767493e-05
rs56028913	117145	0.651182200389666	2.84651173888694e-36	3.3182374544659e-08	1.3937281767493e-05
rs7518201	6635	-0.727087313453149	3.84961805392719e-36	3.3182374544659e-08	1.3937281767493e-05
rs36115743	6635	-0.799125909546035	4.36901305061766e-36	3.3182374544659e-08	1.3937281767493e-05
rs6676647	10352	1.22968687681926	1.35473878541396e-35	3.3182374544659e-08	1.3937281767493e-05
rs6662602	117145	0.644441237957607	2.23599558054726e-35	3.3182374544659e-08	1.3937281767493e-05
rs6663064	117145	0.643289995979179	2.82501559393708e-35	3.3182374544659e-08	1.3937281767493e-05
rs6686874	117145	0.643289995979179	2.82501559393708e-35	3.3182374544659e-08	1.3937281767493e-05
rs7535002	117145	0.643289995979179	2.82501559393708e-35	3.3182374544659e-08	1.3937281767493e-05
rs2999534	117145	-0.568615492753963	3.09937378213527e-35	3.3182374544659e-08	1.3937281767493e-05
rs12566232	117145	0.640506564335142	4.31757592749796e-35	3.3182374544659e-08	1.3937281767493e-05
rs12095483	117145	0.64390730059801	7.32084185213639e-35	3.3182374544659e-08	1.3937281767493e-05
rs12120099	515	-0.318191668159044	8.71882448236516e-35	3.3182374544659e-08	1.3937281767493e-05
rs4660925	387338	-0.362973911464444	9.68075625043728e-35	3.3182374544659e-08	1.3937281767493e-05
rs61817722	117145	0.646683310001945	1.42484775872054e-34	3.3182374544659e-08	1.3937281767493e-05
rs61817723	117145	0.646683310001945	1.42484775872054e-34	3.3182374544659e-08	1.3937281767493e-05
rs201478441	10352	1.25366032028375	1.55052099918343e-34	3.3182374544659e-08	1.3937281767493e-05
rs57212511	10352	1.10585206226551	1.6195036361724e-34	3.3182374544659e-08	1.3937281767493e-05
rs12039707	515	-0.319096722194501	1.71154053567428e-34	3.3182374544659e-08	1.3937281767493e-05
rs10489793	515	-0.319096722194501	1.71154053567428e-34	3.3182374544659e-08	1.3937281767493e-05
rs12117857	515	-0.319096722194501	1.71154053567428e-34	3.3182374544659e-08	1.3937281767493e-05
rs6673170	515	-0.318387985483014	2.25489772886481e-34	3.3182374544659e-08	1.3937281767493e-05
rs10158891	515	-0.318387985483014	2.25489772886481e-34	3.3182374544659e-08	1.3937281767493e-05
rs1750331	10352	1.06540005543125	2.78097176844099e-34	3.3182374544659e-08	1.3937281767493e-05
rs10252	387338	-0.361429592221821	2.9844979274527e-34	3.3182374544659e-08	1.3937281767493e-05
rs12075550	387338	-0.361429592221821	2.9844979274527e-34	3.3182374544659e-08	1.3937281767493e-05
rs913168	387338	-0.361429592221821	2.9844979274527e-34	3.3182374544659e-08	1.3937281767493e-05
rs2275795	515	-0.316931177210055	5.22370505638093e-34	3.3182374544659e-08	1.3937281767493e-05
rs3754038	515	-0.316931177210055	5.22370505638093e-34	3.3182374544659e-08	1.3937281767493e-05
rs6662611	117145	0.584702338196027	5.74413536588313e-34	3.3182374544659e-08	1.3937281767493e-05
rs6662728	117145	0.584702338196027	5.74413536588313e-34	3.3182374544659e-08	1.3937281767493e-05
rs7554832	117145	0.584702338196027	5.74413536588313e-34	3.3182374544659e-08	1.3937281767493e-05
rs7541099	117145	0.584702338196027	5.74413536588313e-34	3.3182374544659e-08	1.3937281767493e-05
rs4845719	117145	0.583660491085398	5.84386495067132e-34	3.3182374544659e-08	1.3937281767493e-05
rs11204919	117145	0.583660491085398	5.84386495067132e-34	3.3182374544659e-08	1.3937281767493e-05
rs11804189	387338	-0.361341826466275	6.44339441719817e-34	3.3182374544659e-08	1.3937281767493e-05
rs56733721	387338	-0.361341826466275	6.44339441719817e-34	3.3182374544659e-08	1.3937281767493e-05
rs35253953	515	-0.316367178639202	8.62528493988246e-34	3.3182374544659e-08	1.3937281767493e-05
rs34545086	515	-0.316367178639202	8.62528493988246e-34	3.3182374544659e-08	1.3937281767493e-05
rs1325941	10352	1.02347326477111	8.82832906211726e-34	3.3182374544659e-08	1.3937281767493e-05
rs1750333	10352	1.02347326477111	8.82832906211726e-34	3.3182374544659e-08	1.3937281767493e-05
rs1361906	10352	1.02347326477111	8.82832906211726e-34	3.3182374544659e-08	1.3937281767493e-05
rs6587635	117145	0.583084774811949	9.75709456665391e-34	3.3182374544659e-08	1.3937281767493e-05
rs12752970	515	-0.315661973009428	1.12978776945889e-33	3.3182374544659e-08	1.3937281767493e-05
rs1325943	10352	1.02563020426667	1.16434848366746e-33	3.3182374544659e-08	1.3937281767493e-05
rs1325945	10352	1.02563020426667	1.16434848366746e-33	3.3182374544659e-08	1.3937281767493e-05
rs1325946	10352	1.02563020426667	1.16434848366746e-33	3.3182374544659e-08	1.3937281767493e-05
rs1779420	10352	1.02563020426667	1.16434848366746e-33	3.3182374544659e-08	1.3937281767493e-05
rs1419289	10352	1.02563020426667	1.16434848366746e-33	3.3182374544659e-08	1.3937281767493e-05
rs6703465	117145	0.581286021736692	1.21962849025083e-33	3.3182374544659e-08	1.3937281767493e-05
rs971887	117145	0.581286021736692	1.21962849025083e-33	3.3182374544659e-08	1.3937281767493e-05
rs16833728	117145	0.581286021736692	1.21962849025083e-33	3.3182374544659e-08	1.3937281767493e-05
rs5013327	387338	-0.44425699579553	1.34174243540782e-33	3.3182374544659e-08	1.3937281767493e-05
rs6703772	117145	0.601586715986572	1.39736749185995e-33	3.3182374544659e-08	1.3937281767493e-05
rs6691212	117145	0.601586715986572	1.39736749185995e-33	3.3182374544659e-08	1.3937281767493e-05
rs6587636	117145	0.580625002749935	1.64484703732862e-33	3.3182374544659e-08	1.3937281767493e-05
rs6587637	117145	0.580625002749935	1.64484703732862e-33	3.3182374544659e-08	1.3937281767493e-05
rs6587638	117145	0.580625002749935	1.64484703732862e-33	3.3182374544659e-08	1.3937281767493e-05
indel:5I_1_151937495	117145	0.600672471450145	1.70646421485831e-33	3.3182374544659e-08	1.3937281767493e-05
rs11211271	387338	-0.355673087228052	1.73743197942738e-33	3.3182374544659e-08	1.3937281767493e-05
rs6657658	117145	0.579332523134214	1.75363984391465e-33	3.3182374544659e-08	1.3937281767493e-05
rs61817725	117145	0.631452311873086	2.14008905446163e-33	3.3182374544659e-08	1.3937281767493e-05
rs12240125	6635	-0.793987555627964	2.29133270773161e-33	3.3182374544659e-08	1.3937281767493e-05
rs12240088	6635	-0.793987555627964	2.29133270773161e-33	3.3182374544659e-08	1.3937281767493e-05
rs2932580	117145	0.577487300089184	2.43939577539689e-33	3.3182374544659e-08	1.3937281767493e-05
rs6692745	515	-0.314539230569684	2.95080614714882e-33	3.3182374544659e-08	1.3937281767493e-05
rs902313	117145	0.576469122587655	3.01270554329936e-33	3.3182374544659e-08	1.3937281767493e-05
rs1544225	515	-0.31553672282175	3.03375783985142e-33	3.3182374544659e-08	1.3937281767493e-05
rs6587640	117145	0.573906187228659	3.32102071021533e-33	3.3182374544659e-08	1.3937281767493e-05
rs9659323	10352	1.06783182138817	3.50794444621022e-33	3.3182374544659e-08	1.3937281767493e-05
rs9658899	10352	1.06783182138817	3.50794444621022e-33	3.3182374544659e-08	1.3937281767493e-05
rs12073056	10352	1.06783182138817	3.50794444621022e-33	3.3182374544659e-08	1.3937281767493e-05
rs56897173	10352	1.06783182138817	3.50794444621022e-33	3.3182374544659e-08	1.3937281767493e-05
rs6700415	10352	1.06783182138817	3.50794444621022e-33	3.3182374544659e-08	1.3937281767493e-05
rs11584380	10352	1.06783182138817	3.50794444621022e-33	3.3182374544659e-08	1.3937281767493e-05
rs6680737	10352	1.06783182138817	3.50794444621022e-33	3.3182374544659e-08	1.3937281767493e-05
rs10923714	10352	1.06496987521556	3.93001430438592e-33	3.3182374544659e-08	1.3937281767493e-05
rs12088206	10352	1.0655135655188	4.21699596369289e-33	3.3182374544659e-08	1.3937281767493e-05
rs12040764	515	-0.313443357034091	4.76573523926723e-33	3.3182374544659e-08	1.3937281767493e-05
rs10857883	515	-0.313443357034091	4.76573523926723e-33	3.3182374544659e-08	1.3937281767493e-05
rs3863641	387338	-0.350837519481352	5.16015262840987e-33	3.3182374544659e-08	1.3937281767493e-05
rs12073998	387338	-0.350837519481352	5.16015262840987e-33	3.3182374544659e-08	1.3937281767493e-05
rs200182991	117145	-0.501274215386166	5.3052484466016e-33	3.3182374544659e-08	1.3937281767493e-05
rs6685073	515	-0.314211470777011	7.99226449077599e-33	3.3182374544659e-08	1.3937281767493e-05
rs2145409	387338	-0.352248408829153	9.52029988800289e-33	3.3182374544659e-08	1.3937281767493e-05
rs10923743	10352	1.04857482725861	9.68018056517236e-33	3.3182374544659e-08	1.3937281767493e-05
rs112036967	387338	-0.435297971799054	1.00419641106229e-32	3.3182374544659e-08	1.3937281767493e-05
rs200544980	10352	1.1344274522062	1.11525218909127e-32	3.3182374544659e-08	1.3937281767493e-05
rs56737734	387338	-0.366793475368779	1.13299444792111e-32	3.3182374544659e-08	1.3937281767493e-05
rs10802074	10352	1.04641946801569	1.3996559553503e-32	3.3182374544659e-08	1.3937281767493e-05
rs10923744	10352	1.04503805653094	1.42317636978488e-32	3.3182374544659e-08	1.3937281767493e-05
rs12045138	10352	1.04503805653094	1.42317636978488e-32	3.3182374544659e-08	1.3937281767493e-05
rs6658479	10352	1.04503805653094	1.42317636978488e-32	3.3182374544659e-08	1.3937281767493e-05
rs7515371	515	-0.311174692087674	1.4389526544159e-32	3.3182374544659e-08	1.3937281767493e-05
rs67341502	10352	1.00933481781779	1.9951684898487e-32	3.3182374544659e-08	1.3937281767493e-05
rs1343348	515	-0.310714730997547	2.26773792193692e-32	3.3182374544659e-08	1.3937281767493e-05
rs1343347	515	-0.310714730997547	2.26773792193692e-32	3.3182374544659e-08	1.3937281767493e-05
rs11102278	515	-0.310714730997547	2.26773792193692e-32	3.3182374544659e-08	1.3937281767493e-05
rs12047479	515	-0.310714730997547	2.26773792193692e-32	3.3182374544659e-08	1.3937281767493e-05
rs7520781	515	-0.310714730997547	2.26773792193692e-32	3.3182374544659e-08	1.3937281767493e-05
rs12065134	515	-0.310714730997547	2.26773792193692e-32	3.3182374544659e-08	1.3937281767493e-05
rs11286048	515	-0.310714730997547	2.26773792193692e-32	3.3182374544659e-08	1.3937281767493e-05
rs9725449	6635	-0.787071462204515	2.31125141886355e-32	3.3182374544659e-08	1.3937281767493e-05
rs11240538	6635	-0.715110931808577	2.68586584433512e-32	3.3182374544659e-08	1.3937281767493e-05
rs11240539	6635	-0.715110931808577	2.68586584433512e-32	3.3182374544659e-08	1.3937281767493e-05
rs10923715	10352	1.0450747040821	3.27127196790324e-32	3.3182374544659e-08	1.3937281767493e-05
rs11802866	387338	-0.345109667153184	7.22252480387708e-32	3.3182374544659e-08	1.3937281767493e-05
rs112124254	387338	-0.436694121078503	7.41508300236109e-32	3.3182374544659e-08	1.3937281767493e-05
rs7554372	515	-0.307824532656974	9.50819025780987e-32	3.3182374544659e-08	1.3937281767493e-05
rs57231072	10352	1.04415059977362	1.17701264579641e-31	3.3182374544659e-08	1.3937281767493e-05
rs34697386	6635	-0.760201191147163	1.51793385778559e-31	3.3182374544659e-08	1.3937281767493e-05
rs201674698	6635	-0.763218730911432	1.58294254010339e-31	3.3182374544659e-08	1.3937281767493e-05
rs66508616	84230	0.737102298771249	2.36013082714616e-31	3.3182374544659e-08	1.3937281767493e-05
rs11204920	117145	0.571291309970224	2.39678537268594e-31	3.3182374544659e-08	1.3937281767493e-05
rs56076503	387338	-0.420442026353785	7.52950396179835e-31	3.3182374544659e-08	1.3937281767493e-05
rs7553422	10352	1.02049582436826	8.31755605750812e-31	3.3182374544659e-08	1.3937281767493e-05
rs1886914	10352	1.02049582436826	8.31755605750812e-31	3.3182374544659e-08	1.3937281767493e-05
rs10801766	84230	-0.789576071107785	1.30998134743438e-30	3.3182374544659e-08	1.3937281767493e-05
rs66529830	6635	-0.685784168464434	1.51765759318951e-30	3.3182374544659e-08	1.3937281767493e-05
rs941980	84230	-0.705066333927243	1.5277871961014e-30	3.3182374544659e-08	1.3937281767493e-05
rs76592487	6635	-0.683789224234531	2.79131529095863e-30	3.3182374544659e-08	1.3937281767493e-05
rs7512189	10352	1.03048470056232	3.01037446259768e-30	3.3182374544659e-08	1.3937281767493e-05
rs200907360	6635	-0.685629457466621	3.09730750734979e-30	3.3182374544659e-08	1.3937281767493e-05
rs736183	84230	-0.702497610339428	3.3834520980716e-30	3.3182374544659e-08	1.3937281767493e-05
rs10922726	84230	-0.702497610339428	3.3834520980716e-30	3.3182374544659e-08	1.3937281767493e-05
rs6663212	84230	-0.702497610339428	3.3834520980716e-30	3.3182374544659e-08	1.3937281767493e-05
rs12021911	84230	-0.702497610339428	3.3834520980716e-30	3.3182374544659e-08	1.3937281767493e-05
rs4845624	117145	-0.549147582759621	3.66611294408437e-30	3.3182374544659e-08	1.3937281767493e-05
rs61625323	10352	0.996590936949845	3.68328605085641e-30	3.3182374544659e-08	1.3937281767493e-05
rs111479887	387338	-0.425749337087765	3.78860439896527e-30	3.3182374544659e-08	1.3937281767493e-05
rs2390794	84230	-0.772532138120849	5.51400915935854e-30	3.3182374544659e-08	1.3937281767493e-05
rs10737709	84230	-0.772532138120849	5.51400915935854e-30	3.3182374544659e-08	1.3937281767493e-05
rs1009964	84230	-0.701188287129266	5.96518419389268e-30	3.3182374544659e-08	1.3937281767493e-05
indel:1D_1_90151385	84230	0.728627390500956	5.985670982495e-30	3.3182374544659e-08	1.3937281767493e-05
rs10802070	10352	1.02709748299714	6.04867889326374e-30	3.3182374544659e-08	1.3937281767493e-05
rs2153187	84230	0.76633827752908	6.4240506861552e-30	3.3182374544659e-08	1.3937281767493e-05
rs2185196	84230	0.76633827752908	6.4240506861552e-30	3.3182374544659e-08	1.3937281767493e-05
rs2185197	84230	0.76633827752908	6.4240506861552e-30	3.3182374544659e-08	1.3937281767493e-05
rs6656884	84230	0.76633827752908	6.4240506861552e-30	3.3182374544659e-08	1.3937281767493e-05
rs2185198	84230	0.76633827752908	6.4240506861552e-30	3.3182374544659e-08	1.3937281767493e-05
rs10922694	84230	0.76633827752908	6.4240506861552e-30	3.3182374544659e-08	1.3937281767493e-05
rs2185200	84230	0.76633827752908	6.4240506861552e-30	3.3182374544659e-08	1.3937281767493e-05
rs2390795	84230	0.76633827752908	6.4240506861552e-30	3.3182374544659e-08	1.3937281767493e-05
rs6667017	84230	0.76633827752908	6.4240506861552e-30	3.3182374544659e-08	1.3937281767493e-05
rs12092106	84230	0.76633827752908	6.4240506861552e-30	3.3182374544659e-08	1.3937281767493e-05
rs12091068	84230	0.76633827752908	6.4240506861552e-30	3.3182374544659e-08	1.3937281767493e-05
rs4658309	84230	0.76633827752908	6.4240506861552e-30	3.3182374544659e-08	1.3937281767493e-05
rs10801769	84230	0.76633827752908	6.4240506861552e-30	3.3182374544659e-08	1.3937281767493e-05
rs10801770	84230	0.76633827752908	6.4240506861552e-30	3.3182374544659e-08	1.3937281767493e-05
rs10801768	84230	-0.766338277529079	6.42405068615658e-30	3.3182374544659e-08	1.3937281767493e-05
rs10922690	84230	-0.766338277529079	6.42405068615658e-30	3.3182374544659e-08	1.3937281767493e-05
rs6693717	84230	-0.766338277529079	6.42405068615658e-30	3.3182374544659e-08	1.3937281767493e-05
rs7513941	84230	-0.766338277529079	6.42405068615658e-30	3.3182374544659e-08	1.3937281767493e-05
rs10754287	84230	-0.766338277529079	6.42405068615658e-30	3.3182374544659e-08	1.3937281767493e-05
rs6675409	84230	-0.766338277529079	6.42405068615658e-30	3.3182374544659e-08	1.3937281767493e-05
rs10922693	84230	-0.766338277529079	6.42405068615658e-30	3.3182374544659e-08	1.3937281767493e-05
rs10922698	84230	-0.766338277529079	6.42405068615658e-30	3.3182374544659e-08	1.3937281767493e-05
rs6668433	84230	-0.766338277529079	6.42405068615658e-30	3.3182374544659e-08	1.3937281767493e-05
rs6683707	84230	-0.766338277529079	6.42405068615658e-30	3.3182374544659e-08	1.3937281767493e-05
rs11281367	84230	-0.697244313642996	1.82975461592822e-29	3.3182374544659e-08	1.3937281767493e-05
rs201238285	84230	-0.757213545780713	2.52168815236362e-29	3.3182374544659e-08	1.3937281767493e-05
rs12033970	10352	1.00356819353306	4.95798138369074e-29	3.3182374544659e-08	1.3937281767493e-05
rs7537207	10352	1.00474158281769	4.96949750257977e-29	3.3182374544659e-08	1.3937281767493e-05
rs34336333	84230	-0.75408094219445	5.24772410386445e-29	3.3182374544659e-08	1.3937281767493e-05
rs10923774	10352	1.07165669698475	5.63352302247395e-29	3.3182374544659e-08	1.3937281767493e-05
rs10923775	10352	1.07165669698475	5.63352302247395e-29	3.3182374544659e-08	1.3937281767493e-05
rs10754288	84230	-0.752186459242343	1.20328642570802e-28	3.3182374544659e-08	1.3937281767493e-05
rs61471639	10352	1.0710108819071	1.5435789198855e-28	3.3182374544659e-08	1.3937281767493e-05
rs144928231	6635	-0.740980834820404	2.3187660261141e-28	3.3182374544659e-08	1.3937281767493e-05
rs5013328	387338	-0.408376878117838	2.35741536870517e-28	3.3182374544659e-08	1.3937281767493e-05
rs998500	117145	-0.523609796861656	3.69253214951054e-28	3.3182374544659e-08	1.3937281767493e-05
rs113197996	10352	0.99627870035432	4.15088791824294e-28	3.3182374544659e-08	1.3937281767493e-05
rs2932574	117145	-0.531884956626475	5.64399643412847e-28	3.3182374544659e-08	1.3937281767493e-05
rs2999561	117145	-0.531717278435719	7.98164817535248e-28	3.3182374544659e-08	1.3937281767493e-05
rs2999539	117145	-0.531717278435719	7.98164817535248e-28	3.3182374544659e-08	1.3937281767493e-05
rs2932570	117145	-0.531717278435719	7.98164817535248e-28	3.3182374544659e-08	1.3937281767493e-05
rs79235033	84230	-0.746967402162281	8.72171248870042e-28	3.3182374544659e-08	1.3937281767493e-05
rs58803578	10352	1.04031355051602	1.8066631264641e-27	3.3182374544659e-08	1.3937281767493e-05
rs745055	117145	-0.513056104699466	1.96522633611435e-27	3.3182374544659e-08	1.3937281767493e-05
rs1387814	25896	0.19591674239197	2.76971554647297e-27	3.3182374544659e-08	1.3937281767493e-05
rs6664998	515	-0.287135765460698	3.01176287756831e-27	3.3182374544659e-08	1.3937281767493e-05
rs112326354	387338	-0.418950272556714	4.00204175475597e-27	3.3182374544659e-08	1.3937281767493e-05
rs1215649	84230	-0.66152423741349	4.05950266541875e-27	3.3182374544659e-08	1.3937281767493e-05
rs1782127	84230	-0.66152423741349	4.05950266541875e-27	3.3182374544659e-08	1.3937281767493e-05
rs1744665	84230	-0.66152423741349	4.05950266541875e-27	3.3182374544659e-08	1.3937281767493e-05
rs2475846	84230	-0.66152423741349	4.05950266541875e-27	3.3182374544659e-08	1.3937281767493e-05
rs7311	6635	0.481114549558511	4.40423905247769e-27	3.3182374544659e-08	1.3937281767493e-05
rs56292525	25896	0.196937542761541	6.37965281851848e-27	3.3182374544659e-08	1.3937281767493e-05
rs139415480	10352	0.947275783696041	6.48038554343525e-27	3.3182374544659e-08	1.3937281767493e-05
rs10597270	6635	0.477304175171869	7.21307487749832e-27	3.3182374544659e-08	1.3937281767493e-05
rs6428792	10352	0.952641665481892	7.40316789565598e-27	3.3182374544659e-08	1.3937281767493e-05
rs76519183	84230	-0.742192535533412	7.79899926556721e-27	3.3182374544659e-08	1.3937281767493e-05
rs1054680	515	-0.281580275455087	9.95272061730046e-27	3.3182374544659e-08	1.3937281767493e-05
rs142348209	84230	-0.746654355983919	1.02507744676952e-26	3.3182374544659e-08	1.3937281767493e-05
rs141118951	84230	-0.746654355983919	1.02507744676952e-26	3.3182374544659e-08	1.3937281767493e-05
rs9645452	23585	0.250320040272021	1.595445313654e-26	3.3182374544659e-08	1.3937281767493e-05
rs3093584	23585	0.250320040272021	1.595445313654e-26	3.3182374544659e-08	1.3937281767493e-05
rs3093614	23585	0.250320040272021	1.595445313654e-26	3.3182374544659e-08	1.3937281767493e-05
rs3091241	23585	-0.247730495831483	1.9038951609535e-26	3.3182374544659e-08	1.3937281767493e-05
rs3093638	23585	0.249276238315689	2.03365804181692e-26	3.3182374544659e-08	1.3937281767493e-05
rs1053438	23585	0.249276238315689	2.03365804181692e-26	3.3182374544659e-08	1.3937281767493e-05
rs3093632	23585	-0.248369736858514	3.81299371494451e-26	3.3182374544659e-08	1.3937281767493e-05
rs3091240	23585	-0.247633470002307	4.26188512315853e-26	3.3182374544659e-08	1.3937281767493e-05
rs66858610	25896	0.192043651475526	4.36121197335377e-26	3.3182374544659e-08	1.3937281767493e-05
rs61828543	25896	0.192043651475526	4.36121197335377e-26	3.3182374544659e-08	1.3937281767493e-05
rs7518538	10352	-0.913159323968644	4.6074450406925e-26	3.3182374544659e-08	1.3937281767493e-05
rs3091242	23585	-0.244644702449713	4.97039790761185e-26	3.3182374544659e-08	1.3937281767493e-05
rs4573564	6635	0.470860105822759	4.98979785022322e-26	3.3182374544659e-08	1.3937281767493e-05
rs9689	23585	-0.245297003506247	5.24360046685459e-26	3.3182374544659e-08	1.3937281767493e-05
rs17699790	25896	0.191495378473461	5.30383693698414e-26	3.3182374544659e-08	1.3937281767493e-05
rs17700264	25896	0.191495378473461	5.30383693698414e-26	3.3182374544659e-08	1.3937281767493e-05
rs4951560	25896	0.191495378473461	5.30383693698414e-26	3.3182374544659e-08	1.3937281767493e-05
rs12070369	25896	0.191495378473461	5.30383693698414e-26	3.3182374544659e-08	1.3937281767493e-05
rs56289586	25896	0.191495378473461	5.30383693698414e-26	3.3182374544659e-08	1.3937281767493e-05
rs61828530	25896	0.191495378473461	5.30383693698414e-26	3.3182374544659e-08	1.3937281767493e-05
rs55960291	25896	0.191495378473461	5.30383693698414e-26	3.3182374544659e-08	1.3937281767493e-05
rs4951561	25896	0.191495378473461	5.30383693698414e-26	3.3182374544659e-08	1.3937281767493e-05
rs61828533	25896	0.191495378473461	5.30383693698414e-26	3.3182374544659e-08	1.3937281767493e-05
rs2358333	25896	0.191495378473461	5.30383693698414e-26	3.3182374544659e-08	1.3937281767493e-05
rs2365980	6635	0.466853374435227	5.42441615145686e-26	3.3182374544659e-08	1.3937281767493e-05
rs112014894	84230	-0.654565908717095	5.60742744954102e-26	3.3182374544659e-08	1.3937281767493e-05
rs11119836	25896	0.191018352563548	5.94515850271595e-26	3.3182374544659e-08	1.3937281767493e-05
rs61828539	25896	0.191018352563548	5.94515850271595e-26	3.3182374544659e-08	1.3937281767493e-05
rs55806741	25896	0.191018352563548	5.94515850271595e-26	3.3182374544659e-08	1.3937281767493e-05
rs4394721	25896	0.191018352563548	5.94515850271595e-26	3.3182374544659e-08	1.3937281767493e-05
rs7540968	25896	0.191018352563548	5.94515850271595e-26	3.3182374544659e-08	1.3937281767493e-05
rs17656163	25896	0.191018352563548	5.94515850271595e-26	3.3182374544659e-08	1.3937281767493e-05
rs17656362	25896	0.191018352563548	5.94515850271595e-26	3.3182374544659e-08	1.3937281767493e-05
rs11119843	25896	0.191018352563548	5.94515850271595e-26	3.3182374544659e-08	1.3937281767493e-05
rs12076757	25896	0.191018352563548	5.94515850271595e-26	3.3182374544659e-08	1.3937281767493e-05
rs17656453	25896	0.191018352563548	5.94515850271595e-26	3.3182374544659e-08	1.3937281767493e-05
rs4093392	25896	0.191018352563548	5.94515850271595e-26	3.3182374544659e-08	1.3937281767493e-05
rs7519826	25896	0.191018352563548	5.94515850271595e-26	3.3182374544659e-08	1.3937281767493e-05
rs7525895	25896	0.191018352563548	5.94515850271595e-26	3.3182374544659e-08	1.3937281767493e-05
rs1387815	25896	0.191018352563548	5.94515850271595e-26	3.3182374544659e-08	1.3937281767493e-05
rs4951567	25896	0.191018352563548	5.94515850271595e-26	3.3182374544659e-08	1.3937281767493e-05
rs11582739	117145	0.545475805746115	6.07250927773413e-26	3.3182374544659e-08	1.3937281767493e-05
rs6693030	84230	-0.721185962371768	6.81168452261213e-26	3.3182374544659e-08	1.3937281767493e-05
rs5780200	6635	0.46818300517684	6.96685065086138e-26	3.3182374544659e-08	1.3937281767493e-05
rs7530455	6635	0.46818300517684	6.96685065086138e-26	3.3182374544659e-08	1.3937281767493e-05
rs12089230	25896	0.19023767118969	8.65417552285898e-26	3.3182374544659e-08	1.3937281767493e-05
rs3093578	23585	-0.245470523241875	8.93955189813886e-26	3.3182374544659e-08	1.3937281767493e-05
rs61828547	25896	0.190093686491029	9.36925283575813e-26	3.3182374544659e-08	1.3937281767493e-05
rs607116	23585	-0.248724489688704	1.10579923775017e-25	3.3182374544659e-08	1.3937281767493e-05
rs6679953	6635	0.46611454672919	1.50672766138611e-25	3.3182374544659e-08	1.3937281767493e-05
rs6689927	6635	0.46611454672919	1.50672766138611e-25	3.3182374544659e-08	1.3937281767493e-05
rs6696091	6635	0.46611454672919	1.50672766138611e-25	3.3182374544659e-08	1.3937281767493e-05
rs61814883	117145	0.541954910751088	1.61799157565941e-25	3.3182374544659e-08	1.3937281767493e-05
rs16833743	117145	0.542832376195222	1.64843413152643e-25	3.3182374544659e-08	1.3937281767493e-05
rs6678672	117145	0.541066342527724	1.94422755701467e-25	3.3182374544659e-08	1.3937281767493e-05
rs3791153	117145	0.541066342527724	1.94422755701467e-25	3.3182374544659e-08	1.3937281767493e-05
rs61830761	25896	0.188104306319985	2.09599349675696e-25	3.3182374544659e-08	1.3937281767493e-05
rs4951032	6635	0.466182342733382	2.12570021949367e-25	3.3182374544659e-08	1.3937281767493e-05
rs78809829	23585	-0.240860867074853	2.54059512590311e-25	3.3182374544659e-08	1.3937281767493e-05
rs760938	23585	-0.244866044705108	2.84759035762357e-25	3.3182374544659e-08	1.3937281767493e-05
rs6428801	10352	-0.907539522295823	2.97040724905091e-25	3.3182374544659e-08	1.3937281767493e-05
rs4442405	10352	-0.907539522295823	2.97040724905091e-25	3.3182374544659e-08	1.3937281767493e-05
rs4414086	10352	-0.907539522295823	2.97040724905091e-25	3.3182374544659e-08	1.3937281767493e-05
rs10923763	10352	-0.907539522295823	2.97040724905091e-25	3.3182374544659e-08	1.3937281767493e-05
rs1891222	10352	-0.905040135242578	3.57050974172558e-25	3.3182374544659e-08	1.3937281767493e-05
rs4649084	23585	-0.244479354553138	4.53090818365798e-25	3.3182374544659e-08	1.3937281767493e-05
rs34317825	6635	-0.886786858194634	4.56120429075805e-25	3.3182374544659e-08	1.3937281767493e-05
rs665372	23585	-0.244055502874366	5.16621963165971e-25	3.3182374544659e-08	1.3937281767493e-05
rs35104585	6635	-0.892970373936724	5.25892776729359e-25	3.3182374544659e-08	1.3937281767493e-05
rs71631784	6635	-0.892970373936724	5.25892776729359e-25	3.3182374544659e-08	1.3937281767493e-05
rs34284522	6635	-0.892970373936724	5.25892776729359e-25	3.3182374544659e-08	1.3937281767493e-05
rs602052	23585	-0.243543738181361	5.28972396047752e-25	3.3182374544659e-08	1.3937281767493e-05
rs28633797	23585	-0.245843360502489	5.72307281706557e-25	3.3182374544659e-08	1.3937281767493e-05
rs7554859	117145	0.535204903550998	6.17045171843151e-25	3.3182374544659e-08	1.3937281767493e-05
rs2982348	23585	-0.24291797135647	6.18272262263108e-25	3.3182374544659e-08	1.3937281767493e-05
rs200571672	23585	-0.243016074599367	6.72384180379617e-25	3.3182374544659e-08	1.3937281767493e-05
rs12083193	117145	0.53285106294637	6.84586554517515e-25	3.3182374544659e-08	1.3937281767493e-05
rs5773125	23585	-0.243665614763475	7.08964925965625e-25	3.3182374544659e-08	1.3937281767493e-05
rs113957339	84230	-0.736463397320302	7.39952681804103e-25	3.3182374544659e-08	1.3937281767493e-05
rs12742258	10352	-0.903510644515986	7.58890797427203e-25	3.3182374544659e-08	1.3937281767493e-05
rs3093583	23585	-0.241306579809163	8.16522769976904e-25	3.3182374544659e-08	1.3937281767493e-05
rs686631	23585	-0.242097097825396	8.1787055645777e-25	3.3182374544659e-08	1.3937281767493e-05
rs11589861	10352	-0.901001995722071	8.62153475611079e-25	3.3182374544659e-08	1.3937281767493e-05
rs12123458	10352	-0.901011613687316	9.09670907457218e-25	3.3182374544659e-08	1.3937281767493e-05
rs2003365	10352	-0.901011613687316	9.09670907457218e-25	3.3182374544659e-08	1.3937281767493e-05
rs3866917	23585	-0.242311629889226	9.38773280266516e-25	3.3182374544659e-08	1.3937281767493e-05
rs11249248	23585	-0.242311629889226	9.38773280266516e-25	3.3182374544659e-08	1.3937281767493e-05
rs926438	23585	-0.242311629889226	9.38773280266516e-25	3.3182374544659e-08	1.3937281767493e-05
rs909833	23585	-0.242311629889226	9.38773280266516e-25	3.3182374544659e-08	1.3937281767493e-05
rs9438904	23585	-0.242311629889226	9.38773280266516e-25	3.3182374544659e-08	1.3937281767493e-05
rs11590828	10352	-0.914349621611019	9.92800697683828e-25	3.3182374544659e-08	1.3937281767493e-05
rs6672965	10352	-0.901391673164628	1.05903050469695e-24	3.3182374544659e-08	1.3937281767493e-05
rs631133	23585	-0.241609383509372	1.05953002321488e-24	3.3182374544659e-08	1.3937281767493e-05
rs7548114	23585	-0.241113116507881	1.07095506608376e-24	3.3182374544659e-08	1.3937281767493e-05
rs28530483	23585	-0.243630283090068	1.19339095703111e-24	3.3182374544659e-08	1.3937281767493e-05
rs679879	23585	-0.242461049951923	1.19661073424106e-24	3.3182374544659e-08	1.3937281767493e-05
rs666686	23585	-0.239884220749508	1.27796906988069e-24	3.3182374544659e-08	1.3937281767493e-05
rs1293262	23585	-0.239884220749508	1.27796906988069e-24	3.3182374544659e-08	1.3937281767493e-05
rs660129	23585	-0.243325061806383	1.29202435764197e-24	3.3182374544659e-08	1.3937281767493e-05
rs614997	23585	-0.239127854517636	1.37878942977019e-24	3.3182374544659e-08	1.3937281767493e-05
rs1883427	23585	-0.240120298622902	1.4556813795255e-24	3.3182374544659e-08	1.3937281767493e-05
rs11802413	23585	-0.24071037776787	1.50197079551822e-24	3.3182374544659e-08	1.3937281767493e-05
rs7541095	23585	-0.24071037776787	1.50197079551822e-24	3.3182374544659e-08	1.3937281767493e-05
rs9438905	23585	-0.24071037776787	1.50197079551822e-24	3.3182374544659e-08	1.3937281767493e-05
rs4233043	23585	-0.24071037776787	1.50197079551822e-24	3.3182374544659e-08	1.3937281767493e-05
rs11249250	23585	-0.24071037776787	1.50197079551822e-24	3.3182374544659e-08	1.3937281767493e-05
rs10903129	23585	-0.24071037776787	1.50197079551822e-24	3.3182374544659e-08	1.3937281767493e-05
rs11249251	23585	-0.24071037776787	1.50197079551822e-24	3.3182374544659e-08	1.3937281767493e-05
rs4649086	23585	-0.24071037776787	1.50197079551822e-24	3.3182374544659e-08	1.3937281767493e-05
rs34006994	23585	0.24071037776787	1.50197079551822e-24	3.3182374544659e-08	1.3937281767493e-05
rs61775167	23585	0.24071037776787	1.50197079551822e-24	3.3182374544659e-08	1.3937281767493e-05
rs35497030	23585	0.24071037776787	1.50197079551822e-24	3.3182374544659e-08	1.3937281767493e-05
rs36003018	23585	0.24071037776787	1.50197079551822e-24	3.3182374544659e-08	1.3937281767493e-05
rs35403885	23585	0.24071037776787	1.50197079551822e-24	3.3182374544659e-08	1.3937281767493e-05
rs35530120	23585	0.24071037776787	1.50197079551822e-24	3.3182374544659e-08	1.3937281767493e-05
rs61775174	23585	0.24071037776787	1.50197079551822e-24	3.3182374544659e-08	1.3937281767493e-05
rs34933589	23585	0.24071037776787	1.50197079551822e-24	3.3182374544659e-08	1.3937281767493e-05
rs34355819	23585	0.24071037776787	1.50197079551822e-24	3.3182374544659e-08	1.3937281767493e-05
rs35328183	23585	0.24071037776787	1.50197079551822e-24	3.3182374544659e-08	1.3937281767493e-05
rs34226190	23585	0.24071037776787	1.50197079551822e-24	3.3182374544659e-08	1.3937281767493e-05
rs35743255	23585	0.24071037776787	1.50197079551822e-24	3.3182374544659e-08	1.3937281767493e-05
rs34054126	23585	0.24071037776787	1.50197079551822e-24	3.3182374544659e-08	1.3937281767493e-05
rs34397925	23585	0.24071037776787	1.50197079551822e-24	3.3182374544659e-08	1.3937281767493e-05
rs35850196	23585	0.24071037776787	1.50197079551822e-24	3.3182374544659e-08	1.3937281767493e-05
rs67595476	23585	0.24071037776787	1.50197079551822e-24	3.3182374544659e-08	1.3937281767493e-05
rs61775184	23585	0.24071037776787	1.50197079551822e-24	3.3182374544659e-08	1.3937281767493e-05
rs35821610	23585	0.24071037776787	1.50197079551822e-24	3.3182374544659e-08	1.3937281767493e-05
rs61775191	23585	0.24071037776787	1.50197079551822e-24	3.3182374544659e-08	1.3937281767493e-05
rs61775192	23585	0.24071037776787	1.50197079551822e-24	3.3182374544659e-08	1.3937281767493e-05
rs61775193	23585	0.24071037776787	1.50197079551822e-24	3.3182374544659e-08	1.3937281767493e-05
rs67886319	23585	0.24071037776787	1.50197079551822e-24	3.3182374544659e-08	1.3937281767493e-05
rs35243054	23585	0.24071037776787	1.50197079551822e-24	3.3182374544659e-08	1.3937281767493e-05
rs34720549	23585	0.24071037776787	1.50197079551822e-24	3.3182374544659e-08	1.3937281767493e-05
rs68020227	23585	0.24071037776787	1.50197079551822e-24	3.3182374544659e-08	1.3937281767493e-05
rs2092326	23585	-0.242562541165335	1.63083112514855e-24	3.3182374544659e-08	1.3937281767493e-05
rs12043687	515	-0.301899347374372	1.64311319746725e-24	3.3182374544659e-08	1.3937281767493e-05
rs660518	23585	-0.242412695783725	1.67560067233343e-24	3.3182374544659e-08	1.3937281767493e-05
rs67417805	25896	0.186336958801779	1.78246206023382e-24	3.3182374544659e-08	1.3937281767493e-05
rs61775206	23585	0.241211617181007	1.79441138080136e-24	3.3182374544659e-08	1.3937281767493e-05
rs34491689	23585	0.241211617181007	1.79441138080136e-24	3.3182374544659e-08	1.3937281767493e-05
rs67299897	23585	0.241211617181007	1.79441138080136e-24	3.3182374544659e-08	1.3937281767493e-05
rs61775208	23585	0.241211617181007	1.79441138080136e-24	3.3182374544659e-08	1.3937281767493e-05
rs34791230	23585	0.24170974687142	1.89317036066833e-24	3.3182374544659e-08	1.3937281767493e-05
rs113106720	25896	0.188582437608244	2.03013455924474e-24	3.3182374544659e-08	1.3937281767493e-05
rs10158733	6635	-0.891182087748404	2.0518638922154e-24	3.3182374544659e-08	1.3937281767493e-05
rs34769984	6635	-0.891182087748404	2.0518638922154e-24	3.3182374544659e-08	1.3937281767493e-05
rs76824026	6635	-0.891182087748404	2.0518638922154e-24	3.3182374544659e-08	1.3937281767493e-05
rs149278703	6635	-0.891182087748404	2.0518638922154e-24	3.3182374544659e-08	1.3937281767493e-05
rs34522869	6635	-0.891182087748404	2.0518638922154e-24	3.3182374544659e-08	1.3937281767493e-05
rs34452615	6635	-0.891182087748404	2.0518638922154e-24	3.3182374544659e-08	1.3937281767493e-05
rs12078765	6635	-0.891182087748404	2.0518638922154e-24	3.3182374544659e-08	1.3937281767493e-05
rs34439010	6635	-0.891182087748404	2.0518638922154e-24	3.3182374544659e-08	1.3937281767493e-05
rs34639689	6635	-0.891182087748404	2.0518638922154e-24	3.3182374544659e-08	1.3937281767493e-05
rs66566426	23585	0.240787568065652	2.08805944018114e-24	3.3182374544659e-08	1.3937281767493e-05
rs11102274	515	-0.296308241962758	2.11999689065614e-24	3.3182374544659e-08	1.3937281767493e-05
rs11102275	515	-0.296308241962758	2.11999689065614e-24	3.3182374544659e-08	1.3937281767493e-05
rs55799632	515	-0.296308241962758	2.11999689065614e-24	3.3182374544659e-08	1.3937281767493e-05
rs2298185	515	-0.296308241962758	2.11999689065614e-24	3.3182374544659e-08	1.3937281767493e-05
rs17528989	515	-0.296308241962758	2.11999689065614e-24	3.3182374544659e-08	1.3937281767493e-05
rs10489794	515	-0.296308241962758	2.11999689065614e-24	3.3182374544659e-08	1.3937281767493e-05
rs12047141	515	-0.296308241962758	2.11999689065614e-24	3.3182374544659e-08	1.3937281767493e-05
rs11102280	515	-0.296308241962758	2.11999689065614e-24	3.3182374544659e-08	1.3937281767493e-05
rs3767605	515	-0.296408694463387	2.12841517688631e-24	3.3182374544659e-08	1.3937281767493e-05
rs582717	23585	-0.240011441220758	2.13116430990863e-24	3.3182374544659e-08	1.3937281767493e-05
rs11538134	23585	0.240136684355704	2.14914381381005e-24	3.3182374544659e-08	1.3937281767493e-05
rs1811832	23585	-0.240022994578702	2.15670071082733e-24	3.3182374544659e-08	1.3937281767493e-05
rs2810590	6635	-0.855804718087197	2.22921395608689e-24	3.3182374544659e-08	1.3937281767493e-05
rs2810589	6635	-0.855804718087197	2.22921395608689e-24	3.3182374544659e-08	1.3937281767493e-05
rs2810652	6635	-0.855804718087197	2.22921395608689e-24	3.3182374544659e-08	1.3937281767493e-05
rs2810651	6635	-0.855804718087197	2.22921395608689e-24	3.3182374544659e-08	1.3937281767493e-05
rs2796369	6635	0.855804718087196	2.22921395608714e-24	3.3182374544659e-08	1.3937281767493e-05
rs646867	23585	-0.239862872876656	2.43866469012418e-24	3.3182374544659e-08	1.3937281767493e-05
rs669063	23585	-0.239047583418377	2.5398898035413e-24	3.3182374544659e-08	1.3937281767493e-05
rs200391466	23585	0.239862744168551	2.56688472350814e-24	3.3182374544659e-08	1.3937281767493e-05
rs1779438	10352	0.904131856441585	2.7895010450411e-24	3.3182374544659e-08	1.3937281767493e-05
rs1419286	10352	0.904131856441585	2.7895010450411e-24	3.3182374544659e-08	1.3937281767493e-05
rs1361907	10352	0.904131856441585	2.7895010450411e-24	3.3182374544659e-08	1.3937281767493e-05
rs2375313	23585	-0.241306234870402	2.79448345354112e-24	3.3182374544659e-08	1.3937281767493e-05
rs1293265	23585	-0.240056016901938	2.8205737242891e-24	3.3182374544659e-08	1.3937281767493e-05
rs7547097	25896	0.189961400601662	2.9077891453986e-24	3.3182374544659e-08	1.3937281767493e-05
rs61828532	25896	0.189961400601662	2.9077891453986e-24	3.3182374544659e-08	1.3937281767493e-05
rs17026820	25896	0.185110277090972	2.95932999324345e-24	3.3182374544659e-08	1.3937281767493e-05
rs2810612	6635	-0.862906281708915	2.98992135337857e-24	3.3182374544659e-08	1.3937281767493e-05
rs12402120	23585	-0.239348041923978	2.99483478761552e-24	3.3182374544659e-08	1.3937281767493e-05
rs932372	23585	-0.239348041923978	2.99483478761552e-24	3.3182374544659e-08	1.3937281767493e-05
rs34744308	6635	-0.882706105144259	3.17968963177389e-24	3.3182374544659e-08	1.3937281767493e-05
rs946209	10352	0.907085870358533	3.3131974507577e-24	3.3182374544659e-08	1.3937281767493e-05
rs144545777	25896	0.186633390272687	3.40919461119929e-24	3.3182374544659e-08	1.3937281767493e-05
rs112948521	25896	0.186633390272687	3.40919461119929e-24	3.3182374544659e-08	1.3937281767493e-05
rs9438900	23585	0.239315950483981	3.45282931188602e-24	3.3182374544659e-08	1.3937281767493e-05
rs9438909	23585	-0.238057976613736	3.82461178669357e-24	3.3182374544659e-08	1.3937281767493e-05
rs6687917	387338	-0.293907974228925	3.90660237575695e-24	3.3182374544659e-08	1.3937281767493e-05
rs35614701	23585	0.237565807106068	3.95563823097746e-24	3.3182374544659e-08	1.3937281767493e-05
rs954739	515	-0.294881579789191	3.99821646959947e-24	3.3182374544659e-08	1.3937281767493e-05
rs12123200	515	-0.294881579789191	3.99821646959947e-24	3.3182374544659e-08	1.3937281767493e-05
rs4659152	10352	-0.896591031184873	4.03055574889582e-24	3.3182374544659e-08	1.3937281767493e-05
rs10158738	6635	-0.881083554131172	4.14267650414075e-24	3.3182374544659e-08	1.3937281767493e-05
rs2796375	6635	-0.879814472577025	4.43131861484316e-24	3.3182374544659e-08	1.3937281767493e-05
rs2810606	6635	-0.879814472577025	4.43131861484316e-24	3.3182374544659e-08	1.3937281767493e-05
rs11577739	10352	-0.889370171456142	4.43830639346812e-24	3.3182374544659e-08	1.3937281767493e-05
rs4649082	23585	-0.244674148460949	4.44416702638344e-24	3.3182374544659e-08	1.3937281767493e-05
rs873308	23585	-0.23784272979325	4.45775299399522e-24	3.3182374544659e-08	1.3937281767493e-05
rs35065124	23585	0.236508556294674	4.58119213374091e-24	3.3182374544659e-08	1.3937281767493e-05
rs6675660	25896	0.192609051593533	4.75395172370476e-24	3.3182374544659e-08	1.3937281767493e-05
rs11591139	6635	-0.862337251537071	4.88061789177347e-24	3.3182374544659e-08	1.3937281767493e-05
rs55886328	25896	0.184912457498696	4.95184915302651e-24	3.3182374544659e-08	1.3937281767493e-05
rs2982360	23585	-0.243309098254208	5.13118023954445e-24	3.3182374544659e-08	1.3937281767493e-05
rs112744971	6635	-0.868695218208483	5.20481616993207e-24	3.3182374544659e-08	1.3937281767493e-05
rs77512153	6635	-0.868695218208483	5.20481616993207e-24	3.3182374544659e-08	1.3937281767493e-05
rs34035759	6635	-0.868695218208483	5.20481616993207e-24	3.3182374544659e-08	1.3937281767493e-05
rs35043418	6635	-0.868695218208483	5.20481616993207e-24	3.3182374544659e-08	1.3937281767493e-05
rs28706316	6635	-0.868695218208483	5.20481616993207e-24	3.3182374544659e-08	1.3937281767493e-05
rs12759698	6635	-0.868695218208483	5.20481616993207e-24	3.3182374544659e-08	1.3937281767493e-05
rs148319187	6635	-0.868695218208483	5.20481616993207e-24	3.3182374544659e-08	1.3937281767493e-05
rs200269915	6635	-0.868695218208483	5.20481616993207e-24	3.3182374544659e-08	1.3937281767493e-05
rs201288903	25896	0.186453833856629	5.60343624833094e-24	3.3182374544659e-08	1.3937281767493e-05
rs34103614	6635	-0.873289582128327	5.99590795118126e-24	3.3182374544659e-08	1.3937281767493e-05
rs35473172	6635	-0.873289582128327	5.99590795118126e-24	3.3182374544659e-08	1.3937281767493e-05
rs112803194	6635	-0.873289582128327	5.99590795118126e-24	3.3182374544659e-08	1.3937281767493e-05
rs12729918	6635	-0.873289582128327	5.99590795118126e-24	3.3182374544659e-08	1.3937281767493e-05
rs35769381	6635	-0.873289582128327	5.99590795118126e-24	3.3182374544659e-08	1.3937281767493e-05
rs71631786	6635	-0.873289582128327	5.99590795118126e-24	3.3182374544659e-08	1.3937281767493e-05
rs35718748	6635	-0.873289582128327	5.99590795118126e-24	3.3182374544659e-08	1.3937281767493e-05
rs71631787	6635	-0.873289582128327	5.99590795118126e-24	3.3182374544659e-08	1.3937281767493e-05
rs12734227	6635	-0.873289582128327	5.99590795118126e-24	3.3182374544659e-08	1.3937281767493e-05
rs35318632	6635	-0.873289582128327	5.99590795118126e-24	3.3182374544659e-08	1.3937281767493e-05
rs35712247	6635	-0.873289582128327	5.99590795118126e-24	3.3182374544659e-08	1.3937281767493e-05
rs34669346	6635	-0.873289582128327	5.99590795118126e-24	3.3182374544659e-08	1.3937281767493e-05
rs35868158	6635	-0.873289582128327	5.99590795118126e-24	3.3182374544659e-08	1.3937281767493e-05
rs35452519	6635	-0.873289582128327	5.99590795118126e-24	3.3182374544659e-08	1.3937281767493e-05
rs71631789	6635	-0.873289582128327	5.99590795118126e-24	3.3182374544659e-08	1.3937281767493e-05
rs12758870	6635	-0.873289582128327	5.99590795118126e-24	3.3182374544659e-08	1.3937281767493e-05
rs34557645	10352	-0.891328139398165	6.20742009149125e-24	3.3182374544659e-08	1.3937281767493e-05
rs6699896	23585	-0.236411097643399	6.73392459772387e-24	3.3182374544659e-08	1.3937281767493e-05
rs143442147	23585	-0.236411097643399	6.73392459772387e-24	3.3182374544659e-08	1.3937281767493e-05
rs35148262	23585	-0.236411097643399	6.73392459772387e-24	3.3182374544659e-08	1.3937281767493e-05
rs6661533	23585	-0.236411097643399	6.73392459772387e-24	3.3182374544659e-08	1.3937281767493e-05
rs12027110	23585	-0.236411097643399	6.73392459772387e-24	3.3182374544659e-08	1.3937281767493e-05
rs6699113	23585	-0.236411097643399	6.73392459772387e-24	3.3182374544659e-08	1.3937281767493e-05
rs7554255	23585	-0.236411097643399	6.73392459772387e-24	3.3182374544659e-08	1.3937281767493e-05
rs4649085	23585	-0.236411097643399	6.73392459772387e-24	3.3182374544659e-08	1.3937281767493e-05
rs35589882	23585	0.236411097643399	6.73392459772387e-24	3.3182374544659e-08	1.3937281767493e-05
rs61775190	23585	0.236411097643399	6.73392459772387e-24	3.3182374544659e-08	1.3937281767493e-05
rs35225089	23585	0.236411097643399	6.73392459772387e-24	3.3182374544659e-08	1.3937281767493e-05
rs35945278	23585	0.236411097643399	6.73392459772387e-24	3.3182374544659e-08	1.3937281767493e-05
rs10923760	10352	-0.901588809533896	7.09681176309118e-24	3.3182374544659e-08	1.3937281767493e-05
rs3754032	515	-0.293536855151875	7.3325642808146e-24	3.3182374544659e-08	1.3937281767493e-05
rs12041610	515	-0.293536855151875	7.3325642808146e-24	3.3182374544659e-08	1.3937281767493e-05
rs12037360	515	-0.293536855151875	7.3325642808146e-24	3.3182374544659e-08	1.3937281767493e-05
rs12047745	515	-0.293536855151875	7.3325642808146e-24	3.3182374544659e-08	1.3937281767493e-05
rs6703267	515	-0.293536855151875	7.3325642808146e-24	3.3182374544659e-08	1.3937281767493e-05
rs2986149	23585	-0.237247196859553	7.74715630489798e-24	3.3182374544659e-08	1.3937281767493e-05
rs35886763	23585	0.23686995293396	8.08236038176013e-24	3.3182374544659e-08	1.3937281767493e-05
rs35189848	23585	0.235335621950561	8.63201203270769e-24	3.3182374544659e-08	1.3937281767493e-05
rs35346083	23585	0.235335621950561	8.63201203270769e-24	3.3182374544659e-08	1.3937281767493e-05
rs34997029	23585	0.235710070507095	9.36513880820981e-24	3.3182374544659e-08	1.3937281767493e-05
rs75263923	23585	0.235710070507095	9.36513880820981e-24	3.3182374544659e-08	1.3937281767493e-05
rs34055966	23585	0.235710070507095	9.36513880820981e-24	3.3182374544659e-08	1.3937281767493e-05
rs35109971	23585	0.235710070507095	9.36513880820981e-24	3.3182374544659e-08	1.3937281767493e-05
rs35343405	23585	0.235710070507095	9.36513880820981e-24	3.3182374544659e-08	1.3937281767493e-05
rs1534954	23585	-0.235710070507095	9.36513880821008e-24	3.3182374544659e-08	1.3937281767493e-05
rs12027135	23585	-0.235710070507095	9.36513880821008e-24	3.3182374544659e-08	1.3937281767493e-05
rs34605785	23585	0.236302963882855	9.41288013140684e-24	3.3182374544659e-08	1.3937281767493e-05
rs909834	23585	-0.235000543104131	9.44131490148083e-24	3.3182374544659e-08	1.3937281767493e-05
rs34418171	6635	-0.864927948128814	1.04866859978625e-23	3.3182374544659e-08	1.3937281767493e-05
rs2796368	6635	-0.858041792027805	1.07502798881745e-23	3.3182374544659e-08	1.3937281767493e-05
rs35872741	6635	-0.858041792027805	1.07502798881745e-23	3.3182374544659e-08	1.3937281767493e-05
rs599691	23585	-0.239628028601488	1.07526352354759e-23	3.3182374544659e-08	1.3937281767493e-05
rs12048617	23585	-0.238381674569362	1.14675504884324e-23	3.3182374544659e-08	1.3937281767493e-05
rs1296021	23585	-0.236387894990702	1.22752074910065e-23	3.3182374544659e-08	1.3937281767493e-05
rs35431118	23585	0.236566371261685	1.27511303716012e-23	3.3182374544659e-08	1.3937281767493e-05
rs112770825	117145	0.514644074820243	1.32727823053881e-23	3.3182374544659e-08	1.3937281767493e-05
rs67424661	23585	-0.23323431649333	1.38662191981861e-23	3.3182374544659e-08	1.3937281767493e-05
rs10903130	23585	-0.23323431649333	1.38662191981861e-23	3.3182374544659e-08	1.3937281767493e-05
rs2904813	23585	-0.240035199931161	1.44641009186759e-23	3.3182374544659e-08	1.3937281767493e-05
rs1766795	10352	0.89342143855744	1.62674089809951e-23	3.3182374544659e-08	1.3937281767493e-05
rs10797667	3140	-0.197853225759471	1.6473451980387e-23	3.3182374544659e-08	1.3937281767493e-05
rs202005439	23585	0.236968534696332	1.6560873844305e-23	3.3182374544659e-08	1.3937281767493e-05
rs143095655	23585	0.236968534696332	1.6560873844305e-23	3.3182374544659e-08	1.3937281767493e-05
rs148982322	23585	-0.236394342059458	1.68711035724575e-23	3.3182374544659e-08	1.3937281767493e-05
rs11249249	23585	-0.237241000627852	1.71364506246444e-23	3.3182374544659e-08	1.3937281767493e-05
rs61775209	23585	0.235789205777516	1.84289225789557e-23	3.3182374544659e-08	1.3937281767493e-05
rs4652553	3140	-0.196911808133149	1.8695978549392e-23	3.3182374544659e-08	1.3937281767493e-05
rs6688275	3140	-0.196911808133149	1.8695978549392e-23	3.3182374544659e-08	1.3937281767493e-05
rs12029214	3140	-0.196911808133149	1.8695978549392e-23	3.3182374544659e-08	1.3937281767493e-05
rs10158625	3140	-0.196911808133149	1.8695978549392e-23	3.3182374544659e-08	1.3937281767493e-05
rs10900528	6635	0.427531636925938	2.07772701442559e-23	3.3182374544659e-08	1.3937281767493e-05
rs61775180	23585	0.236390952737569	2.34487083327098e-23	3.3182374544659e-08	1.3937281767493e-05
rs61814891	117145	0.525923604963896	2.3760537463476e-23	3.3182374544659e-08	1.3937281767493e-05
rs12143983	10352	-0.880254233587049	2.39775456028369e-23	3.3182374544659e-08	1.3937281767493e-05
rs2982358	23585	-0.240965507188588	2.43573642540803e-23	3.3182374544659e-08	1.3937281767493e-05
rs10900529	6635	0.427428490829707	2.60099347860434e-23	3.3182374544659e-08	1.3937281767493e-05
rs6702219	6635	0.427428490829707	2.60099347860434e-23	3.3182374544659e-08	1.3937281767493e-05
rs11240617	6635	0.427428490829707	2.60099347860434e-23	3.3182374544659e-08	1.3937281767493e-05
rs7541386	3140	-0.197875575909233	2.67897835617996e-23	3.3182374544659e-08	1.3937281767493e-05
rs35568851	23585	-0.234458096043346	2.88250423778027e-23	3.3182374544659e-08	1.3937281767493e-05
rs4649083	23585	-0.239291666378051	2.90843964112579e-23	3.3182374544659e-08	1.3937281767493e-05
rs202234948	10352	0.891124990942836	3.00523967840072e-23	3.3182374544659e-08	1.3937281767493e-05
rs7534064	25896	0.186722589213015	3.22711660040934e-23	3.3182374544659e-08	1.3937281767493e-05
rs12081065	10352	0.941455264896323	3.25264462088159e-23	3.3182374544659e-08	1.3937281767493e-05
rs142664651	23585	-0.233730948843181	3.40518776796057e-23	3.3182374544659e-08	1.3937281767493e-05
rs4838910	515	-0.266085935756296	3.81107229165201e-23	3.3182374544659e-08	1.3937281767493e-05
rs35345536	23585	-0.231228001645653	4.12079203475887e-23	3.3182374544659e-08	1.3937281767493e-05
rs72660967	23585	0.24295884980971	4.61188657162458e-23	3.3182374544659e-08	1.3937281767493e-05
rs1056037	117145	-0.501219488411644	5.56748723361471e-23	3.3182374544659e-08	1.3937281767493e-05
rs2279503	117145	-0.501219488411644	5.56748723361471e-23	3.3182374544659e-08	1.3937281767493e-05
rs706845	23585	-0.234376744820017	5.88368899104928e-23	3.3182374544659e-08	1.3937281767493e-05
rs12239945	117145	0.518853035749455	6.15721015556307e-23	3.3182374544659e-08	1.3937281767493e-05
rs1293260	23585	-0.231158202780713	6.63967700254731e-23	3.3182374544659e-08	1.3937281767493e-05
rs10863936	25896	-0.177921820133201	6.99724621637948e-23	3.3182374544659e-08	1.3937281767493e-05
rs182425109	25896	0.183472647443582	7.12171696389574e-23	3.3182374544659e-08	1.3937281767493e-05
rs61807010	10352	-0.881890081537233	7.33807945150875e-23	3.3182374544659e-08	1.3937281767493e-05
rs2072931	23585	-0.234032980310536	8.30313927132391e-23	3.3182374544659e-08	1.3937281767493e-05
rs6587643	117145	0.513460187669588	1.06353864263035e-22	3.3182374544659e-08	1.3937281767493e-05
rs1750330	10352	0.873820194004448	1.32347531182597e-22	3.3182374544659e-08	1.3937281767493e-05
rs1155948	10352	0.873820194004448	1.32347531182597e-22	3.3182374544659e-08	1.3937281767493e-05
rs6587644	117145	0.512896175775565	1.5155108143051e-22	3.3182374544659e-08	1.3937281767493e-05
rs6677973	117145	0.512896175775565	1.5155108143051e-22	3.3182374544659e-08	1.3937281767493e-05
rs11589720	117145	-0.489232673199616	1.52786209456752e-22	3.3182374544659e-08	1.3937281767493e-05
rs7556386	117145	-0.494781581542948	1.62083986202691e-22	3.3182374544659e-08	1.3937281767493e-05
rs12045899	117145	-0.458402079538751	2.01797771163724e-22	3.3182374544659e-08	1.3937281767493e-05
rs35018776	6635	-0.83773489934252	2.5998961776424e-22	3.3182374544659e-08	1.3937281767493e-05
rs17185926	10352	1.22272112166643	2.7931905543253e-22	3.3182374544659e-08	1.3937281767493e-05
rs78103988	23585	-0.238777135689111	2.85042096301733e-22	3.3182374544659e-08	1.3937281767493e-05
rs1832435	6635	-0.446394928579172	3.93456323372616e-22	3.3182374544659e-08	1.3937281767493e-05
rs1832434	6635	-0.446394928579172	3.93456323372616e-22	3.3182374544659e-08	1.3937281767493e-05
rs35633988	23585	0.226844181932949	4.02717272281805e-22	3.3182374544659e-08	1.3937281767493e-05
rs4652552	3140	-0.19143901751436	4.21595228039603e-22	3.3182374544659e-08	1.3937281767493e-05
rs3856064	3140	-0.19143901751436	4.21595228039603e-22	3.3182374544659e-08	1.3937281767493e-05
rs74937936	23585	-0.239145548486449	4.44741767516977e-22	3.3182374544659e-08	1.3937281767493e-05
rs2012674	117145	0.512723544028457	4.84001943930624e-22	3.3182374544659e-08	1.3937281767493e-05
rs16833599	117145	0.546168217218458	5.74287483758441e-22	3.3182374544659e-08	1.3937281767493e-05
rs1106529	10352	1.00947058520163	6.01026896624638e-22	3.3182374544659e-08	1.3937281767493e-05
rs11204907	117145	-0.455482170258384	6.31044737453393e-22	3.3182374544659e-08	1.3937281767493e-05
rs71631788	6635	-0.825893136481561	6.79701749060774e-22	3.3182374544659e-08	1.3937281767493e-05
rs6703246	6635	-0.436304936543731	7.70219271632398e-22	3.3182374544659e-08	1.3937281767493e-05
rs12239739	6635	-0.436304936543731	7.70219271632398e-22	3.3182374544659e-08	1.3937281767493e-05
rs6593931	6635	-0.436304936543731	7.70219271632398e-22	3.3182374544659e-08	1.3937281767493e-05
rs11240409	6635	-0.436304936543731	7.70219271632398e-22	3.3182374544659e-08	1.3937281767493e-05
rs3820194	6635	-0.436304936543731	7.70219271632398e-22	3.3182374544659e-08	1.3937281767493e-05
rs3766748	6635	-0.436304936543731	7.70219271632398e-22	3.3182374544659e-08	1.3937281767493e-05
rs34412467	6635	-0.436304936543731	7.70219271632398e-22	3.3182374544659e-08	1.3937281767493e-05
rs10900475	6635	-0.436304936543731	7.70219271632398e-22	3.3182374544659e-08	1.3937281767493e-05
rs6593933	6635	-0.436304936543731	7.70219271632398e-22	3.3182374544659e-08	1.3937281767493e-05
rs11240440	6635	-0.436304936543731	7.70219271632398e-22	3.3182374544659e-08	1.3937281767493e-05
rs11240442	6635	-0.436304936543731	7.70219271632398e-22	3.3182374544659e-08	1.3937281767493e-05
rs11240445	6635	-0.436304936543731	7.70219271632398e-22	3.3182374544659e-08	1.3937281767493e-05
rs7514172	6635	-0.481215538012676	7.94128517134653e-22	3.3182374544659e-08	1.3937281767493e-05
rs66885064	6635	-0.481215538012676	7.94128517134653e-22	3.3182374544659e-08	1.3937281767493e-05
rs11240568	6635	-0.481215538012676	7.94128517134653e-22	3.3182374544659e-08	1.3937281767493e-05
rs2275325	6635	-0.481215538012676	7.94128517134653e-22	3.3182374544659e-08	1.3937281767493e-05
rs59867004	6635	-0.481215538012676	7.94128517134653e-22	3.3182374544659e-08	1.3937281767493e-05
rs6658514	6635	0.481215538012676	7.94128517134659e-22	3.3182374544659e-08	1.3937281767493e-05
rs11204910	117145	-0.449934348348733	8.70731681087812e-22	3.3182374544659e-08	1.3937281767493e-05
rs1293261	23585	-0.223598706844791	9.04506031659015e-22	3.3182374544659e-08	1.3937281767493e-05
indel:3I_1_90283068	84230	-0.619805901010358	9.46200775129084e-22	3.3182374544659e-08	1.3937281767493e-05
rs11240462	6635	-0.428914463751244	1.08320265545868e-21	3.3182374544659e-08	1.3937281767493e-05
rs71093219	117145	-0.443069115432141	1.15117684676302e-21	3.3182374544659e-08	1.3937281767493e-05
rs35941602	23585	0.228874392991097	1.35126138175577e-21	3.3182374544659e-08	1.3937281767493e-05
rs34490251	23585	0.228874392991097	1.35126138175577e-21	3.3182374544659e-08	1.3937281767493e-05
rs35734594	23585	0.228874392991097	1.35126138175577e-21	3.3182374544659e-08	1.3937281767493e-05
rs35848765	23585	0.228874392991097	1.35126138175577e-21	3.3182374544659e-08	1.3937281767493e-05
rs35189648	23585	0.228874392991097	1.35126138175577e-21	3.3182374544659e-08	1.3937281767493e-05
rs34131388	23585	0.228874392991097	1.35126138175577e-21	3.3182374544659e-08	1.3937281767493e-05
rs34779756	23585	0.228874392991097	1.35126138175577e-21	3.3182374544659e-08	1.3937281767493e-05
rs35172831	23585	0.228874392991097	1.35126138175577e-21	3.3182374544659e-08	1.3937281767493e-05
rs61775244	23585	0.228874392991097	1.35126138175577e-21	3.3182374544659e-08	1.3937281767493e-05
rs61775248	23585	0.228874392991097	1.35126138175577e-21	3.3182374544659e-08	1.3937281767493e-05
rs71577779	23585	0.22701419679352	1.35278994739685e-21	3.3182374544659e-08	1.3937281767493e-05
rs12085108	6635	-0.426502248743363	1.41001297831297e-21	3.3182374544659e-08	1.3937281767493e-05
rs10797666	3140	-0.199092310036791	1.70219319368137e-21	3.3182374544659e-08	1.3937281767493e-05
rs1052632	3140	-0.199092310036791	1.70219319368137e-21	3.3182374544659e-08	1.3937281767493e-05
rs3845423	3140	-0.199092310036791	1.70219319368137e-21	3.3182374544659e-08	1.3937281767493e-05
rs2275469	3140	-0.199092310036791	1.70219319368137e-21	3.3182374544659e-08	1.3937281767493e-05
rs2185080	6635	-0.425255290401525	1.83690392053728e-21	3.3182374544659e-08	1.3937281767493e-05
rs2185079	6635	-0.425255290401525	1.83690392053728e-21	3.3182374544659e-08	1.3937281767493e-05
rs7519530	23585	-0.216161526908084	1.83706818024917e-21	3.3182374544659e-08	1.3937281767493e-05
rs4951180	6635	0.422689303012141	1.95411841407022e-21	3.3182374544659e-08	1.3937281767493e-05
rs6666948	25896	0.184366162190379	2.10967717374595e-21	3.3182374544659e-08	1.3937281767493e-05
rs35936756	23585	0.226680353500832	2.64366066810649e-21	3.3182374544659e-08	1.3937281767493e-05
rs7532783	23585	-0.215904539679343	3.02337077275547e-21	3.3182374544659e-08	1.3937281767493e-05
rs2331994	3140	-0.202020518663843	3.40141687299802e-21	3.3182374544659e-08	1.3937281767493e-05
rs201572747	84230	-0.665387827850248	3.60621811159469e-21	3.3182374544659e-08	1.3937281767493e-05
rs35471383	23585	0.228065606979233	3.67311004099177e-21	3.3182374544659e-08	1.3937281767493e-05
rs35260034	23585	0.223313170735073	4.1381147337867e-21	3.3182374544659e-08	1.3937281767493e-05
rs35178332	23585	0.223313170735073	4.1381147337867e-21	3.3182374544659e-08	1.3937281767493e-05
rs4652551	3140	-0.185955125015382	4.42486374048877e-21	3.3182374544659e-08	1.3937281767493e-05
rs10157047	3140	-0.189773015981627	4.6811051204918e-21	3.3182374544659e-08	1.3937281767493e-05
rs12125583	6635	0.401469140897183	4.88672183206103e-21	3.3182374544659e-08	1.3937281767493e-05
rs6674694	6635	0.401469140897183	4.88672183206103e-21	3.3182374544659e-08	1.3937281767493e-05
rs201925073	117145	0.511149302425378	4.9625503872833e-21	3.3182374544659e-08	1.3937281767493e-05
rs34758180	23585	0.223758261956278	7.276219195591e-21	3.3182374544659e-08	1.3937281767493e-05
rs35106581	23585	0.223758261956278	7.276219195591e-21	3.3182374544659e-08	1.3937281767493e-05
rs34567567	23585	0.223758261956278	7.276219195591e-21	3.3182374544659e-08	1.3937281767493e-05
rs61775245	23585	0.223758261956278	7.276219195591e-21	3.3182374544659e-08	1.3937281767493e-05
rs61775246	23585	0.223758261956278	7.276219195591e-21	3.3182374544659e-08	1.3937281767493e-05
rs61775247	23585	0.223758261956278	7.276219195591e-21	3.3182374544659e-08	1.3937281767493e-05
rs11240571	6635	0.400937802696091	7.69257080946309e-21	3.3182374544659e-08	1.3937281767493e-05
rs12239405	6635	0.400937802696091	7.69257080946309e-21	3.3182374544659e-08	1.3937281767493e-05
rs16830289	6635	0.400937802696091	7.69257080946309e-21	3.3182374544659e-08	1.3937281767493e-05
rs12117535	6635	0.403287368086672	7.94952790964112e-21	3.3182374544659e-08	1.3937281767493e-05
rs12118643	6635	0.403287368086672	7.94952790964112e-21	3.3182374544659e-08	1.3937281767493e-05
rs12142864	6635	0.403287368086672	7.94952790964112e-21	3.3182374544659e-08	1.3937281767493e-05
rs7547408	6635	0.403287368086672	7.94952790964112e-21	3.3182374544659e-08	1.3937281767493e-05
rs12118175	6635	0.403287368086672	7.94952790964112e-21	3.3182374544659e-08	1.3937281767493e-05
rs3856063	3140	-0.187450957372722	9.15276725962065e-21	3.3182374544659e-08	1.3937281767493e-05
rs11240463	6635	-0.421377893667066	9.85769260741284e-21	3.3182374544659e-08	1.3937281767493e-05
rs11806551	387338	-0.291868003201814	1.0239764552792e-20	3.3182374544659e-08	1.3937281767493e-05
rs3936938	3140	-0.188022617951513	1.1883447731967e-20	3.3182374544659e-08	1.3937281767493e-05
rs34865541	23585	0.220162122771366	1.22085419078707e-20	3.3182374544659e-08	1.3937281767493e-05
rs35793688	23585	0.220162122771366	1.22085419078707e-20	3.3182374544659e-08	1.3937281767493e-05
rs201479839	6635	-0.522292279915525	1.27869970379794e-20	3.3182374544659e-08	1.3937281767493e-05
rs75653968	6635	-0.474113342605596	1.34829677455533e-20	3.3182374544659e-08	1.3937281767493e-05
rs11240552	6635	-0.458928709253763	1.41265704990536e-20	3.3182374544659e-08	1.3937281767493e-05
rs10900520	6635	-0.458928709253763	1.41265704990536e-20	3.3182374544659e-08	1.3937281767493e-05
rs4951022	6635	-0.458928709253763	1.41265704990536e-20	3.3182374544659e-08	1.3937281767493e-05
rs35932420	23585	0.216817015559623	1.79080359535924e-20	3.3182374544659e-08	1.3937281767493e-05
rs35176086	23585	0.231694979973335	1.87121767221629e-20	3.3182374544659e-08	1.3937281767493e-05
rs6701188	10352	0.929915028577104	2.00173518835099e-20	3.3182374544659e-08	1.3937281767493e-05
rs6656894	6635	0.401807042190495	2.07900350848683e-20	3.3182374544659e-08	1.3937281767493e-05
rs61776810	23585	0.218416716847484	2.081346605134e-20	3.3182374544659e-08	1.3937281767493e-05
rs34201264	23585	0.218416716847484	2.081346605134e-20	3.3182374544659e-08	1.3937281767493e-05
rs35447638	23585	0.218416716847484	2.081346605134e-20	3.3182374544659e-08	1.3937281767493e-05
rs34594460	23585	0.218416716847484	2.081346605134e-20	3.3182374544659e-08	1.3937281767493e-05
rs55884940	387338	-0.316158063247274	2.13808496220717e-20	3.3182374544659e-08	1.3937281767493e-05
rs654818	23585	-0.200320171405499	2.21049914645232e-20	3.3182374544659e-08	1.3937281767493e-05
rs12060730	10352	0.81774166543658	2.29429722460859e-20	3.3182374544659e-08	1.3937281767493e-05
rs871665	10352	0.81774166543658	2.29429722460859e-20	3.3182374544659e-08	1.3937281767493e-05
rs3936940	3140	-0.188357669912221	2.40727352939521e-20	3.3182374544659e-08	1.3937281767493e-05
rs72677567	387338	-0.31559446892681	2.50875590329146e-20	3.3182374544659e-08	1.3937281767493e-05
rs12123115	387338	-0.31559446892681	2.50875590329146e-20	3.3182374544659e-08	1.3937281767493e-05
rs12131635	387338	-0.314000568743625	2.52721532011183e-20	3.3182374544659e-08	1.3937281767493e-05
rs9660699	387338	-0.314000568743625	2.52721532011183e-20	3.3182374544659e-08	1.3937281767493e-05
indel:1I_1_25769212	23585	-0.224448433480523	2.71011615245121e-20	3.3182374544659e-08	1.3937281767493e-05
rs7519183	387338	-0.314735484347839	3.26640160778175e-20	3.3182374544659e-08	1.3937281767493e-05
rs2338208	117145	-0.432078507230322	3.73139541621763e-20	3.3182374544659e-08	1.3937281767493e-05
rs12026395	6635	-0.438826516714387	4.66492108366899e-20	3.3182374544659e-08	1.3937281767493e-05
rs12123505	6635	0.446705114624135	4.86588583582734e-20	3.3182374544659e-08	1.3937281767493e-05
rs35108891	6635	-0.88928803302983	6.33571444206941e-20	3.3182374544659e-08	1.3937281767493e-05
rs11240560	6635	0.392695308262067	6.71146683508655e-20	3.3182374544659e-08	1.3937281767493e-05
rs34492750	10352	-0.812953560580525	7.5272597858934e-20	3.3182374544659e-08	1.3937281767493e-05
rs28363196	387338	-0.467805021330716	8.24692814439457e-20	3.3182374544659e-08	1.3937281767493e-05
rs10923755	10352	0.856633286614999	9.391836055425e-20	3.3182374544659e-08	1.3937281767493e-05
rs947430	10352	0.80180994654697	1.07408733631066e-19	3.3182374544659e-08	1.3937281767493e-05
rs6656213	515	-0.263247209667939	1.10700727813836e-19	3.3182374544659e-08	1.3937281767493e-05
indel:2D_1_119793850	10352	0.878296790464874	1.1265596080442e-19	3.3182374544659e-08	1.3937281767493e-05
rs1532133	117145	-0.452697873367525	1.16477136529479e-19	3.3182374544659e-08	1.3937281767493e-05
rs6662927	6635	0.390205470202544	1.23358317104399e-19	3.3182374544659e-08	1.3937281767493e-05
rs6686208	3140	-0.182416104177888	1.33495677724495e-19	3.3182374544659e-08	1.3937281767493e-05
rs868675	10352	0.802204100535838	1.68093607400419e-19	3.3182374544659e-08	1.3937281767493e-05
rs77910026	6635	-0.863222408070978	2.02142608611246e-19	3.3182374544659e-08	1.3937281767493e-05
rs76386227	6635	-0.863222408070978	2.02142608611246e-19	3.3182374544659e-08	1.3937281767493e-05
rs4048650	3140	-0.181529491438684	2.20259698875724e-19	3.3182374544659e-08	1.3937281767493e-05
rs72450072	9156	0.624760911179749	3.30942585609555e-19	3.3182374544659e-08	1.3937281767493e-05
rs66844552	23585	0.235648491616039	3.41582717298439e-19	3.3182374544659e-08	1.3937281767493e-05
rs3737973	6635	0.397226341238793	4.90764897562544e-19	3.3182374544659e-08	1.3937281767493e-05
rs4150021	9156	0.636664965464631	5.67445807763145e-19	3.3182374544659e-08	1.3937281767493e-05
rs6699480	6635	0.381831508855171	6.21436443650752e-19	3.3182374544659e-08	1.3937281767493e-05
rs10157086	6635	-0.754439734428091	6.35616262403545e-19	3.3182374544659e-08	1.3937281767493e-05
rs4287133	3140	-0.183864192823303	6.60569641568927e-19	3.3182374544659e-08	1.3937281767493e-05
rs1496041	117145	0.445563739837122	6.86205734487481e-19	3.3182374544659e-08	1.3937281767493e-05
rs3737976	6635	0.399952049252974	7.04309799833895e-19	3.3182374544659e-08	1.3937281767493e-05
rs6697274	6635	-0.406001166847525	7.14983201095603e-19	3.3182374544659e-08	1.3937281767493e-05
rs12727888	6635	-0.383522056556816	7.38867950094901e-19	3.3182374544659e-08	1.3937281767493e-05
rs138046805	10352	1.29831603826765	7.98665143399088e-19	3.3182374544659e-08	1.3937281767493e-05
rs4951198	6635	0.393611782184748	8.48250828821952e-19	3.3182374544659e-08	1.3937281767493e-05
rs11119840	25896	0.161702989166207	1.00816701028215e-18	3.3182374544659e-08	1.3937281767493e-05
rs11204922	117145	-0.439820204356329	1.05275332665716e-18	3.3182374544659e-08	1.3937281767493e-05
rs679429	23585	-0.211117408920577	1.11934687774448e-18	3.3182374544659e-08	1.3937281767493e-05
rs4382771	10352	0.786923598739303	1.14365875261433e-18	3.3182374544659e-08	1.3937281767493e-05
rs55968943	10352	1.26231367502049	1.23366549171072e-18	3.3182374544659e-08	1.3937281767493e-05
rs10857885	515	-0.253410445560494	1.23621555386303e-18	3.3182374544659e-08	1.3937281767493e-05
rs12730308	6635	-0.75522766229198	1.23966295756809e-18	3.3182374544659e-08	1.3937281767493e-05
rs12131308	6635	0.380266273140004	1.33777727168425e-18	3.3182374544659e-08	1.3937281767493e-05
rs12123492	84230	-0.715139031410202	1.36620427039157e-18	3.3182374544659e-08	1.3937281767493e-05
rs7556558	10352	-0.784661300427077	1.40580093088588e-18	3.3182374544659e-08	1.3937281767493e-05
rs6428795	10352	-0.784661300427077	1.40580093088588e-18	3.3182374544659e-08	1.3937281767493e-05
rs9428161	10352	-0.784661300427077	1.40580093088588e-18	3.3182374544659e-08	1.3937281767493e-05
rs1316745	10352	-0.784661300427077	1.40580093088588e-18	3.3182374544659e-08	1.3937281767493e-05
rs9428162	10352	-0.784661300427077	1.40580093088588e-18	3.3182374544659e-08	1.3937281767493e-05
rs12136899	10352	-0.784661300427077	1.40580093088588e-18	3.3182374544659e-08	1.3937281767493e-05
rs4387216	10352	0.784661300427077	1.40580093088598e-18	3.3182374544659e-08	1.3937281767493e-05
rs4520456	10352	0.784661300427077	1.40580093088598e-18	3.3182374544659e-08	1.3937281767493e-05
rs11210714	79078	0.427692290436588	1.44130911805434e-18	3.3182374544659e-08	1.3937281767493e-05
rs4950990	6635	0.392047287046204	1.44339929726933e-18	3.3182374544659e-08	1.3937281767493e-05
rs141861128	6635	-0.463276565286046	1.58448923355176e-18	3.3182374544659e-08	1.3937281767493e-05
rs9350	9156	0.619963892433431	1.71615588736278e-18	3.3182374544659e-08	1.3937281767493e-05
rs4150005	9156	0.619963892433431	1.71615588736278e-18	3.3182374544659e-08	1.3937281767493e-05
rs12134043	9156	0.600350975641255	1.72058055796379e-18	3.3182374544659e-08	1.3937281767493e-05
rs4658535	9156	0.600350975641255	1.72058055796379e-18	3.3182374544659e-08	1.3937281767493e-05
rs851797	9156	-0.600350975641255	1.72058055796384e-18	3.3182374544659e-08	1.3937281767493e-05
rs11102286	515	-0.252089415938426	1.94141297961213e-18	3.3182374544659e-08	1.3937281767493e-05
rs35199321	23585	0.206110614793906	2.01499042492056e-18	3.3182374544659e-08	1.3937281767493e-05
rs71578487	54460	-0.229190163354419	2.4238513798982e-18	3.3182374544659e-08	1.3937281767493e-05
rs7547110	6635	-0.388164774423123	2.83709286662673e-18	3.3182374544659e-08	1.3937281767493e-05
rs6657728	25896	0.15797900582781	2.96295805322229e-18	3.3182374544659e-08	1.3937281767493e-05
rs2884428	25896	0.158632167195549	3.05829229051192e-18	3.3182374544659e-08	1.3937281767493e-05
rs4951181	6635	0.383316509336519	3.11535355698854e-18	3.3182374544659e-08	1.3937281767493e-05
rs56294468	515	-0.252977721737886	3.66667912341096e-18	3.3182374544659e-08	1.3937281767493e-05
rs6684814	25896	0.157675550432495	3.89708806846686e-18	3.3182374544659e-08	1.3937281767493e-05
rs10926587	9156	0.603268381198445	4.03070632919271e-18	3.3182374544659e-08	1.3937281767493e-05
rs34784767	6635	-0.849480941533007	4.54434551907335e-18	3.3182374544659e-08	1.3937281767493e-05
rs998454	117145	-0.491710313341552	5.29750328642209e-18	3.3182374544659e-08	1.3937281767493e-05
rs4951435	25896	0.157935316274618	5.89278320793056e-18	3.3182374544659e-08	1.3937281767493e-05
rs35843897	6635	-0.855384964635693	5.92330505339321e-18	3.3182374544659e-08	1.3937281767493e-05
rs6674136	3140	-0.1797877471148	5.97404760314274e-18	3.3182374544659e-08	1.3937281767493e-05
rs1961942	10352	-0.773903135707812	6.01956800661399e-18	3.3182374544659e-08	1.3937281767493e-05
rs6682998	117145	0.424340883856372	6.21965048274825e-18	3.3182374544659e-08	1.3937281767493e-05
rs199686160	25896	0.159384361832622	6.72492340042404e-18	3.3182374544659e-08	1.3937281767493e-05
rs3747956	3140	-0.181022942042263	6.73945688247592e-18	3.3182374544659e-08	1.3937281767493e-05
rs2332059	3140	-0.179454692725633	7.47789583945303e-18	3.3182374544659e-08	1.3937281767493e-05
rs4658381	9156	0.611013264808808	7.56418245033846e-18	3.3182374544659e-08	1.3937281767493e-05
rs2765539	10352	0.877634571643299	8.52730650745908e-18	3.3182374544659e-08	1.3937281767493e-05
rs11588437	117145	0.433342181109322	9.55520178403191e-18	3.3182374544659e-08	1.3937281767493e-05
rs10922670	84230	-0.611017254046407	9.64574741897214e-18	3.3182374544659e-08	1.3937281767493e-05
rs2105162	25896	0.155528659903839	1.01314274258275e-17	3.3182374544659e-08	1.3937281767493e-05
rs7512552	54460	0.226390206059625	1.01697829886674e-17	3.3182374544659e-08	1.3937281767493e-05
rs71570911	9156	0.612033354548456	1.09568402051171e-17	3.3182374544659e-08	1.3937281767493e-05
rs35909201	10352	-0.897299154402773	1.12992809287104e-17	3.3182374544659e-08	1.3937281767493e-05
rs923547	117145	-0.537471069205555	1.14531767961114e-17	3.3182374544659e-08	1.3937281767493e-05
rs2999563	117145	0.416598181231962	1.20405790246242e-17	3.3182374544659e-08	1.3937281767493e-05
rs12746964	6635	-0.800587616332371	1.22155385740962e-17	3.3182374544659e-08	1.3937281767493e-05
rs1131473	117145	0.434694332364051	1.26373019673747e-17	3.3182374544659e-08	1.3937281767493e-05
rs3124314	117145	0.416728983714723	1.3243536334254e-17	3.3182374544659e-08	1.3937281767493e-05
rs6667308	3140	0.174820361775841	1.32994947568501e-17	3.3182374544659e-08	1.3937281767493e-05
rs1264888	515	-0.217258562986069	1.37780905687521e-17	3.3182374544659e-08	1.3937281767493e-05
rs1264890	515	-0.217258562986069	1.37780905687521e-17	3.3182374544659e-08	1.3937281767493e-05
rs3124315	117145	0.41462503584461	1.49531961659968e-17	3.3182374544659e-08	1.3937281767493e-05
rs11579255	387338	0.27564684690751	1.50993695402692e-17	3.3182374544659e-08	1.3937281767493e-05
rs60915273	51154	0.225362614896466	1.56056949635783e-17	3.3182374544659e-08	1.3937281767493e-05
rs10917277	51154	0.225362614896466	1.56056949635783e-17	3.3182374544659e-08	1.3937281767493e-05
rs947530	51154	0.225362614896466	1.56056949635783e-17	3.3182374544659e-08	1.3937281767493e-05
rs947531	51154	0.225362614896466	1.56056949635783e-17	3.3182374544659e-08	1.3937281767493e-05
rs735026	51154	0.225362614896466	1.56056949635783e-17	3.3182374544659e-08	1.3937281767493e-05
rs1774081	51154	0.225362614896466	1.56056949635783e-17	3.3182374544659e-08	1.3937281767493e-05
rs947532	51154	0.225362614896466	1.56056949635783e-17	3.3182374544659e-08	1.3937281767493e-05
rs1774074	51154	0.225362614896466	1.56056949635783e-17	3.3182374544659e-08	1.3937281767493e-05
rs1738017	51154	0.225362614896466	1.56056949635783e-17	3.3182374544659e-08	1.3937281767493e-05
rs1042380	51154	0.225362614896466	1.56056949635783e-17	3.3182374544659e-08	1.3937281767493e-05
rs9426684	51154	0.225362614896466	1.56056949635783e-17	3.3182374544659e-08	1.3937281767493e-05
rs1063984	51154	0.225362614896466	1.56056949635783e-17	3.3182374544659e-08	1.3937281767493e-05
rs1043879	23585	0.223036951751348	1.61244686470658e-17	3.3182374544659e-08	1.3937281767493e-05
rs61775634	79078	0.398855237432385	1.62092870957426e-17	3.3182374544659e-08	1.3937281767493e-05
rs10493114	79078	0.398855237432385	1.62092870957426e-17	3.3182374544659e-08	1.3937281767493e-05
rs11210721	79078	0.398855237432385	1.62092870957426e-17	3.3182374544659e-08	1.3937281767493e-05
rs4652556	3140	-0.178029902009081	1.69030405957132e-17	3.3182374544659e-08	1.3937281767493e-05
rs6681513	3140	-0.178029902009081	1.69030405957132e-17	3.3182374544659e-08	1.3937281767493e-05
rs11805632	117145	0.475438118022567	1.81012881535403e-17	3.3182374544659e-08	1.3937281767493e-05
rs9787160	6635	-0.377111825822601	1.94768275844027e-17	3.3182374544659e-08	1.3937281767493e-05
rs12038840	6635	-0.377111825822601	1.94768275844027e-17	3.3182374544659e-08	1.3937281767493e-05
rs6593938	6635	-0.377111825822601	1.94768275844027e-17	3.3182374544659e-08	1.3937281767493e-05
rs199636018	25896	0.155600091464676	1.98406421450931e-17	3.3182374544659e-08	1.3937281767493e-05
rs12137117	10352	-0.896104860143993	2.16750672151169e-17	3.3182374544659e-08	1.3937281767493e-05
rs7511670	117145	-0.415814462026038	2.18634971255907e-17	3.3182374544659e-08	1.3937281767493e-05
rs55668929	84230	-0.644723375988334	2.20432667701211e-17	3.3182374544659e-08	1.3937281767493e-05
rs57094739	6635	-0.378288477663294	2.64467184531679e-17	3.3182374544659e-08	1.3937281767493e-05
rs113971618	117145	0.522655392109439	2.77546968061201e-17	3.3182374544659e-08	1.3937281767493e-05
rs10923772	10352	-0.879951507073501	2.78076251363022e-17	3.3182374544659e-08	1.3937281767493e-05
rs12119474	10352	-0.879951507073501	2.78076251363022e-17	3.3182374544659e-08	1.3937281767493e-05
rs2069258	117145	0.409420548876509	2.78167280156746e-17	3.3182374544659e-08	1.3937281767493e-05
rs1108734	79078	0.399185828079221	2.79217047105847e-17	3.3182374544659e-08	1.3937281767493e-05
rs12036861	79078	0.399185828079221	2.79217047105847e-17	3.3182374544659e-08	1.3937281767493e-05
rs35245962	79078	0.399185828079221	2.79217047105847e-17	3.3182374544659e-08	1.3937281767493e-05
rs33950227	79078	0.399185828079221	2.79217047105847e-17	3.3182374544659e-08	1.3937281767493e-05
rs1264899	515	-0.214470714226248	2.80689647534936e-17	3.3182374544659e-08	1.3937281767493e-05
rs61815147	117145	0.527958666733724	2.83712637826816e-17	3.3182374544659e-08	1.3937281767493e-05
rs2879130	117145	0.527958666733724	2.83712637826816e-17	3.3182374544659e-08	1.3937281767493e-05
rs998501	117145	0.52447781492389	2.92433695502045e-17	3.3182374544659e-08	1.3937281767493e-05
rs2332057	3140	-0.173429824059684	2.95021037514325e-17	3.3182374544659e-08	1.3937281767493e-05
rs3892264	3140	-0.173429824059684	2.95021037514325e-17	3.3182374544659e-08	1.3937281767493e-05
rs200055906	84230	-0.660011631239598	2.99095989135021e-17	3.3182374544659e-08	1.3937281767493e-05
rs34391296	117145	0.421069954925646	3.1296251158416e-17	3.3182374544659e-08	1.3937281767493e-05
rs1122967	54460	0.223098447953329	3.18541719883051e-17	3.3182374544659e-08	1.3937281767493e-05
rs9426686	51154	0.223793945117795	3.2340462663839e-17	3.3182374544659e-08	1.3937281767493e-05
rs7524706	117145	-0.529646019115195	3.25303920412559e-17	3.3182374544659e-08	1.3937281767493e-05
rs17385526	79078	0.395312225076193	3.26992337802519e-17	3.3182374544659e-08	1.3937281767493e-05
rs924087	117145	0.417005124905054	3.30997969558591e-17	3.3182374544659e-08	1.3937281767493e-05
rs1129117	117145	0.527215054539456	3.34271213283582e-17	3.3182374544659e-08	1.3937281767493e-05
rs12567049	117145	0.527215054539456	3.34271213283582e-17	3.3182374544659e-08	1.3937281767493e-05
rs16833604	117145	0.527215054539456	3.34271213283582e-17	3.3182374544659e-08	1.3937281767493e-05
rs6587625	117145	-0.531709395870146	3.99279567580432e-17	3.3182374544659e-08	1.3937281767493e-05
rs60166269	117145	0.53655918712648	4.11194891290196e-17	3.3182374544659e-08	1.3937281767493e-05
rs7522241	6635	-0.376633676913416	4.17286469994023e-17	3.3182374544659e-08	1.3937281767493e-05
rs9659782	84230	-0.501931351509343	4.61480638896488e-17	3.3182374544659e-08	1.3937281767493e-05
rs11210712	79078	0.399746418332243	4.90915716994133e-17	3.3182374544659e-08	1.3937281767493e-05
rs10857884	515	-0.212587238220954	4.93578704023993e-17	3.3182374544659e-08	1.3937281767493e-05
rs7525637	10352	0.858991057458122	4.96670008568992e-17	3.3182374544659e-08	1.3937281767493e-05
rs10917275	51154	0.222025486109494	5.04503387442085e-17	3.3182374544659e-08	1.3937281767493e-05
rs12217016	387338	0.276315116380831	5.23493144067266e-17	3.3182374544659e-08	1.3937281767493e-05
rs1891756	515	-0.213550721713638	5.43266164717387e-17	3.3182374544659e-08	1.3937281767493e-05
rs12740822	515	0.213550721713638	5.43266164717395e-17	3.3182374544659e-08	1.3937281767493e-05
rs61809230	3140	0.176128390855217	5.75431288808777e-17	3.3182374544659e-08	1.3937281767493e-05
rs1264911	515	-0.212702206220906	5.86741659296137e-17	3.3182374544659e-08	1.3937281767493e-05
rs1139265	515	-0.214127248224552	6.14143550398023e-17	3.3182374544659e-08	1.3937281767493e-05
rs7516509	6635	-0.373431671800892	6.23621076901646e-17	3.3182374544659e-08	1.3937281767493e-05
rs7529995	6635	-0.373431671800892	6.23621076901646e-17	3.3182374544659e-08	1.3937281767493e-05
rs112711908	6635	0.376720287762655	6.28347114226825e-17	3.3182374544659e-08	1.3937281767493e-05
rs1268467	515	-0.212654797545684	6.64570507979734e-17	3.3182374544659e-08	1.3937281767493e-05
rs1264909	515	-0.212654797545684	6.64570507979734e-17	3.3182374544659e-08	1.3937281767493e-05
rs1264907	515	-0.212654797545684	6.64570507979734e-17	3.3182374544659e-08	1.3937281767493e-05
rs11204904	117145	-0.392256014174316	7.19725086559132e-17	3.3182374544659e-08	1.3937281767493e-05
rs200654230	6635	-0.668703184462767	7.21134483139178e-17	3.3182374544659e-08	1.3937281767493e-05
rs12126887	79078	0.367491580944936	7.24122694300457e-17	3.3182374544659e-08	1.3937281767493e-05
rs1264889	515	-0.213225755999342	7.51301031200125e-17	3.3182374544659e-08	1.3937281767493e-05
rs1264891	515	-0.213225755999342	7.51301031200125e-17	3.3182374544659e-08	1.3937281767493e-05
rs1264892	515	-0.213225755999342	7.51301031200125e-17	3.3182374544659e-08	1.3937281767493e-05
rs1264894	515	-0.213225755999342	7.51301031200125e-17	3.3182374544659e-08	1.3937281767493e-05
rs2485320	515	-0.213225755999342	7.51301031200125e-17	3.3182374544659e-08	1.3937281767493e-05
rs834239	54460	-0.226524675305923	7.84042185713769e-17	3.3182374544659e-08	1.3937281767493e-05
rs61514287	6635	-0.814078248167656	8.48080473504424e-17	3.3182374544659e-08	1.3937281767493e-05
rs6695797	84230	-0.500490027133371	8.48528362271315e-17	3.3182374544659e-08	1.3937281767493e-05
rs112585717	54460	-0.218378321481202	8.5186724003607e-17	3.3182374544659e-08	1.3937281767493e-05
rs7538928	79078	0.393644854833344	8.56468845799578e-17	3.3182374544659e-08	1.3937281767493e-05
rs10911265	3915	-0.248910854790489	8.80886000520595e-17	3.3182374544659e-08	1.3937281767493e-05
rs71683566	6635	-0.372531601703097	8.82686644552589e-17	3.3182374544659e-08	1.3937281767493e-05
rs61775637	79078	0.391109258802208	9.63603728732969e-17	3.3182374544659e-08	1.3937281767493e-05
rs1496036	117145	-0.411365755275126	9.80055000342374e-17	3.3182374544659e-08	1.3937281767493e-05
rs12033735	117145	-0.411365755275126	9.80055000342374e-17	3.3182374544659e-08	1.3937281767493e-05
rs4845419	117145	-0.411365755275126	9.80055000342374e-17	3.3182374544659e-08	1.3937281767493e-05
rs4845420	117145	-0.411365755275126	9.80055000342374e-17	3.3182374544659e-08	1.3937281767493e-05
rs10788821	117145	-0.411365755275126	9.80055000342374e-17	3.3182374544659e-08	1.3937281767493e-05
rs3001974	117145	0.411365755275126	9.80055000342389e-17	3.3182374544659e-08	1.3937281767493e-05
rs2935208	117145	0.411365755275126	9.80055000342389e-17	3.3182374544659e-08	1.3937281767493e-05
rs1131471	117145	0.411365755275126	9.80055000342389e-17	3.3182374544659e-08	1.3937281767493e-05
rs2496253	117145	0.411365755275126	9.80055000342389e-17	3.3182374544659e-08	1.3937281767493e-05
rs3001978	117145	0.411365755275126	9.80055000342389e-17	3.3182374544659e-08	1.3937281767493e-05
rs6700989	117145	0.411365755275126	9.80055000342389e-17	3.3182374544659e-08	1.3937281767493e-05
rs147394941	51249	-0.253262208104955	9.92081448162396e-17	3.3182374544659e-08	1.3937281767493e-05
rs3122305	117145	0.409629163721465	1.14721671679219e-16	3.3182374544659e-08	1.3937281767493e-05
rs200765394	54460	0.224701317173773	1.26931669528637e-16	3.3182374544659e-08	1.3937281767493e-05
rs4652560	3140	-0.174653803413523	1.27930820729991e-16	3.3182374544659e-08	1.3937281767493e-05
rs6425663	3140	-0.174653803413523	1.27930820729991e-16	3.3182374544659e-08	1.3937281767493e-05
rs6658698	3140	-0.174653803413523	1.27930820729991e-16	3.3182374544659e-08	1.3937281767493e-05
rs11240459	6635	-0.371225895442458	1.36375330593688e-16	3.3182374544659e-08	1.3937281767493e-05
rs11421039	3915	-0.246313004001952	1.38235164933135e-16	3.3182374544659e-08	1.3937281767493e-05
rs3737744	387338	0.267122137684203	1.39232374722914e-16	3.3182374544659e-08	1.3937281767493e-05
rs34317262	387338	0.272471720996057	1.46244811589614e-16	3.3182374544659e-08	1.3937281767493e-05
rs4660344	387338	0.272471720996057	1.46244811589614e-16	3.3182374544659e-08	1.3937281767493e-05
rs1270853	515	-0.210524231076957	1.47450513725277e-16	3.3182374544659e-08	1.3937281767493e-05
rs1264898	515	-0.210524231076957	1.47450513725277e-16	3.3182374544659e-08	1.3937281767493e-05
rs12125763	10352	-0.856152317310992	1.66413929491987e-16	3.3182374544659e-08	1.3937281767493e-05
rs10911263	3915	-0.247674008699873	1.66455443752921e-16	3.3182374544659e-08	1.3937281767493e-05
rs10911264	3915	-0.247674008699873	1.66455443752921e-16	3.3182374544659e-08	1.3937281767493e-05
rs10911266	3915	-0.247674008699873	1.66455443752921e-16	3.3182374544659e-08	1.3937281767493e-05
rs72696919	117145	0.410640082719049	1.68910823997632e-16	3.3182374544659e-08	1.3937281767493e-05
rs1264906	515	-0.209640357545777	1.79370013468827e-16	3.3182374544659e-08	1.3937281767493e-05
rs1264902	515	-0.209640357545777	1.79370013468827e-16	3.3182374544659e-08	1.3937281767493e-05
rs1084086	51249	0.251298895107151	1.88246506541823e-16	3.3182374544659e-08	1.3937281767493e-05
rs34160166	387338	0.265755545915953	1.89115162623019e-16	3.3182374544659e-08	1.3937281767493e-05
rs12404971	387338	0.265755545915953	1.89115162623019e-16	3.3182374544659e-08	1.3937281767493e-05
rs11211270	387338	0.265755545915953	1.89115162623019e-16	3.3182374544659e-08	1.3937281767493e-05
rs35968946	3915	-0.245898220573999	1.96913587702205e-16	3.3182374544659e-08	1.3937281767493e-05
rs6665423	51154	-0.206877286369946	1.97067948956745e-16	3.3182374544659e-08	1.3937281767493e-05
rs2235794	51154	-0.206877286369946	1.97067948956745e-16	3.3182374544659e-08	1.3937281767493e-05
rs6665756	51154	-0.206877286369946	1.97067948956745e-16	3.3182374544659e-08	1.3937281767493e-05
rs12135351	84230	-0.493614026880715	2.01356187803613e-16	3.3182374544659e-08	1.3937281767493e-05
rs10922719	84230	-0.493614026880715	2.01356187803613e-16	3.3182374544659e-08	1.3937281767493e-05
rs7535521	84230	-0.493614026880715	2.01356187803613e-16	3.3182374544659e-08	1.3937281767493e-05
rs7538578	84230	-0.493614026880715	2.01356187803613e-16	3.3182374544659e-08	1.3937281767493e-05
rs4658140	84230	-0.493614026880715	2.01356187803613e-16	3.3182374544659e-08	1.3937281767493e-05
rs10922721	84230	-0.493614026880715	2.01356187803613e-16	3.3182374544659e-08	1.3937281767493e-05
rs10922722	84230	-0.493614026880715	2.01356187803613e-16	3.3182374544659e-08	1.3937281767493e-05
rs1590296	84230	-0.493614026880715	2.01356187803613e-16	3.3182374544659e-08	1.3937281767493e-05
rs1590297	84230	-0.493614026880715	2.01356187803613e-16	3.3182374544659e-08	1.3937281767493e-05
rs4658324	84230	-0.493614026880715	2.01356187803613e-16	3.3182374544659e-08	1.3937281767493e-05
rs4658325	84230	-0.493614026880715	2.01356187803613e-16	3.3182374544659e-08	1.3937281767493e-05
rs10801777	84230	-0.493614026880715	2.01356187803613e-16	3.3182374544659e-08	1.3937281767493e-05
rs10801778	84230	-0.493614026880715	2.01356187803613e-16	3.3182374544659e-08	1.3937281767493e-05
rs12024004	84230	-0.493614026880715	2.01356187803613e-16	3.3182374544659e-08	1.3937281767493e-05
rs10922725	84230	-0.493614026880715	2.01356187803613e-16	3.3182374544659e-08	1.3937281767493e-05
rs6697019	84230	-0.493614026880715	2.01356187803613e-16	3.3182374544659e-08	1.3937281767493e-05
rs6688061	84230	-0.493614026880715	2.01356187803613e-16	3.3182374544659e-08	1.3937281767493e-05
rs6663300	84230	-0.493614026880715	2.01356187803613e-16	3.3182374544659e-08	1.3937281767493e-05
rs6688572	84230	-0.493614026880715	2.01356187803613e-16	3.3182374544659e-08	1.3937281767493e-05
rs6700995	84230	-0.493614026880715	2.01356187803613e-16	3.3182374544659e-08	1.3937281767493e-05
rs6663717	84230	-0.493614026880715	2.01356187803613e-16	3.3182374544659e-08	1.3937281767493e-05
rs10922727	84230	-0.493614026880715	2.01356187803613e-16	3.3182374544659e-08	1.3937281767493e-05
rs10922728	84230	-0.493614026880715	2.01356187803613e-16	3.3182374544659e-08	1.3937281767493e-05
rs941979	84230	-0.493614026880715	2.01356187803613e-16	3.3182374544659e-08	1.3937281767493e-05
rs1078096	84230	-0.493614026880715	2.01356187803613e-16	3.3182374544659e-08	1.3937281767493e-05
rs733467	84230	-0.493614026880715	2.01356187803613e-16	3.3182374544659e-08	1.3937281767493e-05
rs10797854	3915	-0.247861711848441	2.06412542564058e-16	3.3182374544659e-08	1.3937281767493e-05
rs729672	3915	-0.247861711848441	2.06412542564058e-16	3.3182374544659e-08	1.3937281767493e-05
rs12034436	3915	-0.247861711848441	2.06412542564058e-16	3.3182374544659e-08	1.3937281767493e-05
rs733468	84230	-0.493284717921512	2.17839564092078e-16	3.3182374544659e-08	1.3937281767493e-05
rs10890391	387338	0.267691451920219	2.22655144575436e-16	3.3182374544659e-08	1.3937281767493e-05
rs1409159	10352	0.893936756559834	2.34658688349406e-16	3.3182374544659e-08	1.3937281767493e-05
rs1409158	10352	0.893936756559834	2.34658688349406e-16	3.3182374544659e-08	1.3937281767493e-05
rs61784801	51249	0.250156914239549	2.3808177627452e-16	3.3182374544659e-08	1.3937281767493e-05
rs2991978	51249	0.249871655685	2.42487934406423e-16	3.3182374544659e-08	1.3937281767493e-05
rs28641748	51249	-0.25011166134926	2.42556669309891e-16	3.3182374544659e-08	1.3937281767493e-05
rs141064494	387338	0.263987465445815	2.44949867338079e-16	3.3182374544659e-08	1.3937281767493e-05
rs696617	54460	-0.225377856169013	2.48399466349092e-16	3.3182374544659e-08	1.3937281767493e-05
rs35565111	515	-0.234001218840464	2.49942502255175e-16	3.3182374544659e-08	1.3937281767493e-05
rs20560	3915	-0.24885067307932	2.56096995968797e-16	3.3182374544659e-08	1.3937281767493e-05
rs7549088	51154	-0.205022994163923	2.57664938991075e-16	3.3182374544659e-08	1.3937281767493e-05
rs4912063	51154	-0.205022994163923	2.57664938991075e-16	3.3182374544659e-08	1.3937281767493e-05
rs12047629	51249	-0.249663195087109	2.77184393964937e-16	3.3182374544659e-08	1.3937281767493e-05
rs3014213	51249	0.251272823155936	2.9589948010676e-16	3.3182374544659e-08	1.3937281767493e-05
rs28719889	51249	-0.251067146733206	3.01128027593777e-16	3.3182374544659e-08	1.3937281767493e-05
rs10692720	6635	-0.383072737990852	3.1108313078102e-16	3.3182374544659e-08	1.3937281767493e-05
rs201320075	6635	-0.383072737990852	3.1108313078102e-16	3.3182374544659e-08	1.3937281767493e-05
rs1260401	54460	-0.223126727389167	3.13746153986503e-16	3.3182374544659e-08	1.3937281767493e-05
rs12728518	9156	0.552776946757994	3.15644940019953e-16	3.3182374544659e-08	1.3937281767493e-05
rs200571895	79078	-0.364988922350176	3.23360344293479e-16	3.3182374544659e-08	1.3937281767493e-05
rs1260374	54460	-0.224959608426332	3.28391095928176e-16	3.3182374544659e-08	1.3937281767493e-05
rs1078095	84230	-0.490090648486429	3.47172742170239e-16	3.3182374544659e-08	1.3937281767493e-05
rs145725187	51249	-0.252048871026262	3.60393419169318e-16	3.3182374544659e-08	1.3937281767493e-05
rs1135850	51249	-0.252048871026262	3.60393419169318e-16	3.3182374544659e-08	1.3937281767493e-05
rs12037459	51249	-0.252048871026262	3.60393419169318e-16	3.3182374544659e-08	1.3937281767493e-05
rs2991983	51249	0.252048871026262	3.60393419169342e-16	3.3182374544659e-08	1.3937281767493e-05
rs3014249	51249	0.252048871026262	3.60393419169342e-16	3.3182374544659e-08	1.3937281767493e-05
rs1972410	51249	0.252048871026262	3.60393419169342e-16	3.3182374544659e-08	1.3937281767493e-05
rs2253862	51249	0.252048871026262	3.60393419169342e-16	3.3182374544659e-08	1.3937281767493e-05
rs2991988	51249	0.252048871026262	3.60393419169342e-16	3.3182374544659e-08	1.3937281767493e-05
rs2991989	51249	0.252048871026262	3.60393419169342e-16	3.3182374544659e-08	1.3937281767493e-05
rs1547925	51249	0.252048871026262	3.60393419169342e-16	3.3182374544659e-08	1.3937281767493e-05
rs3014246	51249	0.252048871026262	3.60393419169342e-16	3.3182374544659e-08	1.3937281767493e-05
rs3014245	51249	0.252048871026262	3.60393419169342e-16	3.3182374544659e-08	1.3937281767493e-05
rs3014240	51249	0.252048871026262	3.60393419169342e-16	3.3182374544659e-08	1.3937281767493e-05
rs3014235	51249	0.252048871026262	3.60393419169342e-16	3.3182374544659e-08	1.3937281767493e-05
rs9429172	51249	0.252048871026262	3.60393419169342e-16	3.3182374544659e-08	1.3937281767493e-05
rs4652779	3915	-0.245630673121745	3.662447476531e-16	3.3182374544659e-08	1.3937281767493e-05
rs12027622	51249	-0.249947213785092	3.75253788571574e-16	3.3182374544659e-08	1.3937281767493e-05
rs12747669	54460	0.222455255020048	3.77047647033474e-16	3.3182374544659e-08	1.3937281767493e-05
rs10911260	3915	-0.246603936977036	3.88156365080636e-16	3.3182374544659e-08	1.3937281767493e-05
rs3768613	3915	-0.246603936977036	3.88156365080636e-16	3.3182374544659e-08	1.3937281767493e-05
rs3835740	3915	-0.246603936977036	3.88156365080636e-16	3.3182374544659e-08	1.3937281767493e-05
rs2274984	3915	-0.246603936977036	3.88156365080636e-16	3.3182374544659e-08	1.3937281767493e-05
rs2245784	3915	-0.246603936977036	3.88156365080636e-16	3.3182374544659e-08	1.3937281767493e-05
rs2147578	3915	-0.246603936977036	3.88156365080636e-16	3.3182374544659e-08	1.3937281767493e-05
rs2027085	3915	-0.246603936977036	3.88156365080636e-16	3.3182374544659e-08	1.3937281767493e-05
rs2027084	3915	-0.246603936977036	3.88156365080636e-16	3.3182374544659e-08	1.3937281767493e-05
rs3359	3915	-0.246603936977036	3.88156365080636e-16	3.3182374544659e-08	1.3937281767493e-05
rs1062044	3915	-0.246603936977036	3.88156365080636e-16	3.3182374544659e-08	1.3937281767493e-05
rs944971	3915	-0.246603936977036	3.88156365080636e-16	3.3182374544659e-08	1.3937281767493e-05
rs944970	3915	-0.246603936977036	3.88156365080636e-16	3.3182374544659e-08	1.3937281767493e-05
rs6424890	3915	-0.246603936977036	3.88156365080636e-16	3.3182374544659e-08	1.3937281767493e-05
rs3738829	3915	-0.246603936977036	3.88156365080636e-16	3.3182374544659e-08	1.3937281767493e-05
rs1547715	3915	-0.246603936977036	3.88156365080636e-16	3.3182374544659e-08	1.3937281767493e-05
rs1547714	3915	-0.246603936977036	3.88156365080636e-16	3.3182374544659e-08	1.3937281767493e-05
rs1051473	3915	-0.246603936977036	3.88156365080636e-16	3.3182374544659e-08	1.3937281767493e-05
rs7473	3915	-0.246603936977036	3.88156365080636e-16	3.3182374544659e-08	1.3937281767493e-05
rs2235795	51154	-0.203740490872469	3.88263077813212e-16	3.3182374544659e-08	1.3937281767493e-05
rs2230659	51249	0.239990564150584	3.93812479138207e-16	3.3182374544659e-08	1.3937281767493e-05
rs11589531	387338	0.280631758237178	4.20632443026051e-16	3.3182374544659e-08	1.3937281767493e-05
rs61827762	6635	0.369585443599677	4.20840404123875e-16	3.3182374544659e-08	1.3937281767493e-05
rs12045451	51249	-0.254468955514052	4.31459145260303e-16	3.3182374544659e-08	1.3937281767493e-05
rs200340288	54460	-0.220729444992043	4.33634161722806e-16	3.3182374544659e-08	1.3937281767493e-05
rs2428688	9156	-0.549921025442655	4.36746219491712e-16	3.3182374544659e-08	1.3937281767493e-05
rs11119839	25896	0.149268822345266	4.48859450829785e-16	3.3182374544659e-08	1.3937281767493e-05
rs3818978	54460	0.222541966392216	4.59689943119355e-16	3.3182374544659e-08	1.3937281767493e-05
rs1264897	515	-0.207432702792926	4.8492278919422e-16	3.3182374544659e-08	1.3937281767493e-05
rs28683093	51249	-0.250010225030129	4.91818720691485e-16	3.3182374544659e-08	1.3937281767493e-05
rs36054238	79078	0.368592302170649	4.96242568501239e-16	3.3182374544659e-08	1.3937281767493e-05
rs1250	51249	-0.250773609918491	5.07097332366285e-16	3.3182374544659e-08	1.3937281767493e-05
rs2050376	51249	0.250773609918491	5.070973323663e-16	3.3182374544659e-08	1.3937281767493e-05
rs2230658	51249	0.250773609918491	5.070973323663e-16	3.3182374544659e-08	1.3937281767493e-05
rs35849880	51249	0.250773609918491	5.070973323663e-16	3.3182374544659e-08	1.3937281767493e-05
rs2991986	51249	0.250773609918491	5.070973323663e-16	3.3182374544659e-08	1.3937281767493e-05
rs2991987	51249	0.250773609918491	5.070973323663e-16	3.3182374544659e-08	1.3937281767493e-05
rs1541131	51249	0.250773609918491	5.070973323663e-16	3.3182374544659e-08	1.3937281767493e-05
rs1547924	51249	0.250773609918491	5.070973323663e-16	3.3182374544659e-08	1.3937281767493e-05
rs3014239	51249	0.250773609918491	5.070973323663e-16	3.3182374544659e-08	1.3937281767493e-05
rs3014236	51249	0.250773609918491	5.070973323663e-16	3.3182374544659e-08	1.3937281767493e-05
rs9793568	51249	-0.248894287729723	5.11050438481361e-16	3.3182374544659e-08	1.3937281767493e-05
rs12081175	51249	-0.253104462966807	5.12042406078459e-16	3.3182374544659e-08	1.3937281767493e-05
rs10890333	51249	-0.249552291881058	5.18770725607759e-16	3.3182374544659e-08	1.3937281767493e-05
rs4911980	51154	-0.201431237163589	5.56511353401685e-16	3.3182374544659e-08	1.3937281767493e-05
rs10890340	51249	-0.247175496173488	5.75059799507094e-16	3.3182374544659e-08	1.3937281767493e-05
rs66753118	51249	-0.248723671634549	5.88840841703359e-16	3.3182374544659e-08	1.3937281767493e-05
rs3014210	51249	0.248707868137678	5.89308673779859e-16	3.3182374544659e-08	1.3937281767493e-05
rs630337	23585	-0.195808204856632	6.02035536019987e-16	3.3182374544659e-08	1.3937281767493e-05
rs1694381	54460	-0.220942484162563	6.02065047944606e-16	3.3182374544659e-08	1.3937281767493e-05
rs63325261	9156	-0.566304894578226	6.08002387356382e-16	3.3182374544659e-08	1.3937281767493e-05
rs1135812	51249	-0.24821198519866	6.57958763970284e-16	3.3182374544659e-08	1.3937281767493e-05
rs6703748	51249	-0.24821198519866	6.57958763970284e-16	3.3182374544659e-08	1.3937281767493e-05
rs6694889	51249	-0.24821198519866	6.57958763970284e-16	3.3182374544659e-08	1.3937281767493e-05
rs12041197	51249	-0.24821198519866	6.57958763970284e-16	3.3182374544659e-08	1.3937281767493e-05
rs12023439	51249	-0.24821198519866	6.57958763970284e-16	3.3182374544659e-08	1.3937281767493e-05
rs12025613	51249	-0.24821198519866	6.57958763970284e-16	3.3182374544659e-08	1.3937281767493e-05
rs11211145	51249	-0.24821198519866	6.57958763970284e-16	3.3182374544659e-08	1.3937281767493e-05
rs11211146	51249	-0.24821198519866	6.57958763970284e-16	3.3182374544659e-08	1.3937281767493e-05
rs11211147	51249	-0.24821198519866	6.57958763970284e-16	3.3182374544659e-08	1.3937281767493e-05
rs4660313	51249	-0.24821198519866	6.57958763970284e-16	3.3182374544659e-08	1.3937281767493e-05
rs4660880	51249	-0.24821198519866	6.57958763970284e-16	3.3182374544659e-08	1.3937281767493e-05
rs11211149	51249	-0.24821198519866	6.57958763970284e-16	3.3182374544659e-08	1.3937281767493e-05
rs11211152	51249	-0.24821198519866	6.57958763970284e-16	3.3182374544659e-08	1.3937281767493e-05
rs4607935	51249	-0.24821198519866	6.57958763970284e-16	3.3182374544659e-08	1.3937281767493e-05
rs12024590	51249	-0.24821198519866	6.57958763970284e-16	3.3182374544659e-08	1.3937281767493e-05
rs12070775	51249	-0.24821198519866	6.57958763970284e-16	3.3182374544659e-08	1.3937281767493e-05
rs4415615	51249	-0.24821198519866	6.57958763970284e-16	3.3182374544659e-08	1.3937281767493e-05
rs7529699	51249	-0.24821198519866	6.57958763970284e-16	3.3182374544659e-08	1.3937281767493e-05
rs6699444	51249	-0.24821198519866	6.57958763970284e-16	3.3182374544659e-08	1.3937281767493e-05
rs35622228	51249	-0.24821198519866	6.57958763970284e-16	3.3182374544659e-08	1.3937281767493e-05
rs10430105	51249	-0.24821198519866	6.57958763970284e-16	3.3182374544659e-08	1.3937281767493e-05
rs12041677	51249	-0.24821198519866	6.57958763970284e-16	3.3182374544659e-08	1.3937281767493e-05
rs66682726	51249	-0.24821198519866	6.57958763970284e-16	3.3182374544659e-08	1.3937281767493e-05
rs139878768	51249	-0.24821198519866	6.57958763970284e-16	3.3182374544659e-08	1.3937281767493e-05
rs144138213	51249	-0.24821198519866	6.57958763970284e-16	3.3182374544659e-08	1.3937281767493e-05
rs10890341	51249	-0.24821198519866	6.57958763970284e-16	3.3182374544659e-08	1.3937281767493e-05
rs11211161	51249	-0.24821198519866	6.57958763970284e-16	3.3182374544659e-08	1.3937281767493e-05
rs61784793	51249	-0.24821198519866	6.57958763970284e-16	3.3182374544659e-08	1.3937281767493e-05
rs11211162	51249	-0.24821198519866	6.57958763970284e-16	3.3182374544659e-08	1.3937281767493e-05
rs4439382	51249	-0.24821198519866	6.57958763970284e-16	3.3182374544659e-08	1.3937281767493e-05
rs10890342	51249	-0.24821198519866	6.57958763970284e-16	3.3182374544659e-08	1.3937281767493e-05
rs61784795	51249	-0.24821198519866	6.57958763970284e-16	3.3182374544659e-08	1.3937281767493e-05
rs6658700	51249	-0.24821198519866	6.57958763970284e-16	3.3182374544659e-08	1.3937281767493e-05
rs11211168	51249	-0.24821198519866	6.57958763970284e-16	3.3182374544659e-08	1.3937281767493e-05
rs11211169	51249	-0.24821198519866	6.57958763970284e-16	3.3182374544659e-08	1.3937281767493e-05
rs11211171	51249	-0.24821198519866	6.57958763970284e-16	3.3182374544659e-08	1.3937281767493e-05
rs28623463	51249	-0.24821198519866	6.57958763970284e-16	3.3182374544659e-08	1.3937281767493e-05
rs28370457	51249	-0.24821198519866	6.57958763970284e-16	3.3182374544659e-08	1.3937281767493e-05
rs61784798	51249	-0.24821198519866	6.57958763970284e-16	3.3182374544659e-08	1.3937281767493e-05
rs61784799	51249	0.24821198519866	6.57958763970284e-16	3.3182374544659e-08	1.3937281767493e-05
rs28890893	51249	-0.24821198519866	6.57958763970284e-16	3.3182374544659e-08	1.3937281767493e-05
rs28862324	51249	-0.24821198519866	6.57958763970284e-16	3.3182374544659e-08	1.3937281767493e-05
rs28550303	51249	-0.24821198519866	6.57958763970284e-16	3.3182374544659e-08	1.3937281767493e-05
rs138862596	51249	-0.24821198519866	6.57958763970284e-16	3.3182374544659e-08	1.3937281767493e-05
rs28375469	51249	-0.24821198519866	6.57958763970284e-16	3.3182374544659e-08	1.3937281767493e-05
rs28545085	51249	-0.24821198519866	6.57958763970284e-16	3.3182374544659e-08	1.3937281767493e-05
rs28812624	51249	-0.24821198519866	6.57958763970284e-16	3.3182374544659e-08	1.3937281767493e-05
rs28507722	51249	-0.24821198519866	6.57958763970284e-16	3.3182374544659e-08	1.3937281767493e-05
rs28568986	51249	-0.24821198519866	6.57958763970284e-16	3.3182374544659e-08	1.3937281767493e-05
rs61062981	51249	-0.24821198519866	6.57958763970284e-16	3.3182374544659e-08	1.3937281767493e-05
rs28396194	51249	-0.24821198519866	6.57958763970284e-16	3.3182374544659e-08	1.3937281767493e-05
rs28752166	51249	-0.24821198519866	6.57958763970284e-16	3.3182374544659e-08	1.3937281767493e-05
rs10890345	51249	-0.24821198519866	6.57958763970284e-16	3.3182374544659e-08	1.3937281767493e-05
rs10789471	51249	-0.24821198519866	6.57958763970284e-16	3.3182374544659e-08	1.3937281767493e-05
rs11211173	51249	-0.24821198519866	6.57958763970284e-16	3.3182374544659e-08	1.3937281767493e-05
rs12062535	51249	-0.24821198519866	6.57958763970284e-16	3.3182374544659e-08	1.3937281767493e-05
rs11488313	51249	-0.24821198519866	6.57958763970284e-16	3.3182374544659e-08	1.3937281767493e-05
rs6678444	51249	-0.24821198519866	6.57958763970284e-16	3.3182374544659e-08	1.3937281767493e-05
rs2296296	3915	-0.248315323465272	6.70636470915764e-16	3.3182374544659e-08	1.3937281767493e-05
rs2275086	51249	0.248302672471453	6.71299956305572e-16	3.3182374544659e-08	1.3937281767493e-05
rs2275085	51249	0.248443988839811	6.86154834819901e-16	3.3182374544659e-08	1.3937281767493e-05
rs61784800	51249	0.246678400735292	7.00724192357757e-16	3.3182374544659e-08	1.3937281767493e-05
rs2294942	51154	-0.189573650915728	7.32752660621592e-16	3.3182374544659e-08	1.3937281767493e-05
rs735025	51154	-0.189573650915728	7.32752660621592e-16	3.3182374544659e-08	1.3937281767493e-05
rs4912057	51154	-0.189573650915728	7.32752660621592e-16	3.3182374544659e-08	1.3937281767493e-05
rs2332058	3140	-0.169309813350295	7.56794643278144e-16	3.3182374544659e-08	1.3937281767493e-05
rs28501477	51249	-0.247987618335884	7.57052097893209e-16	3.3182374544659e-08	1.3937281767493e-05
rs2478028	23585	0.170537776999625	7.5837870066636e-16	3.3182374544659e-08	1.3937281767493e-05
rs28607263	51249	-0.250231307928448	7.82912810164188e-16	3.3182374544659e-08	1.3937281767493e-05
rs28513660	51249	-0.24785728313186	7.85660696746107e-16	3.3182374544659e-08	1.3937281767493e-05
rs729819	3915	-0.245600373006669	7.91825574354835e-16	3.3182374544659e-08	1.3937281767493e-05
rs1260373	54460	-0.21759546421738	7.95366896293806e-16	3.3182374544659e-08	1.3937281767493e-05
rs6697821	51249	-0.24445033938831	8.04438258458375e-16	3.3182374544659e-08	1.3937281767493e-05
rs10690484	51249	-0.24445033938831	8.04438258458375e-16	3.3182374544659e-08	1.3937281767493e-05
rs4330955	51249	-0.24445033938831	8.04438258458375e-16	3.3182374544659e-08	1.3937281767493e-05
rs201791792	10352	1.23728996815384	8.15084628891219e-16	3.3182374544659e-08	1.3937281767493e-05
rs61830764	25896	0.147474782767052	8.1617525849888e-16	3.3182374544659e-08	1.3937281767493e-05
rs10911250	3915	-0.243147974239769	8.26586895777229e-16	3.3182374544659e-08	1.3937281767493e-05
rs6692207	3915	-0.242682462412118	8.34681230712523e-16	3.3182374544659e-08	1.3937281767493e-05
rs78805306	3915	-0.242682462412118	8.34681230712523e-16	3.3182374544659e-08	1.3937281767493e-05
rs4579760	117145	-0.401893150269571	8.37238346871392e-16	3.3182374544659e-08	1.3937281767493e-05
rs6684610	84230	-0.482998928745719	8.37238832379481e-16	3.3182374544659e-08	1.3937281767493e-05
rs2152078	51249	0.247864002780291	8.39491334504594e-16	3.3182374544659e-08	1.3937281767493e-05
rs2991979	51249	0.247864002780291	8.39491334504594e-16	3.3182374544659e-08	1.3937281767493e-05
rs35940055	6635	-0.366248572633298	8.42297314878939e-16	3.3182374544659e-08	1.3937281767493e-05
rs59916372	51249	-0.247599840082348	8.44623118061245e-16	3.3182374544659e-08	1.3937281767493e-05
rs202014882	6635	-0.377876107870838	8.44815187330719e-16	3.3182374544659e-08	1.3937281767493e-05
rs1264914	515	-0.209066891277984	8.4688221944459e-16	3.3182374544659e-08	1.3937281767493e-05
rs66644811	3915	-0.241175558670338	8.54610587447715e-16	3.3182374544659e-08	1.3937281767493e-05
rs10857886	515	-0.219685123101417	8.5755462125792e-16	3.3182374544659e-08	1.3937281767493e-05
rs141979663	51249	-0.247676178080323	8.61465154354036e-16	3.3182374544659e-08	1.3937281767493e-05
rs11211170	51249	-0.247022418160668	8.67173038873764e-16	3.3182374544659e-08	1.3937281767493e-05
rs4423054	51249	-0.247032074703495	8.82193023439588e-16	3.3182374544659e-08	1.3937281767493e-05
rs3014251	51249	0.248543500073949	8.84842480200295e-16	3.3182374544659e-08	1.3937281767493e-05
rs200389375	3915	-0.230915009292894	8.9145269556884e-16	3.3182374544659e-08	1.3937281767493e-05
rs10708598	51249	-0.247154317263187	8.93798516063934e-16	3.3182374544659e-08	1.3937281767493e-05
rs4431884	51249	-0.247154317263187	8.93798516063934e-16	3.3182374544659e-08	1.3937281767493e-05
rs12043945	51249	-0.247154317263187	8.93798516063934e-16	3.3182374544659e-08	1.3937281767493e-05
rs12091503	51249	-0.247154317263187	8.93798516063934e-16	3.3182374544659e-08	1.3937281767493e-05
rs10890336	51249	-0.247154317263187	8.93798516063934e-16	3.3182374544659e-08	1.3937281767493e-05
rs11211151	51249	-0.247154317263187	8.93798516063934e-16	3.3182374544659e-08	1.3937281767493e-05
rs12045096	51249	-0.247154317263187	8.93798516063934e-16	3.3182374544659e-08	1.3937281767493e-05
rs4609469	51249	-0.247154317263187	8.93798516063934e-16	3.3182374544659e-08	1.3937281767493e-05
rs11211158	51249	-0.247154317263187	8.93798516063934e-16	3.3182374544659e-08	1.3937281767493e-05
rs6429574	51249	-0.247154317263187	8.93798516063934e-16	3.3182374544659e-08	1.3937281767493e-05
rs6429575	51249	-0.247154317263187	8.93798516063934e-16	3.3182374544659e-08	1.3937281767493e-05
rs6690926	51249	-0.247154317263187	8.93798516063934e-16	3.3182374544659e-08	1.3937281767493e-05
rs11211159	51249	-0.247154317263187	8.93798516063934e-16	3.3182374544659e-08	1.3937281767493e-05
rs8179402	51249	-0.247154317263187	8.93798516063934e-16	3.3182374544659e-08	1.3937281767493e-05
rs8179296	51249	-0.247154317263187	8.93798516063934e-16	3.3182374544659e-08	1.3937281767493e-05
rs4553239	51249	-0.247154317263187	8.93798516063934e-16	3.3182374544659e-08	1.3937281767493e-05
rs11211163	51249	-0.247154317263187	8.93798516063934e-16	3.3182374544659e-08	1.3937281767493e-05
rs12037803	51249	-0.247154317263187	8.93798516063934e-16	3.3182374544659e-08	1.3937281767493e-05
rs6665808	51249	-0.247154317263187	8.93798516063934e-16	3.3182374544659e-08	1.3937281767493e-05
rs61784796	51249	-0.247154317263187	8.93798516063934e-16	3.3182374544659e-08	1.3937281767493e-05
rs10749856	51249	-0.247154317263187	8.93798516063934e-16	3.3182374544659e-08	1.3937281767493e-05
rs10890344	51249	-0.247154317263187	8.93798516063934e-16	3.3182374544659e-08	1.3937281767493e-05
rs4564187	51249	-0.247154317263187	8.93798516063934e-16	3.3182374544659e-08	1.3937281767493e-05
rs4559551	51249	-0.247154317263187	8.93798516063934e-16	3.3182374544659e-08	1.3937281767493e-05
rs28361459	51249	-0.247154317263187	8.93798516063934e-16	3.3182374544659e-08	1.3937281767493e-05
rs28438704	51249	-0.247154317263187	8.93798516063934e-16	3.3182374544659e-08	1.3937281767493e-05
rs28528139	51249	-0.247154317263187	8.93798516063934e-16	3.3182374544659e-08	1.3937281767493e-05
rs28432365	51249	-0.247154317263187	8.93798516063934e-16	3.3182374544659e-08	1.3937281767493e-05
rs28817701	51249	-0.247154317263187	8.93798516063934e-16	3.3182374544659e-08	1.3937281767493e-05
rs28495425	51249	-0.247154317263187	8.93798516063934e-16	3.3182374544659e-08	1.3937281767493e-05
rs28406914	51249	-0.247154317263187	8.93798516063934e-16	3.3182374544659e-08	1.3937281767493e-05
rs28789495	51249	-0.247154317263187	8.93798516063934e-16	3.3182374544659e-08	1.3937281767493e-05
rs35749282	51249	-0.247154317263187	8.93798516063934e-16	3.3182374544659e-08	1.3937281767493e-05
rs28376548	51249	-0.247154317263187	8.93798516063934e-16	3.3182374544659e-08	1.3937281767493e-05
rs12564201	51249	-0.247154317263187	8.93798516063934e-16	3.3182374544659e-08	1.3937281767493e-05
rs11211174	51249	-0.247154317263187	8.93798516063934e-16	3.3182374544659e-08	1.3937281767493e-05
rs11211175	51249	-0.247154317263187	8.93798516063934e-16	3.3182374544659e-08	1.3937281767493e-05
rs12031182	51249	-0.247154317263187	8.93798516063934e-16	3.3182374544659e-08	1.3937281767493e-05
rs10430123	51249	-0.247154317263187	8.93798516063934e-16	3.3182374544659e-08	1.3937281767493e-05
rs10430124	51249	-0.247154317263187	8.93798516063934e-16	3.3182374544659e-08	1.3937281767493e-05
rs79531731	51249	-0.247154317263187	8.93798516063934e-16	3.3182374544659e-08	1.3937281767493e-05
rs10890346	51249	-0.247154317263187	8.93798516063934e-16	3.3182374544659e-08	1.3937281767493e-05
rs56255771	51249	-0.247154317263187	8.93798516063934e-16	3.3182374544659e-08	1.3937281767493e-05
rs36126191	51249	-0.247154317263187	8.93798516063934e-16	3.3182374544659e-08	1.3937281767493e-05
rs56177313	51249	-0.247154317263187	8.93798516063934e-16	3.3182374544659e-08	1.3937281767493e-05
rs11211178	51249	-0.247154317263187	8.93798516063934e-16	3.3182374544659e-08	1.3937281767493e-05
rs11211179	51249	-0.247154317263187	8.93798516063934e-16	3.3182374544659e-08	1.3937281767493e-05
rs10157795	51249	-0.247154317263187	8.93798516063934e-16	3.3182374544659e-08	1.3937281767493e-05
rs111969368	51249	-0.247154317263187	8.93798516063934e-16	3.3182374544659e-08	1.3937281767493e-05
rs4660314	51249	-0.247154317263187	8.93798516063934e-16	3.3182374544659e-08	1.3937281767493e-05
rs34895634	51249	-0.247154317263187	8.93798516063934e-16	3.3182374544659e-08	1.3937281767493e-05
rs12069121	51249	-0.247154317263187	8.93798516063934e-16	3.3182374544659e-08	1.3937281767493e-05
rs28474773	51249	0.247154317263186	8.9379851606399e-16	3.3182374544659e-08	1.3937281767493e-05
rs28564319	51249	0.247154317263186	8.9379851606399e-16	3.3182374544659e-08	1.3937281767493e-05
rs2093985	3915	-0.243519367339349	9.02358309023484e-16	3.3182374544659e-08	1.3937281767493e-05
rs3014241	51249	0.24862295417797	9.18101666847566e-16	3.3182374544659e-08	1.3937281767493e-05
rs1215511	84230	-0.531464146701883	9.23320060381784e-16	3.3182374544659e-08	1.3937281767493e-05
rs35306195	79078	0.366861532948878	9.82624809239559e-16	3.3182374544659e-08	1.3937281767493e-05
rs11210684	79078	0.366861532948878	9.82624809239559e-16	3.3182374544659e-08	1.3937281767493e-05
rs6665541	79078	0.366861532948878	9.82624809239559e-16	3.3182374544659e-08	1.3937281767493e-05
rs11210686	79078	0.366861532948878	9.82624809239559e-16	3.3182374544659e-08	1.3937281767493e-05
rs834228	54460	-0.210525677282249	9.96598935434015e-16	3.3182374544659e-08	1.3937281767493e-05
rs4652780	3915	-0.242575892593907	1.00581045767246e-15	3.3182374544659e-08	1.3937281767493e-05
rs3991796	387338	0.26540770985801	1.02332838307476e-15	3.3182374544659e-08	1.3937281767493e-05
rs2027083	3915	-0.240247650720517	1.04000003746097e-15	3.3182374544659e-08	1.3937281767493e-05
rs2296297	3915	-0.241823066907397	1.05656263016775e-15	3.3182374544659e-08	1.3937281767493e-05
rs28490344	51249	-0.246728382456217	1.07722022738465e-15	3.3182374544659e-08	1.3937281767493e-05
rs11211165	51249	-0.244827556498279	1.10403128206131e-15	3.3182374544659e-08	1.3937281767493e-05
rs10890343	51249	-0.244827556498279	1.10403128206131e-15	3.3182374544659e-08	1.3937281767493e-05
rs11211166	51249	-0.244827556498279	1.10403128206131e-15	3.3182374544659e-08	1.3937281767493e-05
rs10789470	51249	-0.244827556498279	1.10403128206131e-15	3.3182374544659e-08	1.3937281767493e-05
rs1747927	54460	0.218975866987377	1.11973508867421e-15	3.3182374544659e-08	1.3937281767493e-05
rs10672436	51249	-0.245568469195252	1.13297700137241e-15	3.3182374544659e-08	1.3937281767493e-05
rs1538113	4259	0.22901209744942	1.14429456275986e-15	3.3182374544659e-08	1.3937281767493e-05
rs10890334	51249	-0.246507650571492	1.16412103455604e-15	3.3182374544659e-08	1.3937281767493e-05
rs10890335	51249	-0.246507650571492	1.16412103455604e-15	3.3182374544659e-08	1.3937281767493e-05
rs2991977	51249	0.246604779903228	1.17239177868676e-15	3.3182374544659e-08	1.3937281767493e-05
rs2991981	51249	0.246604779903228	1.17239177868676e-15	3.3182374544659e-08	1.3937281767493e-05
rs3014212	51249	0.246604779903228	1.17239177868676e-15	3.3182374544659e-08	1.3937281767493e-05
rs11211177	51249	-0.249465085223312	1.19948006650998e-15	3.3182374544659e-08	1.3937281767493e-05
rs201676304	79078	0.363376872167438	1.2045380327508e-15	3.3182374544659e-08	1.3937281767493e-05
rs59684476	3915	-0.241721055001218	1.21283666761575e-15	3.3182374544659e-08	1.3937281767493e-05
rs35690018	3915	-0.241721055001218	1.21283666761575e-15	3.3182374544659e-08	1.3937281767493e-05
rs71631790	6635	-0.759397378293472	1.22052204481718e-15	3.3182374544659e-08	1.3937281767493e-05
rs59287863	51249	-0.245993992021617	1.25916748682044e-15	3.3182374544659e-08	1.3937281767493e-05
rs7554686	54460	0.219026423743066	1.28625564378861e-15	3.3182374544659e-08	1.3937281767493e-05
rs12048866	51249	-0.245676981668913	1.2885021451467e-15	3.3182374544659e-08	1.3937281767493e-05
rs138264262	51249	-0.245523029846601	1.31310228032537e-15	3.3182374544659e-08	1.3937281767493e-05
rs56279704	4259	0.227934689330657	1.33152606693984e-15	3.3182374544659e-08	1.3937281767493e-05
rs6693481	6635	0.395358371557542	1.33721038261815e-15	3.3182374544659e-08	1.3937281767493e-05
rs2454285	54460	0.2201765406024	1.3443395876289e-15	3.3182374544659e-08	1.3937281767493e-05
rs28647719	51249	-0.2454089674288	1.35291476686176e-15	3.3182374544659e-08	1.3937281767493e-05
rs1260389	54460	-0.211978485737701	1.36399324990739e-15	3.3182374544659e-08	1.3937281767493e-05
rs4586014	51249	-0.245369385837618	1.37794490622584e-15	3.3182374544659e-08	1.3937281767493e-05
rs4970963	54460	-0.218075406531671	1.40255341823525e-15	3.3182374544659e-08	1.3937281767493e-05
rs521607	54460	0.210649826584937	1.40586674635611e-15	3.3182374544659e-08	1.3937281767493e-05
rs34855933	9156	-0.530221972841521	1.40801546299047e-15	3.3182374544659e-08	1.3937281767493e-05
rs834234	54460	-0.217271131828941	1.41305949981172e-15	3.3182374544659e-08	1.3937281767493e-05
rs2904843	23585	-0.167496692119349	1.41380447941792e-15	3.3182374544659e-08	1.3937281767493e-05
rs11811885	54460	0.219078164088755	1.42550736776912e-15	3.3182374544659e-08	1.3937281767493e-05
rs66947892	54460	0.219078164088755	1.42550736776912e-15	3.3182374544659e-08	1.3937281767493e-05
rs1776275	54460	0.219078164088755	1.42550736776912e-15	3.3182374544659e-08	1.3937281767493e-05
rs1776273	54460	0.219078164088755	1.42550736776912e-15	3.3182374544659e-08	1.3937281767493e-05
rs11323710	54460	0.219078164088755	1.42550736776912e-15	3.3182374544659e-08	1.3937281767493e-05
rs543179	54460	0.219078164088755	1.42550736776912e-15	3.3182374544659e-08	1.3937281767493e-05
rs471738	54460	0.219078164088755	1.42550736776912e-15	3.3182374544659e-08	1.3937281767493e-05
rs471657	54460	0.219078164088755	1.42550736776912e-15	3.3182374544659e-08	1.3937281767493e-05
rs580159	54460	0.219078164088755	1.42550736776912e-15	3.3182374544659e-08	1.3937281767493e-05
rs11205359	54460	0.219078164088755	1.42550736776912e-15	3.3182374544659e-08	1.3937281767493e-05
rs1260398	54460	0.219078164088755	1.42550736776912e-15	3.3182374544659e-08	1.3937281767493e-05
rs8006	54460	0.219078164088755	1.42550736776912e-15	3.3182374544659e-08	1.3937281767493e-05
rs488271	54460	0.219078164088755	1.42550736776912e-15	3.3182374544659e-08	1.3937281767493e-05
rs578353	54460	0.219078164088755	1.42550736776912e-15	3.3182374544659e-08	1.3937281767493e-05
rs1694380	54460	-0.219078164088755	1.42550736776926e-15	3.3182374544659e-08	1.3937281767493e-05
rs1694379	54460	-0.219078164088755	1.42550736776926e-15	3.3182374544659e-08	1.3937281767493e-05
rs1776265	54460	-0.21912409435132	1.44383987504713e-15	3.3182374544659e-08	1.3937281767493e-05
rs34910635	51249	0.247146157384533	1.47459807571664e-15	3.3182374544659e-08	1.3937281767493e-05
rs8133	4259	0.229550195990428	1.47635595015161e-15	3.3182374544659e-08	1.3937281767493e-05
rs12129168	79078	0.365005624098813	1.48315635820669e-15	3.3182374544659e-08	1.3937281767493e-05
rs113547986	79078	0.365005624098813	1.48315635820669e-15	3.3182374544659e-08	1.3937281767493e-05
rs71851854	79078	0.343993138957864	1.48449852796218e-15	3.3182374544659e-08	1.3937281767493e-05
rs12093148	54460	0.219385435521933	1.53371963069263e-15	3.3182374544659e-08	1.3937281767493e-05
rs11211157	51249	-0.244959801421451	1.54346823895784e-15	3.3182374544659e-08	1.3937281767493e-05
rs10737242	3915	-0.240228943830246	1.57921897500815e-15	3.3182374544659e-08	1.3937281767493e-05
rs6699418	51249	-0.245416477848187	1.58380257902256e-15	3.3182374544659e-08	1.3937281767493e-05
rs6424887	3915	-0.236973095124146	1.6157542048945e-15	3.3182374544659e-08	1.3937281767493e-05
rs3768625	3915	-0.243846261739698	1.65322697745479e-15	3.3182374544659e-08	1.3937281767493e-05
rs6424888	3915	-0.242192866337102	1.68586057139138e-15	3.3182374544659e-08	1.3937281767493e-05
rs20563	3915	-0.242192866337102	1.68586057139138e-15	3.3182374544659e-08	1.3937281767493e-05
rs10752900	3915	-0.242192866337102	1.68586057139138e-15	3.3182374544659e-08	1.3937281767493e-05
rs2296292	3915	-0.242192866337102	1.68586057139138e-15	3.3182374544659e-08	1.3937281767493e-05
rs10797846	3915	-0.242192866337102	1.68586057139138e-15	3.3182374544659e-08	1.3937281767493e-05
rs10911254	3915	-0.242192866337102	1.68586057139138e-15	3.3182374544659e-08	1.3937281767493e-05
rs3768622	3915	-0.242192866337102	1.68586057139138e-15	3.3182374544659e-08	1.3937281767493e-05
rs3768621	3915	-0.242192866337102	1.68586057139138e-15	3.3182374544659e-08	1.3937281767493e-05
rs10752902	3915	-0.242192866337102	1.68586057139138e-15	3.3182374544659e-08	1.3937281767493e-05
rs2333621	3915	-0.242192866337102	1.68586057139138e-15	3.3182374544659e-08	1.3937281767493e-05
rs6424889	3915	-0.242192866337102	1.68586057139138e-15	3.3182374544659e-08	1.3937281767493e-05
rs4652776	3915	-0.242192866337102	1.68586057139138e-15	3.3182374544659e-08	1.3937281767493e-05
rs4651139	3915	-0.242192866337102	1.68586057139138e-15	3.3182374544659e-08	1.3937281767493e-05
rs4652777	3915	-0.242192866337102	1.68586057139138e-15	3.3182374544659e-08	1.3937281767493e-05
rs3768620	3915	-0.242192866337102	1.68586057139138e-15	3.3182374544659e-08	1.3937281767493e-05
rs3768619	3915	-0.242192866337102	1.68586057139138e-15	3.3182374544659e-08	1.3937281767493e-05
rs3768618	3915	-0.242192866337102	1.68586057139138e-15	3.3182374544659e-08	1.3937281767493e-05
rs20557	3915	-0.242192866337102	1.68586057139138e-15	3.3182374544659e-08	1.3937281767493e-05
rs2093982	3915	-0.242192866337102	1.68586057139138e-15	3.3182374544659e-08	1.3937281767493e-05
rs2093983	3915	-0.242192866337102	1.68586057139138e-15	3.3182374544659e-08	1.3937281767493e-05
rs2093984	3915	-0.242192866337102	1.68586057139138e-15	3.3182374544659e-08	1.3937281767493e-05
rs20558	3915	-0.242192866337102	1.68586057139138e-15	3.3182374544659e-08	1.3937281767493e-05
rs1886499	3915	-0.242192866337102	1.68586057139138e-15	3.3182374544659e-08	1.3937281767493e-05
rs1886500	3915	-0.242192866337102	1.68586057139138e-15	3.3182374544659e-08	1.3937281767493e-05
rs1886501	3915	-0.242192866337102	1.68586057139138e-15	3.3182374544659e-08	1.3937281767493e-05
rs2296293	3915	-0.242192866337102	1.68586057139138e-15	3.3182374544659e-08	1.3937281767493e-05
rs2296294	3915	-0.242192866337102	1.68586057139138e-15	3.3182374544659e-08	1.3937281767493e-05
rs2224933	3915	-0.242192866337102	1.68586057139138e-15	3.3182374544659e-08	1.3937281767493e-05
rs1413390	3915	-0.242192866337102	1.68586057139138e-15	3.3182374544659e-08	1.3937281767493e-05
rs1413389	3915	-0.242192866337102	1.68586057139138e-15	3.3182374544659e-08	1.3937281767493e-05
rs1413388	3915	-0.242192866337102	1.68586057139138e-15	3.3182374544659e-08	1.3937281767493e-05
rs1413387	3915	-0.242192866337102	1.68586057139138e-15	3.3182374544659e-08	1.3937281767493e-05
rs7529465	3915	-0.242192866337102	1.68586057139138e-15	3.3182374544659e-08	1.3937281767493e-05
rs10797851	3915	-0.242192866337102	1.68586057139138e-15	3.3182374544659e-08	1.3937281767493e-05
rs10737241	3915	-0.242192866337102	1.68586057139138e-15	3.3182374544659e-08	1.3937281767493e-05
rs10737243	3915	-0.242192866337102	1.68586057139138e-15	3.3182374544659e-08	1.3937281767493e-05
rs4651145	3915	-0.242192866337102	1.68586057139138e-15	3.3182374544659e-08	1.3937281767493e-05
rs2296300	3915	-0.242192866337102	1.68586057139138e-15	3.3182374544659e-08	1.3937281767493e-05
rs6691755	3915	-0.242192866337102	1.68586057139138e-15	3.3182374544659e-08	1.3937281767493e-05
rs10752903	3915	-0.242192866337102	1.68586057139138e-15	3.3182374544659e-08	1.3937281767493e-05
rs10737245	3915	-0.242192866337102	1.68586057139138e-15	3.3182374544659e-08	1.3937281767493e-05
rs10752904	3915	-0.242192866337102	1.68586057139138e-15	3.3182374544659e-08	1.3937281767493e-05
rs12061219	3915	-0.242192866337102	1.68586057139138e-15	3.3182374544659e-08	1.3937281767493e-05
rs12095664	3915	-0.242192866337102	1.68586057139138e-15	3.3182374544659e-08	1.3937281767493e-05
rs10911258	3915	-0.242192866337102	1.68586057139138e-15	3.3182374544659e-08	1.3937281767493e-05
rs10911259	3915	-0.242192866337102	1.68586057139138e-15	3.3182374544659e-08	1.3937281767493e-05
rs6666259	3915	-0.242192866337102	1.68586057139138e-15	3.3182374544659e-08	1.3937281767493e-05
rs3768616	3915	-0.242192866337102	1.68586057139138e-15	3.3182374544659e-08	1.3937281767493e-05
rs3768615	3915	-0.242192866337102	1.68586057139138e-15	3.3182374544659e-08	1.3937281767493e-05
rs12049027	51249	-0.244623022703738	1.74267606127564e-15	3.3182374544659e-08	1.3937281767493e-05
rs10789467	51249	-0.244623022703738	1.74267606127564e-15	3.3182374544659e-08	1.3937281767493e-05
rs10890337	51249	-0.244623022703738	1.74267606127564e-15	3.3182374544659e-08	1.3937281767493e-05
rs10789468	51249	-0.244623022703738	1.74267606127564e-15	3.3182374544659e-08	1.3937281767493e-05
rs3811435	51249	-0.244623022703738	1.74267606127564e-15	3.3182374544659e-08	1.3937281767493e-05
rs3811436	51249	-0.244623022703738	1.74267606127564e-15	3.3182374544659e-08	1.3937281767493e-05
rs10890206	79078	0.363862869035182	1.7563654257308e-15	3.3182374544659e-08	1.3937281767493e-05
rs2027078	3915	-0.240188528203487	1.76168302401487e-15	3.3182374544659e-08	1.3937281767493e-05
rs2027080	3915	-0.240188528203487	1.76168302401487e-15	3.3182374544659e-08	1.3937281767493e-05
rs10911247	3915	-0.240188528203487	1.76168302401487e-15	3.3182374544659e-08	1.3937281767493e-05
rs3765521	3915	-0.240188528203487	1.76168302401487e-15	3.3182374544659e-08	1.3937281767493e-05
rs6672093	3915	-0.240188528203487	1.76168302401487e-15	3.3182374544659e-08	1.3937281767493e-05
rs1776276	54460	-0.219324968999335	1.76276498814391e-15	3.3182374544659e-08	1.3937281767493e-05
rs139499821	51249	-0.244463164658678	1.77726060769101e-15	3.3182374544659e-08	1.3937281767493e-05
rs2991976	51249	0.245083378785906	1.84389882194201e-15	3.3182374544659e-08	1.3937281767493e-05
rs1260424	54460	-0.216481735223059	1.86395477702836e-15	3.3182374544659e-08	1.3937281767493e-05
rs834235	54460	-0.216481735223059	1.86395477702836e-15	3.3182374544659e-08	1.3937281767493e-05
rs1832739	2212	-0.581553805564758	1.91497681918855e-15	3.3182374544659e-08	1.3937281767493e-05
rs199561752	3915	-0.237312966361649	1.91845870270247e-15	3.3182374544659e-08	1.3937281767493e-05
rs1215512	84230	-0.524350051421422	1.99464572483716e-15	3.3182374544659e-08	1.3937281767493e-05
rs61784803	51249	0.246018832463311	2.01368510459475e-15	3.3182374544659e-08	1.3937281767493e-05
rs3935296	51249	0.246018832463311	2.01368510459475e-15	3.3182374544659e-08	1.3937281767493e-05
rs34869016	54460	0.218221186201116	2.10817083152116e-15	3.3182374544659e-08	1.3937281767493e-05
rs834237	54460	-0.215232859443524	2.114393912849e-15	3.3182374544659e-08	1.3937281767493e-05
rs2762860	54460	0.219050896470965	2.12599752094672e-15	3.3182374544659e-08	1.3937281767493e-05
rs1537520	3915	-0.241660372149481	2.17034140532591e-15	3.3182374544659e-08	1.3937281767493e-05
rs519126	54460	0.218234649248758	2.21569634271232e-15	3.3182374544659e-08	1.3937281767493e-05
rs139068713	51249	-0.245172238362006	2.21721337912036e-15	3.3182374544659e-08	1.3937281767493e-05
rs7525917	3915	-0.24100075895337	2.22129291025188e-15	3.3182374544659e-08	1.3937281767493e-05
rs58513245	51249	-0.242786291185058	2.23416535267434e-15	3.3182374544659e-08	1.3937281767493e-05
rs4651140	3915	-0.240108615501711	2.24996305425616e-15	3.3182374544659e-08	1.3937281767493e-05
rs75793496	3915	-0.240108615501711	2.24996305425616e-15	3.3182374544659e-08	1.3937281767493e-05
rs28442079	51249	-0.243829895414009	2.26790086162391e-15	3.3182374544659e-08	1.3937281767493e-05
rs201633190	51249	-0.247913760880282	2.35240791128106e-15	3.3182374544659e-08	1.3937281767493e-05
rs872032	6635	0.341862535411999	2.45370385585704e-15	3.3182374544659e-08	1.3937281767493e-05
rs16833584	117145	0.496554187248382	2.48708211359387e-15	3.3182374544659e-08	1.3937281767493e-05
rs200759368	54460	-0.21253362778012	2.49803853264323e-15	3.3182374544659e-08	1.3937281767493e-05
rs828784	54460	-0.215890723226621	2.51463335270042e-15	3.3182374544659e-08	1.3937281767493e-05
rs35784258	54460	-0.218486445443272	2.5159588834549e-15	3.3182374544659e-08	1.3937281767493e-05
rs3125808	54460	-0.215537275371856	2.5915785565415e-15	3.3182374544659e-08	1.3937281767493e-05
rs56224168	3915	-0.238994813985768	2.66281552877184e-15	3.3182374544659e-08	1.3937281767493e-05
rs698914	54460	-0.216230572781752	2.69217530552941e-15	3.3182374544659e-08	1.3937281767493e-05
rs834225	54460	-0.216230572781752	2.69217530552941e-15	3.3182374544659e-08	1.3937281767493e-05
rs1260403	54460	-0.216230572781752	2.69217530552941e-15	3.3182374544659e-08	1.3937281767493e-05
rs1260404	54460	-0.216230572781752	2.69217530552941e-15	3.3182374544659e-08	1.3937281767493e-05
rs1260407	54460	-0.216230572781752	2.69217530552941e-15	3.3182374544659e-08	1.3937281767493e-05
rs1260408	54460	-0.216230572781752	2.69217530552941e-15	3.3182374544659e-08	1.3937281767493e-05
rs1260409	54460	-0.216230572781752	2.69217530552941e-15	3.3182374544659e-08	1.3937281767493e-05
rs1776272	54460	-0.216230572781752	2.69217530552941e-15	3.3182374544659e-08	1.3937281767493e-05
rs1260385	54460	-0.216230572781752	2.69217530552941e-15	3.3182374544659e-08	1.3937281767493e-05
rs698917	54460	-0.216230572781752	2.69217530552941e-15	3.3182374544659e-08	1.3937281767493e-05
rs1097066	54460	-0.216230572781752	2.69217530552941e-15	3.3182374544659e-08	1.3937281767493e-05
rs1694364	54460	-0.216230572781752	2.69217530552941e-15	3.3182374544659e-08	1.3937281767493e-05
rs1097069	54460	-0.216230572781752	2.69217530552941e-15	3.3182374544659e-08	1.3937281767493e-05
rs696615	54460	-0.216230572781752	2.69217530552941e-15	3.3182374544659e-08	1.3937281767493e-05
rs834243	54460	-0.216230572781752	2.69217530552941e-15	3.3182374544659e-08	1.3937281767493e-05
rs1313570	54460	-0.216230572781752	2.69217530552941e-15	3.3182374544659e-08	1.3937281767493e-05
rs35241796	54460	-0.216230572781752	2.69217530552941e-15	3.3182374544659e-08	1.3937281767493e-05
rs1260457	54460	-0.216230572781752	2.69217530552941e-15	3.3182374544659e-08	1.3937281767493e-05
rs1260458	54460	-0.216230572781752	2.69217530552941e-15	3.3182374544659e-08	1.3937281767493e-05
rs863862	54460	-0.216230572781752	2.69217530552941e-15	3.3182374544659e-08	1.3937281767493e-05
rs2133129	54460	-0.216230572781752	2.69217530552941e-15	3.3182374544659e-08	1.3937281767493e-05
rs834238	54460	-0.216230572781752	2.69217530552941e-15	3.3182374544659e-08	1.3937281767493e-05
rs2264417	54460	-0.216230572781752	2.69217530552941e-15	3.3182374544659e-08	1.3937281767493e-05
rs1262432	54460	-0.216230572781752	2.69217530552941e-15	3.3182374544659e-08	1.3937281767493e-05
rs1260391	54460	-0.216230572781752	2.69217530552941e-15	3.3182374544659e-08	1.3937281767493e-05
rs12410984	79078	0.33904718739859	2.73283794192735e-15	3.3182374544659e-08	1.3937281767493e-05
rs12407243	79078	0.33904718739859	2.73283794192735e-15	3.3182374544659e-08	1.3937281767493e-05
rs1256286	2212	0.577068122703681	2.74254035561757e-15	3.3182374544659e-08	1.3937281767493e-05
rs60639251	54460	0.217949493195697	2.79927977469959e-15	3.3182374544659e-08	1.3937281767493e-05
rs10797852	3915	-0.240416652996695	2.85521076993677e-15	3.3182374544659e-08	1.3937281767493e-05
rs28597977	51249	0.241265549644835	2.85603470823209e-15	3.3182374544659e-08	1.3937281767493e-05
rs28645510	23585	0.163889795042148	2.88636765470488e-15	3.3182374544659e-08	1.3937281767493e-05
rs75791671	79078	0.361312563158396	2.89079512083224e-15	3.3182374544659e-08	1.3937281767493e-05
rs4607936	51249	-0.243157823412188	2.90261257183151e-15	3.3182374544659e-08	1.3937281767493e-05
rs6670466	79078	0.340785749150961	2.91503422674593e-15	3.3182374544659e-08	1.3937281767493e-05
rs3862218	79078	0.340785749150961	2.91503422674593e-15	3.3182374544659e-08	1.3937281767493e-05
rs3895305	79078	0.340785749150961	2.91503422674593e-15	3.3182374544659e-08	1.3937281767493e-05
rs12037011	79078	0.340785749150961	2.91503422674593e-15	3.3182374544659e-08	1.3937281767493e-05
rs28594599	51249	-0.249752546585585	2.92641846202312e-15	3.3182374544659e-08	1.3937281767493e-05
rs1694386	54460	-0.216269760217939	2.93827697704956e-15	3.3182374544659e-08	1.3937281767493e-05
rs698922	54460	-0.216269760217939	2.93827697704956e-15	3.3182374544659e-08	1.3937281767493e-05
rs698921	54460	-0.216269760217939	2.93827697704956e-15	3.3182374544659e-08	1.3937281767493e-05
[truncated: 190,716 more rows]
