# Supplementary material for: The Length of the Expressed 3′ UTR Is an Intermediate Molecular Phenotype Linking Genetic Variants to Complex Diseases
Source: Front Genet. 2019 Aug 16;10:714. doi: 10.3389/fgene.2019.00714 (PMC6707137; doi:10.3389/fgene.2019.00714)
Supplement: Supplementary file 3 [file DataSheet_3.csv]

EFO_URI	EFO_TERM	EFO_PARENT_TERM	OR	95% CI	P-VALUE	FDR
EFO_0003756	autism_spectrum_disorder	Neurological_disorder	42.7	32.9-55.6	2.08e-174	1.87e-172
EFO_0000708	squamous_cell_lung_carcinoma	Cancer	26.1	15.7-43.3	1.27e-36	3.27e-35
EFO_0001071	lung_carcinoma	Cancer	18	12.7-25.2	9.41e-62	4.23e-60
EFO_0008378	mosquito_bite_reaction_size_measurement	Other_measurement	13.5	9.1-19.9	2.67e-39	8.02e-38
EFO_0008377	mosquito_bite_reaction_itch_intensity_measurement	Other_measurement	12	7.67-18.4	5.23e-29	1.05e-27
EFO_0006527	smoking_status_measurement	Other_measurement	11	7.36-16.1	2.06e-33	4.63e-32
EFO_0000692	schizophrenia	Neurological_disorder	10.6	9.01-12.4	9.37e-183	1.69e-180
EFO_0004645	response_to_vaccine	Response_to_drug	10.5	5.7-18.4	2.46e-15	3.16e-14
EFO_0005653	serum_metabolite_measurement	Other_measurement	8.5	4.07-16.4	1.24e-09	8e-09
EFO_0005116	urinary_metabolite_measurement	Other_measurement	8.28	3.96-16.1	2.27e-09	1.37e-08
EFO_0007904	susceptibility_to_childhood_ear_infection_measurement	Other_measurement	8.19	3.79-16.2	9.74e-09	5.31e-08
EFO_0007788	BMI-adjusted_waist-hip_ratio	Body_measurement	7.28	4.2-12.1	1.36e-13	1.53e-12
EFO_0004704	age_at_menopause	Other_measurement	7.04	3.63-12.8	8.77e-10	6.07e-09
EFO_0000180	HIV-1_infection	Other_disease	6.52	3.75-10.8	2.22e-12	2e-11
EFO_0007937	blood_protein_measurement	Other_measurement	6.49	5.11-8.16	1.2e-55	4.31e-54
EFO_0004308	leukocyte_count	Hematological_measurement	6.37	3.76-10.3	4.86e-13	5.15e-12
EFO_0007006	depressive_symptom_measurement	Other_measurement	6.32	2.96-12.3	2.77e-07	1.17e-06
EFO_0007924	tonsillectomy_risk_measurement	Other_measurement	6.28	3.17-11.5	1.81e-08	9.03e-08
EFO_0000571	lung_adenocarcinoma	Cancer	5.96	3.01-10.9	4.25e-08	2.07e-07
EFO_0003892	pulmonary_function_measurement	Other_measurement	5.45	2.84-9.69	4.69e-08	2.22e-07
EFO_0007991	eosinophil_percentage_of_white_cells	Hematological_measurement	5.42	2.75-9.85	1.64e-07	7.58e-07
EFO_0004458	c-reactive_protein_measurement	Inflammatory_measurement	5.37	2.63-10	6.71e-07	2.52e-06
EFO_0003885	multiple_sclerosis	Neurological_disorder	5.36	3.48-7.98	1.81e-15	2.51e-14
EFO_0001359	type_i_diabetes_mellitus	Immune_system_disorder	5.28	2.9-9.03	7.6e-09	4.41e-08
EFO_0003785	allergy	Immune_system_disorder	5.27	2.89-9.01	8.11e-09	4.56e-08
EFO_0004343	waist-hip_ratio	Body_measurement	5.22	2.56-9.75	1.03e-06	3.73e-06
EFO_0005664	blood_metabolite_measurement	Other_measurement	5.07	2.94-8.27	5.8e-10	4.17e-09
EFO_0004509	hemoglobin_measurement	Hematological_measurement	5.05	2.56-9.14	4.73e-07	1.89e-06
EFO_0007986	reticulocyte_count	Hematological_measurement	4.91	3.01-7.64	1.58e-11	1.3e-10
EFO_0002690	systemic_lupus_erythematosus	Immune_system_disorder	4.88	3.29-7.03	1.92e-16	2.89e-15
EFO_0003761	unipolar_depression	Neurological_disorder	4.87	3.51-6.6	6.96e-23	1.25e-21
EFO_0004337	intelligence	Biological_process	4.83	4.03-5.73	4.42e-69	2.65e-67
EFO_0007994	neutrophil_percentage_of_granulocytes	Hematological_measurement	4.77	2.27-9.06	7.68e-06	2.61e-05
EFO_0000270	asthma	Other_disease	4.74	3.01-7.16	1.42e-12	1.35e-11
EFO_0004528	mean_corpuscular_hemoglobin_concentration	Hematological_measurement	4.63	1.56-11.2	0.00188	0.00473
EFO_0000685	rheumatoid_arthritis	Immune_system_disorder	4.49	2.7-7.11	1.03e-09	6.84e-09
EFO_0007996	eosinophil_percentage_of_granulocytes	Hematological_measurement	4.36	2.08-8.22	2.11e-05	7.05e-05
EFO_0000274	atopic_eczema	Immune_system_disorder	4.28	1.74-9.06	0.000453	0.00132
EFO_0007993	lymphocyte_percentage_of_white_cells	Hematological_measurement	4.27	1.6-9.56	0.00116	0.00299
EFO_0006340	mean_arterial_pressure	Other_measurement	4.22	2.28-7.25	8.74e-07	3.21e-06
EFO_0004611	low_density_lipoprotein_cholesterol_measurement	Lipid_or_lipoprotein_measurement	4.21	2.22-7.36	2.06e-06	7.15e-06
EFO_0007660	neuroticism_measurement	Other_measurement	4.19	2.55-6.55	2.29e-09	1.37e-08
EFO_0000729	ulcerative_colitis	Digestive_system_disorder	4.17	2.71-6.2	1.16e-11	9.96e-11
EFO_0004842	eosinophil_count	Hematological_measurement	4.13	2.58-6.33	5.02e-10	3.77e-09
EFO_0008002	physical_activity_measurement	Other_measurement	4.13	2.45-6.6	1.66e-08	8.56e-08
EFO_0004587	lymphocyte_count	Hematological_measurement	4.12	1.97-7.76	4.14e-05	0.000131
EFO_0007990	neutrophil_percentage_of_white_cells	Hematological_measurement	3.93	1.48-8.74	0.00208	0.00507
EFO_0004305	erythrocyte_count	Hematological_measurement	3.9	2.2-6.46	5.89e-07	2.26e-06
EFO_0008343	sex_interaction_measurement	Other_measurement	3.86	1.77-7.51	0.000214	0.000641
EFO_0000289	bipolar_disorder	Neurological_disorder	3.83	2.52-5.62	4.71e-11	3.68e-10
EFO_0004339	body_height	Body_measurement	3.8	2.66-5.28	1.75e-14	2.1e-13
EFO_0000305	breast_carcinoma	Cancer	3.77	2.71-5.11	1.91e-16	2.89e-15
EFO_0005192	red_blood_cell_distribution_width	Hematological_measurement	3.75	1.73-7.22	0.000241	0.000711
EFO_0004526	mean_corpuscular_volume	Hematological_measurement	3.71	2.3-5.71	1.3e-08	6.91e-08
EFO_0004527	mean_corpuscular_hemoglobin	Hematological_measurement	3.7	2.17-5.93	2.86e-07	1.17e-06
EFO_0004286	venous_thromboembolism	Cardiovascular_disease	3.65	1.08-9.37	0.0158	0.0316
EFO_0003767	inflammatory_bowel_disease	Digestive_system_disorder	3.61	2.15-5.71	2.22e-07	9.74e-07
EFO_0007789	BMI-adjusted_waist_circumference	Body_measurement	3.59	1.73-6.72	0.000192	0.000585
EFO_0004309	platelet_count	Hematological_measurement	3.57	2.13-5.66	2.8e-07	1.17e-06
EFO_0004348	hematocrit	Hematological_measurement	3.55	1.77-6.45	0.000104	0.000323
EFO_0000095	chronic_lymphocytic_leukemia	Cancer	3.55	1.55-7.09	0.000942	0.00253
EFO_0004623	fibrinogen_measurement	Hematological_measurement	3.54	1.04-9.19	0.0194	0.0383
EFO_0004574	total_cholesterol_measurement	Lipid_or_lipoprotein_measurement	3.53	1.88-6.11	2.42e-05	7.77e-05
EFO_0009268	family_history_of_Alzheimer’s_disease	Other_trait	3.51	1.62-6.75	0.000472	0.00135
EFO_0008007	age_at_assessment	Other_measurement	3.48	1.42-7.29	0.00241	0.00577
EFO_0007984	platelet_distribution_width	Hematological_measurement	3.36	1.55-6.46	0.000733	0.002
EFO_0001065	endometriosis	Other_disease	3.35	0.985-8.62	0.0249	0.0476
EFO_0007987	granulocyte_count	Hematological_measurement	3.27	1.43-6.53	0.00189	0.00473
EFO_0002508	parkinsons_disease	Neurological_disorder	3.25	1.57-6	0.0005	0.00141
EFO_0007869	wellbeing_measurement	Other_measurement	3.24	1.5-6.21	0.00103	0.00273
EFO_0001060	celiac_disease	Digestive_system_disorder	3.22	1.42-6.39	0.002	0.00492
EFO_0008393	reaction_time_measurement	Other_measurement	3.14	1.95-4.8	5.48e-07	2.14e-06
EFO_0000384	crohns_disease	Digestive_system_disorder	3.11	1.97-4.67	2.1e-07	9.47e-07
EFO_0005090	basophil_count	Inflammatory_measurement	2.91	1.72-4.63	2.23e-05	7.31e-05
EFO_0004518	serum_creatinine_measurement	Other_measurement	2.89	1.28-5.69	0.00473	0.0106
EFO_0007988	myeloid_white_cell_count	Hematological_measurement	2.85	1.18-5.89	0.0094	0.0199
EFO_0004612	high_density_lipoprotein_cholesterol_measurement	Lipid_or_lipoprotein_measurement	2.84	1.48-4.97	0.000676	0.00187
EFO_0006336	diastolic_blood_pressure	Other_measurement	2.81	1.81-4.18	1.22e-06	4.3e-06
EFO_0004340	body_mass_index	Body_measurement	2.74	2.05-3.58	1.32e-12	1.32e-11
EFO_0007985	plateletcrit	Hematological_measurement	2.73	1.27-5.17	0.00463	0.0106
EFO_0004761	uric_acid_measurement	Cardiovascular_measurement	2.62	1.01-5.65	0.0256	0.0485
EFO_0004833	neutrophil_count	Hematological_measurement	2.58	1.2-4.89	0.00745	0.0163
EFO_0005091	monocyte_count	Hematological_measurement	2.57	1.2-4.86	0.00751	0.0163
EFO_0005093	hip_circumference	Body_measurement	2.49	1.1-4.86	0.0148	0.0298
EFO_0001663	prostate_carcinoma	Cancer	2.42	1.3-4.13	0.00243	0.00577
EFO_0004695	intraocular_pressure_measurement	Other_measurement	2.3	1.12-4.19	0.0125	0.0261
EFO_0000275	atrial_fibrillation	Cardiovascular_disease	2.28	1.11-4.16	0.0131	0.0267
EFO_0006335	systolic_blood_pressure	Other_measurement	2.25	1.33-3.55	0.00111	0.0029
EFO_0004318	smoking_behavior	Biological_process	2.19	1.26-3.54	0.00275	0.00642
EFO_0004703	age_at_menarche	Other_measurement	2.17	1.06-3.95	0.0201	0.0393
EFO_0004713	FEV/FEC_ratio	Other_measurement	2.09	1.22-3.32	0.00375	0.00866
EFO_0000676	psoriasis	Immune_system_disorder	2.08	1.15-3.47	0.00891	0.0191
EFO_0003898	ankylosing_spondylitis	Immune_system_disorder	2.04	1.04-3.62	0.024	0.0465
EFO_0000378	coronary_artery_disease	Cardiovascular_disease	1.97	1.17-3.09	0.00599	0.0133
EFO_0001360	type_ii_diabetes_mellitus	Metabolic_disorder	1.84	1.1-2.89	0.0129	0.0267
