# Supplementary material for: The Length of the Expressed 3′ UTR Is an Intermediate Molecular Phenotype Linking Genetic Variants to Complex Diseases
Source: Front Genet. 2019 Aug 16;10:714. doi: 10.3389/fgene.2019.00714 (PMC6707137; doi:10.3389/fgene.2019.00714)
Supplement: Supplementary file 4 [file DataSheet_4.csv]

EFO_URI	EFO_TERM	EFO_PARENT_TERM	OR	95% CI	P-VALUE	FDR
EFO_0000708	squamous_cell_lung_carcinoma	Cancer	13.7	6.47-27.1	4.17e-13	7.62e-12
EFO_0005653	serum_metabolite_measurement	Other_measurement	11.9	5.72-23.1	2.08e-12	3.16e-11
EFO_0005116	urinary_metabolite_measurement	Other_measurement	11.5	5.5-22.4	5.19e-12	7.27e-11
EFO_0003756	autism_spectrum_disorder	Neurological_disorder	10.7	6.93-16	6.74e-29	4.09e-27
EFO_0001071	lung_carcinoma	Cancer	8.66	5.15-13.9	1e-17	3.66e-16
EFO_0008378	mosquito_bite_reaction_size_measurement	Other_measurement	7.51	4.2-12.6	4.19e-13	7.62e-12
EFO_0006527	smoking_status_measurement	Other_measurement	7.28	4.22-11.9	3.62e-14	9.42e-13
EFO_0007006	depressive_symptom_measurement	Other_measurement	6.9	2.97-14.1	8.65e-07	6.06e-06
EFO_0004704	age_at_menopause	Other_measurement	6.83	3.11-13.4	1.9e-07	1.38e-06
EFO_0005664	blood_metabolite_measurement	Other_measurement	6.62	3.79-10.9	1.9e-12	3.14e-11
EFO_0004528	mean_corpuscular_hemoglobin_concentration	Hematological_measurement	6.41	2.15-15.5	0.000167	0.000691
EFO_0007788	BMI-adjusted_waist-hip_ratio	Body_measurement	6.2	3.15-11.2	1.28e-08	1.01e-07
EFO_0004343	waist-hip_ratio	Body_measurement	5.88	2.68-11.5	1.42e-06	9.59e-06
EFO_0006340	mean_arterial_pressure	Other_measurement	5.83	3.15-10	1.79e-09	1.63e-08
EFO_0007994	neutrophil_percentage_of_granulocytes	Hematological_measurement	5.35	2.33-10.7	1.25e-05	7.36e-05
EFO_0004337	intelligence	Biological_process	5.18	4.25-6.27	8.63e-62	1.57e-59
EFO_0004286	venous_thromboembolism	Cardiovascular_disease	5.15	1.52-13.2	0.00229	0.00641
EFO_0004527	mean_corpuscular_hemoglobin	Hematological_measurement	5.14	3.02-8.26	1.37e-10	1.67e-09
EFO_0007991	eosinophil_percentage_of_white_cells	Hematological_measurement	4.97	2.17-9.92	2.75e-05	0.000157
EFO_0007993	lymphocyte_percentage_of_white_cells	Hematological_measurement	4.93	1.68-11.6	0.000965	0.00319
EFO_0007986	reticulocyte_count	Hematological_measurement	4.91	2.79-8.09	3.77e-09	3.27e-08
EFO_0000692	schizophrenia	Neurological_disorder	4.89	3.8-6.2	3.28e-37	2.98e-35
EFO_0008377	mosquito_bite_reaction_itch_intensity_measurement	Other_measurement	4.82	2.22-9.24	1.2e-05	7.26e-05
EFO_0004309	platelet_count	Hematological_measurement	4.7	2.76-7.52	1.12e-09	1.13e-08
EFO_0008343	sex_interaction_measurement	Other_measurement	4.68	2.04-9.38	5.8e-05	0.000285
EFO_0004305	erythrocyte_count	Hematological_measurement	4.67	2.54-7.94	9.31e-08	7.06e-07
EFO_0005192	red_blood_cell_distribution_width	Hematological_measurement	4.66	2.05-9.25	4.96e-05	0.000251
EFO_0007660	neuroticism_measurement	Other_measurement	4.62	2.67-7.51	5.36e-09	4.44e-08
EFO_0004509	hemoglobin_measurement	Hematological_measurement	4.56	2-9.08	6.81e-05	0.000318
EFO_0004526	mean_corpuscular_volume	Hematological_measurement	4.53	2.71-7.15	8.24e-10	9.37e-09
EFO_0007990	neutrophil_percentage_of_white_cells	Hematological_measurement	4.51	1.54-10.6	0.00174	0.00512
EFO_0004611	low_density_lipoprotein_cholesterol_measurement	Lipid_or_lipoprotein_measurement	4.47	2.16-8.29	9.99e-06	6.5e-05
EFO_0007789	BMI-adjusted_waist_circumference	Body_measurement	4.43	2.04-8.5	3.41e-05	0.000188
EFO_0003785	allergy	Immune_system_disorder	4.34	2.01-8.3	3.95e-05	0.000212
EFO_0009268	family_history_of_Alzheimer’s_disease	Other_trait	4.32	1.9-8.55	0.000112	0.000487
EFO_0007996	eosinophil_percentage_of_granulocytes	Hematological_measurement	4.21	1.74-8.69	0.000368	0.00139
EFO_0007937	blood_protein_measurement	Other_measurement	4.18	2.99-5.68	1.63e-18	7.42e-17
EFO_0004339	body_height	Body_measurement	4.16	2.8-5.96	1.31e-13	2.98e-12
EFO_0008393	reaction_time_measurement	Other_measurement	4.15	2.55-6.4	1.09e-09	1.13e-08
EFO_0004458	c-reactive_protein_measurement	Inflammatory_measurement	4.07	1.55-8.87	0.00129	0.00405
EFO_0008007	age_at_assessment	Other_measurement	4.05	1.54-8.88	0.00143	0.0044
EFO_0004348	hematocrit	Hematological_measurement	3.97	1.84-7.58	0.000108	0.000479
EFO_0007869	wellbeing_measurement	Other_measurement	3.94	1.74-7.78	0.000279	0.00111
EFO_0007985	plateletcrit	Hematological_measurement	3.77	1.75-7.15	0.000183	0.000741
EFO_0004541	a1c_measurement	Other_measurement	3.73	1.11-9.38	0.013	0.0296
EFO_0004761	uric_acid_measurement	Cardiovascular_measurement	3.64	1.4-7.85	0.0028	0.00761
EFO_0007984	platelet_distribution_width	Hematological_measurement	3.59	1.49-7.36	0.00145	0.0044
EFO_0004354	circadian_rhythm	Biological_process	3.58	1.23-8.29	0.00728	0.0179
EFO_0003761	unipolar_depression	Neurological_disorder	3.57	2.3-5.29	1.71e-09	1.63e-08
EFO_0004518	serum_creatinine_measurement	Other_measurement	3.54	1.47-7.22	0.00155	0.00463
EFO_0008002	physical_activity_measurement	Other_measurement	3.52	1.83-6.15	4.09e-05	0.000213
EFO_0004340	body_mass_index	Body_measurement	3.51	2.6-4.64	1.22e-17	3.71e-16
EFO_0007878	alcohol_consumption_measurement	Other_measurement	3.48	1.2-8.03	0.00849	0.0203
EFO_0000305	breast_carcinoma	Cancer	3.45	2.32-4.95	1.37e-10	1.67e-09
EFO_0005093	hip_circumference	Body_measurement	3.44	1.52-6.73	0.000962	0.00319
EFO_0004308	leukocyte_count	Hematological_measurement	3.41	1.51-6.69	0.00109	0.00348
EFO_0004574	total_cholesterol_measurement	Lipid_or_lipoprotein_measurement	3.39	1.58-6.39	0.000516	0.00188
EFO_0001060	celiac_disease	Digestive_system_disorder	3.33	1.28-7.14	0.00522	0.0131
EFO_0004612	high_density_lipoprotein_cholesterol_measurement	Lipid_or_lipoprotein_measurement	3.29	1.6-6.01	0.000357	0.00138
EFO_0004842	eosinophil_count	Hematological_measurement	3.22	1.73-5.5	6.35e-05	0.000304
EFO_0003884	chronic_kidney_disease	Other_disease	3.19	1.33-6.47	0.00346	0.00926
EFO_0002690	systemic_lupus_erythematosus	Immune_system_disorder	3.19	1.83-5.18	1.07e-05	6.71e-05
EFO_0000275	atrial_fibrillation	Cardiovascular_disease	3.17	1.55-5.78	0.000528	0.00188
EFO_0003767	inflammatory_bowel_disease	Digestive_system_disorder	3.15	1.64-5.46	0.00016	0.000676
EFO_0002508	parkinsons_disease	Neurological_disorder	3.14	1.31-6.36	0.00394	0.0104
EFO_0003885	multiple_sclerosis	Neurological_disorder	2.87	1.45-5.08	0.000868	0.00298
EFO_0000289	bipolar_disorder	Neurological_disorder	2.85	1.61-4.67	0.000102	0.000463
EFO_0005208	glomerular_filtration_rate	Other_measurement	2.77	1.16-5.58	0.0099	0.0234
EFO_0004318	smoking_behavior	Biological_process	2.68	1.48-4.46	0.000398	0.00148
EFO_0004584	mean_platelet_volume	Hematological_measurement	2.68	1.2-5.18	0.00759	0.0184
EFO_0003898	ankylosing_spondylitis	Immune_system_disorder	2.56	1.25-4.64	0.00444	0.0114
EFO_0004695	intraocular_pressure_measurement	Other_measurement	2.53	1.13-4.88	0.012	0.028
EFO_0000729	ulcerative_colitis	Digestive_system_disorder	2.52	1.32-4.35	0.00216	0.00615
EFO_0000384	crohns_disease	Digestive_system_disorder	2.48	1.37-4.13	0.00108	0.00348
EFO_0006336	diastolic_blood_pressure	Other_measurement	2.46	1.42-3.97	0.000544	0.0019
EFO_0004268	sclerosing_cholangitis	Digestive_system_disorder	2.46	1.1-4.74	0.0145	0.0325
EFO_0000676	psoriasis	Immune_system_disorder	2.46	1.29-4.24	0.00277	0.00761
EFO_0005090	basophil_count	Inflammatory_measurement	2.45	1.25-4.33	0.00432	0.0112
EFO_0004703	age_at_menarche	Other_measurement	2.38	1.06-4.59	0.0187	0.0416
EFO_0000270	asthma	Other_disease	2.37	1.12-4.4	0.0127	0.0293
EFO_0000378	coronary_artery_disease	Cardiovascular_disease	2.28	1.29-3.71	0.00213	0.00615
EFO_0006335	systolic_blood_pressure	Other_measurement	2.23	1.21-3.77	0.00527	0.0131
