# Supplementary material for: The Length of the Expressed 3′ UTR Is an Intermediate Molecular Phenotype Linking Genetic Variants to Complex Diseases
Source: Front Genet. 2019 Aug 16;10:714. doi: 10.3389/fgene.2019.00714 (PMC6707137; doi:10.3389/fgene.2019.00714)
Supplement: Supplementary file 5 [file DataSheet_5.csv]

chr1	ucsc_hg19	3UTR	243651534	243663044	.	-	.	gene_id "10000";
chr1	ucsc_hg19	CODING_EXON	243663044	243668636	.	-	.	gene_id "10000";
chr1	ucsc_hg19	CODING_EXON	243675625	243675728	.	-	.	gene_id "10000";
chr1	ucsc_hg19	CODING_EXON	243708811	243708899	.	-	.	gene_id "10000";
chr1	ucsc_hg19	CODING_EXON	243716030	243716245	.	-	.	gene_id "10000";
chr1	ucsc_hg19	CODING_EXON	243727021	243727150	.	-	.	gene_id "10000";
chr1	ucsc_hg19	CODING_EXON	243736227	243736350	.	-	.	gene_id "10000";
chr1	ucsc_hg19	CODING_EXON	243776972	243777041	.	-	.	gene_id "10000";
chr1	ucsc_hg19	CODING_EXON	243778397	243778463	.	-	.	gene_id "10000";
chr1	ucsc_hg19	CODING_EXON	243800912	243801044	.	-	.	gene_id "10000";
chr1	ucsc_hg19	CODING_EXON	243809194	243809339	.	-	.	gene_id "10000";
chr1	ucsc_hg19	CODING_EXON	243828073	243828185	.	-	.	gene_id "10000";
chr1	ucsc_hg19	CODING_EXON	243858892	243859018	.	-	.	gene_id "10000";
chr1	ucsc_hg19	CODING_EXON	244006426	244006472	.	-	.	gene_id "10000";
chr1	ucsc_hg19	5UTR	244006472	244006886	.	-	.	gene_id "10000";
chr1	ucsc_hg19	3UTR	32826870	32827033	.	-	.	gene_id "100128071";
chr1	ucsc_hg19	CODING_EXON	32827033	32827136	.	-	.	gene_id "100128071";
chr1	ucsc_hg19	CODING_EXON	32827330	32827477	.	-	.	gene_id "100128071";
chr1	ucsc_hg19	CODING_EXON	32827558	32827692	.	-	.	gene_id "100128071";
chr1	ucsc_hg19	5UTR	32827692	32827844	.	-	.	gene_id "100128071";
chr1	ucsc_hg19	CODING_EXON	228698059	228698379	.	-	.	gene_id "100129094";
chr1	ucsc_hg19	CODING_EXON	228699351	228699658	.	-	.	gene_id "100129094";
chr1	ucsc_hg19	5UTR	228699658	228699989	.	-	.	gene_id "100129094";
chr1	ucsc_hg19	CODING_EXON	152691997	152692750	.	+	.	gene_id "100129271";
chr1	ucsc_hg19	3UTR	152692750	152692905	.	+	.	gene_id "100129271";
chr1	ucsc_hg19	5UTR	43253660	43255103	.	+	.	gene_id "100129924";
chr1	ucsc_hg19	CODING_EXON	43255103	43255156	.	+	.	gene_id "100129924";
chr1	ucsc_hg19	CODING_EXON	43255491	43255605	.	+	.	gene_id "100129924";
chr1	ucsc_hg19	CODING_EXON	43258475	43258573	.	+	.	gene_id "100129924";
chr1	ucsc_hg19	CODING_EXON	43259271	43259415	.	+	.	gene_id "100129924";
chr1	ucsc_hg19	CODING_EXON	43260083	43260284	.	+	.	gene_id "100129924";
chr1	ucsc_hg19	CODING_EXON	43263768	43263896	.	+	.	gene_id "100129924";
chr1	ucsc_hg19	3UTR	43263896	43263901	.	+	.	gene_id "100129924";
chr1	ucsc_hg19	3UTR	161007421	161007564	.	-	.	gene_id "100131187";
chr1	ucsc_hg19	CODING_EXON	161007564	161007865	.	-	.	gene_id "100131187";
chr1	ucsc_hg19	CODING_EXON	161008340	161008463	.	-	.	gene_id "100131187";
chr1	ucsc_hg19	CODING_EXON	161008669	161008679	.	-	.	gene_id "100131187";
chr1	ucsc_hg19	5UTR	161008679	161008774	.	-	.	gene_id "100131187";
chr1	ucsc_hg19	CODING_EXON	41827602	41828016	.	+	.	gene_id "100132074";
chr1	ucsc_hg19	CODING_EXON	41847287	41847873	.	+	.	gene_id "100132074";
chr1	ucsc_hg19	CODING_EXON	41847874	41848353	.	+	.	gene_id "100132074";
chr1	ucsc_hg19	3UTR	41848353	41849263	.	+	.	gene_id "100132074";
chr1	ucsc_hg19	5UTR	145293370	145293405	.	+	.	gene_id "100132406";
chr1	ucsc_hg19	CODING_EXON	145293405	145293580	.	+	.	gene_id "100132406";
chr1	ucsc_hg19	CODING_EXON	145295422	145295525	.	+	.	gene_id "100132406";
chr1	ucsc_hg19	CODING_EXON	145296356	145296571	.	+	.	gene_id "100132406";
chr1	ucsc_hg19	CODING_EXON	145297618	145297691	.	+	.	gene_id "100132406";
chr1	ucsc_hg19	CODING_EXON	145298154	145298366	.	+	.	gene_id "100132406";
chr1	ucsc_hg19	CODING_EXON	145299729	145299939	.	+	.	gene_id "100132406";
chr1	ucsc_hg19	CODING_EXON	145301719	145301822	.	+	.	gene_id "100132406";
chr1	ucsc_hg19	CODING_EXON	145302653	145302868	.	+	.	gene_id "100132406";
chr1	ucsc_hg19	CODING_EXON	145303909	145303982	.	+	.	gene_id "100132406";
chr1	ucsc_hg19	CODING_EXON	145304446	145304652	.	+	.	gene_id "100132406";
chr1	ucsc_hg19	CODING_EXON	145305944	145305996	.	+	.	gene_id "100132406";
chr1	ucsc_hg19	CODING_EXON	145309899	145310063	.	+	.	gene_id "100132406";
chr1	ucsc_hg19	CODING_EXON	145311102	145311154	.	+	.	gene_id "100132406";
chr1	ucsc_hg19	CODING_EXON	145311785	145311958	.	+	.	gene_id "100132406";
chr1	ucsc_hg19	CODING_EXON	145312677	145312729	.	+	.	gene_id "100132406";
chr1	ucsc_hg19	CODING_EXON	145313333	145313506	.	+	.	gene_id "100132406";
chr1	ucsc_hg19	CODING_EXON	145314215	145314267	.	+	.	gene_id "100132406";
chr1	ucsc_hg19	CODING_EXON	145314903	145315076	.	+	.	gene_id "100132406";
chr1	ucsc_hg19	CODING_EXON	145315790	145315899	.	+	.	gene_id "100132406";
chr1	ucsc_hg19	CODING_EXON	145316511	145316684	.	+	.	gene_id "100132406";
chr1	ucsc_hg19	CODING_EXON	145317405	145317457	.	+	.	gene_id "100132406";
chr1	ucsc_hg19	CODING_EXON	145318053	145318226	.	+	.	gene_id "100132406";
chr1	ucsc_hg19	CODING_EXON	145318935	145318987	.	+	.	gene_id "100132406";
chr1	ucsc_hg19	CODING_EXON	145319623	145319796	.	+	.	gene_id "100132406";
chr1	ucsc_hg19	CODING_EXON	145320510	145320619	.	+	.	gene_id "100132406";
chr1	ucsc_hg19	CODING_EXON	145321229	145321402	.	+	.	gene_id "100132406";
chr1	ucsc_hg19	CODING_EXON	145322123	145322175	.	+	.	gene_id "100132406";
chr1	ucsc_hg19	CODING_EXON	145322771	145322944	.	+	.	gene_id "100132406";
chr1	ucsc_hg19	CODING_EXON	145323653	145323705	.	+	.	gene_id "100132406";
chr1	ucsc_hg19	CODING_EXON	145324347	145324520	.	+	.	gene_id "100132406";
chr1	ucsc_hg19	CODING_EXON	145325234	145325343	.	+	.	gene_id "100132406";
chr1	ucsc_hg19	CODING_EXON	145325951	145326124	.	+	.	gene_id "100132406";
chr1	ucsc_hg19	CODING_EXON	145331574	145331626	.	+	.	gene_id "100132406";
chr1	ucsc_hg19	CODING_EXON	145332222	145332395	.	+	.	gene_id "100132406";
chr1	ucsc_hg19	CODING_EXON	145333104	145333156	.	+	.	gene_id "100132406";
chr1	ucsc_hg19	CODING_EXON	145333796	145333969	.	+	.	gene_id "100132406";
chr1	ucsc_hg19	CODING_EXON	145334683	145334792	.	+	.	gene_id "100132406";
chr1	ucsc_hg19	CODING_EXON	145335388	145335561	.	+	.	gene_id "100132406";
chr1	ucsc_hg19	CODING_EXON	145336280	145336332	.	+	.	gene_id "100132406";
chr1	ucsc_hg19	CODING_EXON	145336928	145337101	.	+	.	gene_id "100132406";
chr1	ucsc_hg19	CODING_EXON	145337810	145337862	.	+	.	gene_id "100132406";
chr1	ucsc_hg19	CODING_EXON	145338516	145338689	.	+	.	gene_id "100132406";
chr1	ucsc_hg19	CODING_EXON	145339403	145339512	.	+	.	gene_id "100132406";
chr1	ucsc_hg19	CODING_EXON	145340108	145340281	.	+	.	gene_id "100132406";
chr1	ucsc_hg19	CODING_EXON	145341000	145341052	.	+	.	gene_id "100132406";
chr1	ucsc_hg19	CODING_EXON	145341648	145341821	.	+	.	gene_id "100132406";
chr1	ucsc_hg19	CODING_EXON	145342530	145342582	.	+	.	gene_id "100132406";
chr1	ucsc_hg19	CODING_EXON	145343240	145343413	.	+	.	gene_id "100132406";
chr1	ucsc_hg19	CODING_EXON	145344127	145344236	.	+	.	gene_id "100132406";
chr1	ucsc_hg19	CODING_EXON	145344832	145345005	.	+	.	gene_id "100132406";
chr1	ucsc_hg19	CODING_EXON	145345724	145345776	.	+	.	gene_id "100132406";
chr1	ucsc_hg19	CODING_EXON	145346372	145346545	.	+	.	gene_id "100132406";
chr1	ucsc_hg19	CODING_EXON	145347254	145347306	.	+	.	gene_id "100132406";
chr1	ucsc_hg19	CODING_EXON	145347964	145348137	.	+	.	gene_id "100132406";
chr1	ucsc_hg19	CODING_EXON	145348851	145348960	.	+	.	gene_id "100132406";
chr1	ucsc_hg19	CODING_EXON	145349562	145349735	.	+	.	gene_id "100132406";
chr1	ucsc_hg19	CODING_EXON	145350454	145350506	.	+	.	gene_id "100132406";
chr1	ucsc_hg19	CODING_EXON	145351102	145351275	.	+	.	gene_id "100132406";
chr1	ucsc_hg19	CODING_EXON	145351984	145352036	.	+	.	gene_id "100132406";
chr1	ucsc_hg19	CODING_EXON	145352684	145352857	.	+	.	gene_id "100132406";
chr1	ucsc_hg19	CODING_EXON	145353571	145353680	.	+	.	gene_id "100132406";
chr1	ucsc_hg19	CODING_EXON	145354294	145354467	.	+	.	gene_id "100132406";
chr1	ucsc_hg19	CODING_EXON	145355186	145355238	.	+	.	gene_id "100132406";
chr1	ucsc_hg19	CODING_EXON	145355836	145356009	.	+	.	gene_id "100132406";
chr1	ucsc_hg19	CODING_EXON	145362978	145363030	.	+	.	gene_id "100132406";
chr1	ucsc_hg19	CODING_EXON	145363678	145363851	.	+	.	gene_id "100132406";
chr1	ucsc_hg19	CODING_EXON	145364565	145364674	.	+	.	gene_id "100132406";
chr1	ucsc_hg19	CODING_EXON	145365286	145365459	.	+	.	gene_id "100132406";
chr1	ucsc_hg19	CODING_EXON	146420910	146420962	.	+	.	gene_id "100132406";
chr1	ucsc_hg19	CODING_EXON	146448373	146448546	.	+	.	gene_id "100132406";
chr1	ucsc_hg19	CODING_EXON	146449255	146449307	.	+	.	gene_id "100132406";
chr1	ucsc_hg19	CODING_EXON	146449977	146450150	.	+	.	gene_id "100132406";
chr1	ucsc_hg19	CODING_EXON	146450864	146450973	.	+	.	gene_id "100132406";
chr1	ucsc_hg19	CODING_EXON	146451598	146451771	.	+	.	gene_id "100132406";
chr1	ucsc_hg19	CODING_EXON	146452490	146452542	.	+	.	gene_id "100132406";
chr1	ucsc_hg19	CODING_EXON	146453137	146453310	.	+	.	gene_id "100132406";
chr1	ucsc_hg19	CODING_EXON	146454019	146454071	.	+	.	gene_id "100132406";
chr1	ucsc_hg19	CODING_EXON	146454737	146454910	.	+	.	gene_id "100132406";
chr1	ucsc_hg19	CODING_EXON	146455624	146455733	.	+	.	gene_id "100132406";
chr1	ucsc_hg19	CODING_EXON	146456358	146456531	.	+	.	gene_id "100132406";
chr1	ucsc_hg19	CODING_EXON	146457250	146457302	.	+	.	gene_id "100132406";
chr1	ucsc_hg19	CODING_EXON	146457897	146458070	.	+	.	gene_id "100132406";
chr1	ucsc_hg19	CODING_EXON	146458779	146458831	.	+	.	gene_id "100132406";
chr1	ucsc_hg19	CODING_EXON	146459497	146459670	.	+	.	gene_id "100132406";
chr1	ucsc_hg19	CODING_EXON	146460384	146460493	.	+	.	gene_id "100132406";
chr1	ucsc_hg19	CODING_EXON	146461118	146461291	.	+	.	gene_id "100132406";
chr1	ucsc_hg19	CODING_EXON	146462010	146462062	.	+	.	gene_id "100132406";
chr1	ucsc_hg19	CODING_EXON	146462657	146462830	.	+	.	gene_id "100132406";
chr1	ucsc_hg19	CODING_EXON	146465150	146465259	.	+	.	gene_id "100132406";
chr1	ucsc_hg19	CODING_EXON	146465877	146466121	.	+	.	gene_id "100132406";
chr1	ucsc_hg19	3UTR	151810338	151810403	.	-	.	gene_id "100191040";
chr1	ucsc_hg19	CODING_EXON	151810403	151811465	.	-	.	gene_id "100191040";
chr1	ucsc_hg19	5UTR	151811465	151813033	.	-	.	gene_id "100191040";
chr1	ucsc_hg19	3UTR	67263423	67263695	.	-	.	gene_id "10022";
chr1	ucsc_hg19	CODING_EXON	67263695	67263928	.	-	.	gene_id "10022";
chr1	ucsc_hg19	CODING_EXON	67266729	67266904	.	-	.	gene_id "10022";
chr1	ucsc_hg19	5UTR	67266904	67266942	.	-	.	gene_id "10022";
chr1	ucsc_hg19	3UTR	77554666	77558058	.	-	.	gene_id "10026";
chr1	ucsc_hg19	CODING_EXON	77558058	77558175	.	-	.	gene_id "10026";
chr1	ucsc_hg19	CODING_EXON	77587959	77588044	.	-	.	gene_id "10026";
chr1	ucsc_hg19	CODING_EXON	77620133	77620306	.	-	.	gene_id "10026";
chr1	ucsc_hg19	CODING_EXON	77626979	77627090	.	-	.	gene_id "10026";
chr1	ucsc_hg19	CODING_EXON	77627278	77627396	.	-	.	gene_id "10026";
chr1	ucsc_hg19	CODING_EXON	77629530	77629627	.	-	.	gene_id "10026";
chr1	ucsc_hg19	CODING_EXON	77632403	77632515	.	-	.	gene_id "10026";
chr1	ucsc_hg19	CODING_EXON	77634944	77635080	.	-	.	gene_id "10026";
chr1	ucsc_hg19	CODING_EXON	77672324	77672416	.	-	.	gene_id "10026";
chr1	ucsc_hg19	CODING_EXON	77676120	77676174	.	-	.	gene_id "10026";
chr1	ucsc_hg19	CODING_EXON	77684994	77685087	.	-	.	gene_id "10026";
chr1	ucsc_hg19	5UTR	77685087	77685132	.	-	.	gene_id "10026";
chr1	ucsc_hg19	CODING_EXON	2572806	2573334	.	-	.	gene_id "100287898";
chr1	ucsc_hg19	CODING_EXON	2575702	2575917	.	-	.	gene_id "100287898";
chr1	ucsc_hg19	CODING_EXON	2576731	2577002	.	-	.	gene_id "100287898";
chr1	ucsc_hg19	CODING_EXON	2700153	2700320	.	-	.	gene_id "100287898";
chr1	ucsc_hg19	CODING_EXON	2702383	2702588	.	-	.	gene_id "100287898";
chr1	ucsc_hg19	CODING_EXON	2704045	2704271	.	-	.	gene_id "100287898";
chr1	ucsc_hg19	CODING_EXON	2706067	2706156	.	-	.	gene_id "100287898";
chr1	ucsc_hg19	5UTR	2706156	2706230	.	-	.	gene_id "100287898";
chr1	ucsc_hg19	5UTR	144146810	144158383	.	+	.	gene_id "100288142";
chr1	ucsc_hg19	CODING_EXON	144158383	144158391	.	+	.	gene_id "100288142";
chr1	ucsc_hg19	CODING_EXON	144158870	144159043	.	+	.	gene_id "100288142";
chr1	ucsc_hg19	CODING_EXON	144164518	144164570	.	+	.	gene_id "100288142";
chr1	ucsc_hg19	CODING_EXON	144179473	144179646	.	+	.	gene_id "100288142";
chr1	ucsc_hg19	CODING_EXON	144180355	144180407	.	+	.	gene_id "100288142";
chr1	ucsc_hg19	CODING_EXON	144181063	144181236	.	+	.	gene_id "100288142";
chr1	ucsc_hg19	CODING_EXON	144181950	144182059	.	+	.	gene_id "100288142";
chr1	ucsc_hg19	CODING_EXON	144182695	144182868	.	+	.	gene_id "100288142";
chr1	ucsc_hg19	CODING_EXON	144183587	144183639	.	+	.	gene_id "100288142";
chr1	ucsc_hg19	CODING_EXON	144184251	144184424	.	+	.	gene_id "100288142";
chr1	ucsc_hg19	CODING_EXON	144185133	144185185	.	+	.	gene_id "100288142";
chr1	ucsc_hg19	CODING_EXON	144185827	144186000	.	+	.	gene_id "100288142";
chr1	ucsc_hg19	CODING_EXON	144186714	144186823	.	+	.	gene_id "100288142";
chr1	ucsc_hg19	CODING_EXON	144187459	144187632	.	+	.	gene_id "100288142";
chr1	ucsc_hg19	CODING_EXON	144188351	144188403	.	+	.	gene_id "100288142";
chr1	ucsc_hg19	CODING_EXON	144189011	144189184	.	+	.	gene_id "100288142";
chr1	ucsc_hg19	CODING_EXON	144189893	144189945	.	+	.	gene_id "100288142";
chr1	ucsc_hg19	CODING_EXON	144190581	144190754	.	+	.	gene_id "100288142";
chr1	ucsc_hg19	CODING_EXON	144191468	144191577	.	+	.	gene_id "100288142";
chr1	ucsc_hg19	CODING_EXON	144192205	144192378	.	+	.	gene_id "100288142";
chr1	ucsc_hg19	CODING_EXON	144193097	144193149	.	+	.	gene_id "100288142";
chr1	ucsc_hg19	CODING_EXON	144193759	144193932	.	+	.	gene_id "100288142";
chr1	ucsc_hg19	CODING_EXON	144194641	144194693	.	+	.	gene_id "100288142";
chr1	ucsc_hg19	CODING_EXON	144195343	144195516	.	+	.	gene_id "100288142";
chr1	ucsc_hg19	CODING_EXON	144196230	144196339	.	+	.	gene_id "100288142";
chr1	ucsc_hg19	CODING_EXON	144196975	144197148	.	+	.	gene_id "100288142";
chr1	ucsc_hg19	CODING_EXON	144197867	144197919	.	+	.	gene_id "100288142";
chr1	ucsc_hg19	CODING_EXON	144201704	144201877	.	+	.	gene_id "100288142";
chr1	ucsc_hg19	CODING_EXON	144202586	144202638	.	+	.	gene_id "100288142";
chr1	ucsc_hg19	CODING_EXON	144203298	144203471	.	+	.	gene_id "100288142";
chr1	ucsc_hg19	CODING_EXON	144204185	144204294	.	+	.	gene_id "100288142";
chr1	ucsc_hg19	CODING_EXON	144204924	144205097	.	+	.	gene_id "100288142";
chr1	ucsc_hg19	CODING_EXON	144205816	144205868	.	+	.	gene_id "100288142";
chr1	ucsc_hg19	CODING_EXON	144216027	144216200	.	+	.	gene_id "100288142";
chr1	ucsc_hg19	CODING_EXON	144216909	144216961	.	+	.	gene_id "100288142";
chr1	ucsc_hg19	CODING_EXON	144217611	144217784	.	+	.	gene_id "100288142";
chr1	ucsc_hg19	CODING_EXON	144218498	144218607	.	+	.	gene_id "100288142";
chr1	ucsc_hg19	CODING_EXON	144219235	144219408	.	+	.	gene_id "100288142";
chr1	ucsc_hg19	CODING_EXON	144220127	144220179	.	+	.	gene_id "100288142";
chr1	ucsc_hg19	CODING_EXON	144220786	144220959	.	+	.	gene_id "100288142";
chr1	ucsc_hg19	CODING_EXON	144221668	144221720	.	+	.	gene_id "100288142";
chr1	ucsc_hg19	CODING_EXON	144222378	144222551	.	+	.	gene_id "100288142";
chr1	ucsc_hg19	CODING_EXON	144223265	144223374	.	+	.	gene_id "100288142";
chr1	ucsc_hg19	CODING_EXON	144224002	144224175	.	+	.	gene_id "100288142";
chr1	ucsc_hg19	CODING_EXON	144824704	144824756	.	+	.	gene_id "100288142";
chr1	ucsc_hg19	CODING_EXON	145313333	145313506	.	+	.	gene_id "100288142";
chr1	ucsc_hg19	CODING_EXON	145314215	145314267	.	+	.	gene_id "100288142";
chr1	ucsc_hg19	CODING_EXON	145314903	145315076	.	+	.	gene_id "100288142";
chr1	ucsc_hg19	CODING_EXON	145315790	145315899	.	+	.	gene_id "100288142";
chr1	ucsc_hg19	CODING_EXON	145316511	145316684	.	+	.	gene_id "100288142";
chr1	ucsc_hg19	CODING_EXON	145317405	145317457	.	+	.	gene_id "100288142";
chr1	ucsc_hg19	CODING_EXON	145318053	145318226	.	+	.	gene_id "100288142";
chr1	ucsc_hg19	CODING_EXON	145318935	145318987	.	+	.	gene_id "100288142";
chr1	ucsc_hg19	CODING_EXON	145319623	145319796	.	+	.	gene_id "100288142";
chr1	ucsc_hg19	CODING_EXON	145320510	145320619	.	+	.	gene_id "100288142";
chr1	ucsc_hg19	CODING_EXON	145330682	145330855	.	+	.	gene_id "100288142";
chr1	ucsc_hg19	CODING_EXON	145331574	145331626	.	+	.	gene_id "100288142";
chr1	ucsc_hg19	CODING_EXON	145332222	145332395	.	+	.	gene_id "100288142";
chr1	ucsc_hg19	CODING_EXON	145333104	145333156	.	+	.	gene_id "100288142";
chr1	ucsc_hg19	CODING_EXON	145333796	145333969	.	+	.	gene_id "100288142";
chr1	ucsc_hg19	CODING_EXON	145334683	145334792	.	+	.	gene_id "100288142";
chr1	ucsc_hg19	CODING_EXON	145335388	145335561	.	+	.	gene_id "100288142";
chr1	ucsc_hg19	CODING_EXON	145336280	145336332	.	+	.	gene_id "100288142";
chr1	ucsc_hg19	CODING_EXON	145336928	145337101	.	+	.	gene_id "100288142";
chr1	ucsc_hg19	CODING_EXON	145337810	145337862	.	+	.	gene_id "100288142";
chr1	ucsc_hg19	CODING_EXON	145338516	145338689	.	+	.	gene_id "100288142";
chr1	ucsc_hg19	CODING_EXON	145339403	145339512	.	+	.	gene_id "100288142";
chr1	ucsc_hg19	CODING_EXON	145340108	145340281	.	+	.	gene_id "100288142";
chr1	ucsc_hg19	CODING_EXON	145341000	145341052	.	+	.	gene_id "100288142";
chr1	ucsc_hg19	CODING_EXON	145341648	145341821	.	+	.	gene_id "100288142";
chr1	ucsc_hg19	CODING_EXON	145342530	145342582	.	+	.	gene_id "100288142";
chr1	ucsc_hg19	CODING_EXON	145343240	145343413	.	+	.	gene_id "100288142";
chr1	ucsc_hg19	CODING_EXON	145344127	145344236	.	+	.	gene_id "100288142";
chr1	ucsc_hg19	CODING_EXON	145344832	145345005	.	+	.	gene_id "100288142";
chr1	ucsc_hg19	CODING_EXON	145345724	145345776	.	+	.	gene_id "100288142";
chr1	ucsc_hg19	CODING_EXON	145346372	145346545	.	+	.	gene_id "100288142";
chr1	ucsc_hg19	CODING_EXON	145347254	145347306	.	+	.	gene_id "100288142";
chr1	ucsc_hg19	CODING_EXON	145347964	145348137	.	+	.	gene_id "100288142";
chr1	ucsc_hg19	CODING_EXON	145348851	145348960	.	+	.	gene_id "100288142";
chr1	ucsc_hg19	CODING_EXON	145349562	145349735	.	+	.	gene_id "100288142";
chr1	ucsc_hg19	CODING_EXON	145350454	145350506	.	+	.	gene_id "100288142";
chr1	ucsc_hg19	CODING_EXON	145351102	145351275	.	+	.	gene_id "100288142";
chr1	ucsc_hg19	CODING_EXON	145351984	145352036	.	+	.	gene_id "100288142";
chr1	ucsc_hg19	CODING_EXON	145352684	145352857	.	+	.	gene_id "100288142";
chr1	ucsc_hg19	CODING_EXON	145353571	145353680	.	+	.	gene_id "100288142";
chr1	ucsc_hg19	CODING_EXON	145354294	145354467	.	+	.	gene_id "100288142";
chr1	ucsc_hg19	CODING_EXON	145355186	145355238	.	+	.	gene_id "100288142";
chr1	ucsc_hg19	CODING_EXON	145355836	145356009	.	+	.	gene_id "100288142";
chr1	ucsc_hg19	CODING_EXON	145362978	145363030	.	+	.	gene_id "100288142";
chr1	ucsc_hg19	CODING_EXON	145363678	145363851	.	+	.	gene_id "100288142";
chr1	ucsc_hg19	CODING_EXON	145364565	145364674	.	+	.	gene_id "100288142";
chr1	ucsc_hg19	CODING_EXON	146420018	146420191	.	+	.	gene_id "100288142";
chr1	ucsc_hg19	CODING_EXON	146420910	146420962	.	+	.	gene_id "100288142";
chr1	ucsc_hg19	CODING_EXON	146421558	146421731	.	+	.	gene_id "100288142";
chr1	ucsc_hg19	CODING_EXON	146422440	146422492	.	+	.	gene_id "100288142";
chr1	ucsc_hg19	CODING_EXON	146423162	146423335	.	+	.	gene_id "100288142";
chr1	ucsc_hg19	CODING_EXON	146424049	146424158	.	+	.	gene_id "100288142";
chr1	ucsc_hg19	CODING_EXON	146424783	146424956	.	+	.	gene_id "100288142";
chr1	ucsc_hg19	CODING_EXON	146425675	146425727	.	+	.	gene_id "100288142";
chr1	ucsc_hg19	CODING_EXON	146426323	146426496	.	+	.	gene_id "100288142";
chr1	ucsc_hg19	CODING_EXON	146427205	146427257	.	+	.	gene_id "100288142";
chr1	ucsc_hg19	CODING_EXON	146427927	146428100	.	+	.	gene_id "100288142";
chr1	ucsc_hg19	CODING_EXON	146428814	146428923	.	+	.	gene_id "100288142";
chr1	ucsc_hg19	CODING_EXON	146435853	146436026	.	+	.	gene_id "100288142";
chr1	ucsc_hg19	CODING_EXON	146436735	146436787	.	+	.	gene_id "100288142";
chr1	ucsc_hg19	CODING_EXON	146437457	146437630	.	+	.	gene_id "100288142";
chr1	ucsc_hg19	CODING_EXON	146438344	146438453	.	+	.	gene_id "100288142";
chr1	ucsc_hg19	CODING_EXON	146443692	146443865	.	+	.	gene_id "100288142";
chr1	ucsc_hg19	CODING_EXON	146444574	146444626	.	+	.	gene_id "100288142";
chr1	ucsc_hg19	CODING_EXON	146445298	146445388	.	+	.	gene_id "100288142";
chr1	ucsc_hg19	CODING_EXON	146446923	146447006	.	+	.	gene_id "100288142";
chr1	ucsc_hg19	CODING_EXON	146447725	146447777	.	+	.	gene_id "100288142";
chr1	ucsc_hg19	CODING_EXON	146448373	146448546	.	+	.	gene_id "100288142";
chr1	ucsc_hg19	CODING_EXON	146454019	146454071	.	+	.	gene_id "100288142";
chr1	ucsc_hg19	CODING_EXON	146454737	146454910	.	+	.	gene_id "100288142";
chr1	ucsc_hg19	CODING_EXON	146455624	146455733	.	+	.	gene_id "100288142";
chr1	ucsc_hg19	CODING_EXON	146456358	146456531	.	+	.	gene_id "100288142";
chr1	ucsc_hg19	CODING_EXON	146462010	146462062	.	+	.	gene_id "100288142";
chr1	ucsc_hg19	CODING_EXON	146462657	146462830	.	+	.	gene_id "100288142";
chr1	ucsc_hg19	CODING_EXON	146463539	146463591	.	+	.	gene_id "100288142";
chr1	ucsc_hg19	CODING_EXON	146464263	146464436	.	+	.	gene_id "100288142";
chr1	ucsc_hg19	CODING_EXON	146465150	146465259	.	+	.	gene_id "100288142";
chr1	ucsc_hg19	CODING_EXON	146465877	146466121	.	+	.	gene_id "100288142";
chr1	ucsc_hg19	3UTR	146466121	146467744	.	+	.	gene_id "100288142";
chr1	ucsc_hg19	CODING_EXON	203766650	203769590	.	+	.	gene_id "100381270";
chr1	ucsc_hg19	3UTR	35447126	35447544	.	-	.	gene_id "100506144";
chr1	ucsc_hg19	CODING_EXON	35447544	35447720	.	-	.	gene_id "100506144";
chr1	ucsc_hg19	CODING_EXON	35449367	35449548	.	-	.	gene_id "100506144";
chr1	ucsc_hg19	CODING_EXON	35450798	35450906	.	-	.	gene_id "100506144";
chr1	ucsc_hg19	5UTR	35450906	35450948	.	-	.	gene_id "100506144";
chr1	ucsc_hg19	5UTR	10490158	10490574	.	+	.	gene_id "100526739";
chr1	ucsc_hg19	CODING_EXON	10490574	10490625	.	+	.	gene_id "100526739";
chr1	ucsc_hg19	CODING_EXON	10490803	10491458	.	+	.	gene_id "100526739";
chr1	ucsc_hg19	CODING_EXON	10493898	10494022	.	+	.	gene_id "100526739";
chr1	ucsc_hg19	CODING_EXON	10494713	10494747	.	+	.	gene_id "100526739";
chr1	ucsc_hg19	CODING_EXON	10500403	10500470	.	+	.	gene_id "100526739";
chr1	ucsc_hg19	CODING_EXON	10502321	10502498	.	+	.	gene_id "100526739";
chr1	ucsc_hg19	CODING_EXON	10511433	10511652	.	+	.	gene_id "100526739";
chr1	ucsc_hg19	3UTR	10511652	10512060	.	+	.	gene_id "100526739";
chr1	ucsc_hg19	5UTR	74663895	74663923	.	+	.	gene_id "100526835";
chr1	ucsc_hg19	CODING_EXON	74663923	74664044	.	+	.	gene_id "100526835";
chr1	ucsc_hg19	CODING_EXON	74665347	74665515	.	+	.	gene_id "100526835";
chr1	ucsc_hg19	CODING_EXON	74667001	74667094	.	+	.	gene_id "100526835";
chr1	ucsc_hg19	CODING_EXON	74701785	74701894	.	+	.	gene_id "100526835";
chr1	ucsc_hg19	CODING_EXON	74715142	74715228	.	+	.	gene_id "100526835";
chr1	ucsc_hg19	CODING_EXON	74716355	74716453	.	+	.	gene_id "100526835";
chr1	ucsc_hg19	CODING_EXON	74737281	74737392	.	+	.	gene_id "100526835";
chr1	ucsc_hg19	CODING_EXON	74797133	74797232	.	+	.	gene_id "100526835";
chr1	ucsc_hg19	CODING_EXON	74801694	74801833	.	+	.	gene_id "100526835";
chr1	ucsc_hg19	CODING_EXON	74808525	74808670	.	+	.	gene_id "100526835";
chr1	ucsc_hg19	CODING_EXON	74808758	74808863	.	+	.	gene_id "100526835";
chr1	ucsc_hg19	CODING_EXON	74818949	74819044	.	+	.	gene_id "100526835";
chr1	ucsc_hg19	CODING_EXON	74819663	74819813	.	+	.	gene_id "100526835";
chr1	ucsc_hg19	CODING_EXON	74832939	74833026	.	+	.	gene_id "100526835";
chr1	ucsc_hg19	CODING_EXON	74833591	74833648	.	+	.	gene_id "100526835";
chr1	ucsc_hg19	CODING_EXON	74834705	74834798	.	+	.	gene_id "100526835";
chr1	ucsc_hg19	CODING_EXON	74834890	74834948	.	+	.	gene_id "100526835";
chr1	ucsc_hg19	CODING_EXON	74835074	74835269	.	+	.	gene_id "100526835";
chr1	ucsc_hg19	CODING_EXON	74835971	74836076	.	+	.	gene_id "100526835";
chr1	ucsc_hg19	CODING_EXON	74901763	74901816	.	+	.	gene_id "100526835";
chr1	ucsc_hg19	CODING_EXON	74902157	74902210	.	+	.	gene_id "100526835";
chr1	ucsc_hg19	CODING_EXON	74905173	74905306	.	+	.	gene_id "100526835";
chr1	ucsc_hg19	CODING_EXON	74929124	74929234	.	+	.	gene_id "100526835";
chr1	ucsc_hg19	CODING_EXON	74930318	74930609	.	+	.	gene_id "100526835";
chr1	ucsc_hg19	CODING_EXON	74954872	74954932	.	+	.	gene_id "100526835";
chr1	ucsc_hg19	CODING_EXON	74957780	74957950	.	+	.	gene_id "100526835";
chr1	ucsc_hg19	CODING_EXON	75005917	75005997	.	+	.	gene_id "100526835";
chr1	ucsc_hg19	CODING_EXON	75009589	75009666	.	+	.	gene_id "100526835";
chr1	ucsc_hg19	3UTR	75009666	75010116	.	+	.	gene_id "100526835";
chr1	ucsc_hg19	5UTR	156182778	156182806	.	+	.	gene_id "100527963";
chr1	ucsc_hg19	CODING_EXON	156182806	156182967	.	+	.	gene_id "100527963";
chr1	ucsc_hg19	CODING_EXON	156202110	156202216	.	+	.	gene_id "100527963";
chr1	ucsc_hg19	CODING_EXON	156203418	156203519	.	+	.	gene_id "100527963";
chr1	ucsc_hg19	CODING_EXON	156206078	156206274	.	+	.	gene_id "100527963";
chr1	ucsc_hg19	CODING_EXON	156212343	156212382	.	+	.	gene_id "100527963";
chr1	ucsc_hg19	CODING_EXON	156212552	156212622	.	+	.	gene_id "100527963";
chr1	ucsc_hg19	CODING_EXON	156212823	156212874	.	+	.	gene_id "100527963";
chr1	ucsc_hg19	3UTR	156212874	156213123	.	+	.	gene_id "100527963";
chr1	ucsc_hg19	5UTR	95583478	95609457	.	+	.	gene_id "100527978";
chr1	ucsc_hg19	CODING_EXON	95609457	95609612	.	+	.	gene_id "100527978";
chr1	ucsc_hg19	CODING_EXON	95614257	95614347	.	+	.	gene_id "100527978";
chr1	ucsc_hg19	CODING_EXON	95615763	95615822	.	+	.	gene_id "100527978";
chr1	ucsc_hg19	CODING_EXON	95616880	95616975	.	+	.	gene_id "100527978";
chr1	ucsc_hg19	CODING_EXON	95639371	95639445	.	+	.	gene_id "100527978";
chr1	ucsc_hg19	CODING_EXON	95696457	95696550	.	+	.	gene_id "100527978";
chr1	ucsc_hg19	CODING_EXON	95709766	95709806	.	+	.	gene_id "100527978";
chr1	ucsc_hg19	3UTR	95709806	95710509	.	+	.	gene_id "100527978";
chr1	ucsc_hg19	5UTR	19923470	19927442	.	+	.	gene_id "100532736";
chr1	ucsc_hg19	CODING_EXON	19927442	19927465	.	+	.	gene_id "100532736";
chr1	ucsc_hg19	CODING_EXON	19981504	19981693	.	+	.	gene_id "100532736";
chr1	ucsc_hg19	CODING_EXON	19981816	19981928	.	+	.	gene_id "100532736";
chr1	ucsc_hg19	CODING_EXON	19983358	19983622	.	+	.	gene_id "100532736";
chr1	ucsc_hg19	3UTR	19983622	19984949	.	+	.	gene_id "100532736";
chr1	ucsc_hg19	5UTR	151129104	151139000	.	+	.	gene_id "100534012";
chr1	ucsc_hg19	CODING_EXON	151139000	151139017	.	+	.	gene_id "100534012";
chr1	ucsc_hg19	CODING_EXON	151139409	151139498	.	+	.	gene_id "100534012";
chr1	ucsc_hg19	CODING_EXON	151139596	151139694	.	+	.	gene_id "100534012";
chr1	ucsc_hg19	CODING_EXON	151139801	151139890	.	+	.	gene_id "100534012";
chr1	ucsc_hg19	CODING_EXON	151140619	151140814	.	+	.	gene_id "100534012";
chr1	ucsc_hg19	CODING_EXON	151141461	151141561	.	+	.	gene_id "100534012";
chr1	ucsc_hg19	3UTR	151141561	151142773	.	+	.	gene_id "100534012";
chr1	ucsc_hg19	3UTR	155225769	155226063	.	-	.	gene_id "10067";
chr1	ucsc_hg19	CODING_EXON	155226063	155226210	.	-	.	gene_id "10067";
chr1	ucsc_hg19	CODING_EXON	155226464	155226582	.	-	.	gene_id "10067";
chr1	ucsc_hg19	CODING_EXON	155227075	155227177	.	-	.	gene_id "10067";
chr1	ucsc_hg19	CODING_EXON	155227288	155227448	.	-	.	gene_id "10067";
chr1	ucsc_hg19	CODING_EXON	155228616	155228745	.	-	.	gene_id "10067";
chr1	ucsc_hg19	CODING_EXON	155230120	155230241	.	-	.	gene_id "10067";
chr1	ucsc_hg19	CODING_EXON	155230327	155230450	.	-	.	gene_id "10067";
chr1	ucsc_hg19	CODING_EXON	155231447	155231525	.	-	.	gene_id "10067";
chr1	ucsc_hg19	CODING_EXON	155231876	155231942	.	-	.	gene_id "10067";
chr1	ucsc_hg19	5UTR	155231942	155232176	.	-	.	gene_id "10067";
chr1	ucsc_hg19	5UTR	29563027	29563156	.	+	.	gene_id "10076";
chr1	ucsc_hg19	CODING_EXON	29563156	29563229	.	+	.	gene_id "10076";
chr1	ucsc_hg19	CODING_EXON	29581786	29581918	.	+	.	gene_id "10076";
chr1	ucsc_hg19	CODING_EXON	29585016	29585288	.	+	.	gene_id "10076";
chr1	ucsc_hg19	CODING_EXON	29585772	29585854	.	+	.	gene_id "10076";
chr1	ucsc_hg19	CODING_EXON	29585960	29586076	.	+	.	gene_id "10076";
chr1	ucsc_hg19	CODING_EXON	29586381	29586556	.	+	.	gene_id "10076";
chr1	ucsc_hg19	CODING_EXON	29587121	29587415	.	+	.	gene_id "10076";
chr1	ucsc_hg19	CODING_EXON	29601959	29602268	.	+	.	gene_id "10076";
chr1	ucsc_hg19	CODING_EXON	29605523	29605633	.	+	.	gene_id "10076";
chr1	ucsc_hg19	CODING_EXON	29605967	29606169	.	+	.	gene_id "10076";
chr1	ucsc_hg19	CODING_EXON	29606550	29606653	.	+	.	gene_id "10076";
chr1	ucsc_hg19	CODING_EXON	29609187	29609461	.	+	.	gene_id "10076";
chr1	ucsc_hg19	CODING_EXON	29610451	29610488	.	+	.	gene_id "10076";
chr1	ucsc_hg19	CODING_EXON	29611242	29611381	.	+	.	gene_id "10076";
chr1	ucsc_hg19	CODING_EXON	29616194	29616224	.	+	.	gene_id "10076";
chr1	ucsc_hg19	CODING_EXON	29618380	29618538	.	+	.	gene_id "10076";
chr1	ucsc_hg19	CODING_EXON	29630366	29630557	.	+	.	gene_id "10076";
chr1	ucsc_hg19	CODING_EXON	29631285	29631361	.	+	.	gene_id "10076";
chr1	ucsc_hg19	CODING_EXON	29631863	29631940	.	+	.	gene_id "10076";
chr1	ucsc_hg19	CODING_EXON	29633640	29633658	.	+	.	gene_id "10076";
chr1	ucsc_hg19	CODING_EXON	29637255	29637292	.	+	.	gene_id "10076";
chr1	ucsc_hg19	CODING_EXON	29637967	29638065	.	+	.	gene_id "10076";
chr1	ucsc_hg19	CODING_EXON	29638154	29638271	.	+	.	gene_id "10076";
chr1	ucsc_hg19	CODING_EXON	29639063	29639218	.	+	.	gene_id "10076";
chr1	ucsc_hg19	CODING_EXON	29641883	29642019	.	+	.	gene_id "10076";
chr1	ucsc_hg19	CODING_EXON	29642513	29642663	.	+	.	gene_id "10076";
chr1	ucsc_hg19	CODING_EXON	29644259	29644433	.	+	.	gene_id "10076";
chr1	ucsc_hg19	CODING_EXON	29647196	29647337	.	+	.	gene_id "10076";
chr1	ucsc_hg19	CODING_EXON	29649882	29650008	.	+	.	gene_id "10076";
chr1	ucsc_hg19	CODING_EXON	29650142	29650300	.	+	.	gene_id "10076";
chr1	ucsc_hg19	CODING_EXON	29651702	29651838	.	+	.	gene_id "10076";
chr1	ucsc_hg19	CODING_EXON	29652110	29652173	.	+	.	gene_id "10076";
chr1	ucsc_hg19	3UTR	29652173	29653325	.	+	.	gene_id "10076";
chr1	ucsc_hg19	3UTR	183595327	183596666	.	-	.	gene_id "10092";
chr1	ucsc_hg19	CODING_EXON	183596666	183596729	.	-	.	gene_id "10092";
chr1	ucsc_hg19	CODING_EXON	183599595	183599772	.	-	.	gene_id "10092";
chr1	ucsc_hg19	CODING_EXON	183602216	183602298	.	-	.	gene_id "10092";
chr1	ucsc_hg19	CODING_EXON	183604651	183604794	.	-	.	gene_id "10092";
chr1	ucsc_hg19	5UTR	183604794	183605076	.	-	.	gene_id "10092";
chr1	ucsc_hg19	3UTR	115590632	115593110	.	-	.	gene_id "10100";
chr1	ucsc_hg19	CODING_EXON	115593110	115593176	.	-	.	gene_id "10100";
chr1	ucsc_hg19	CODING_EXON	115595999	115596083	.	-	.	gene_id "10100";
chr1	ucsc_hg19	CODING_EXON	115600157	115600229	.	-	.	gene_id "10100";
chr1	ucsc_hg19	CODING_EXON	115601503	115601602	.	-	.	gene_id "10100";
chr1	ucsc_hg19	CODING_EXON	115603084	115603159	.	-	.	gene_id "10100";
chr1	ucsc_hg19	CODING_EXON	115604755	115604853	.	-	.	gene_id "10100";
chr1	ucsc_hg19	CODING_EXON	115615525	115615628	.	-	.	gene_id "10100";
chr1	ucsc_hg19	CODING_EXON	115631984	115632053	.	-	.	gene_id "10100";
chr1	ucsc_hg19	5UTR	115632053	115632121	.	-	.	gene_id "10100";
chr1	ucsc_hg19	5UTR	46640748	46646779	.	+	.	gene_id "10103";
chr1	ucsc_hg19	CODING_EXON	46646779	46646836	.	+	.	gene_id "10103";
chr1	ucsc_hg19	CODING_EXON	46649862	46650069	.	+	.	gene_id "10103";
chr1	ucsc_hg19	CODING_EXON	46650265	46650340	.	+	.	gene_id "10103";
chr1	ucsc_hg19	CODING_EXON	46650456	46650555	.	+	.	gene_id "10103";
chr1	ucsc_hg19	CODING_EXON	46650631	46650787	.	+	.	gene_id "10103";
chr1	ucsc_hg19	CODING_EXON	46650896	46650980	.	+	.	gene_id "10103";
chr1	ucsc_hg19	CODING_EXON	46651157	46651205	.	+	.	gene_id "10103";
chr1	ucsc_hg19	3UTR	46651205	46651634	.	+	.	gene_id "10103";
chr1	ucsc_hg19	3UTR	12907229	12907260	.	-	.	gene_id "101060301";
chr1	ucsc_hg19	CODING_EXON	12907260	12908142	.	-	.	gene_id "101060301";
chr1	ucsc_hg19	5UTR	12908142	12908157	.	-	.	gene_id "101060301";
chr1	ucsc_hg19	5UTR	22328148	22328167	.	+	.	gene_id "10136";
chr1	ucsc_hg19	CODING_EXON	22328167	22328210	.	+	.	gene_id "10136";
chr1	ucsc_hg19	CODING_EXON	22329495	22329581	.	+	.	gene_id "10136";
chr1	ucsc_hg19	CODING_EXON	22331939	22332037	.	+	.	gene_id "10136";
chr1	ucsc_hg19	CODING_EXON	22332154	22332289	.	+	.	gene_id "10136";
chr1	ucsc_hg19	CODING_EXON	22333370	22333507	.	+	.	gene_id "10136";
chr1	ucsc_hg19	CODING_EXON	22333865	22334008	.	+	.	gene_id "10136";
chr1	ucsc_hg19	CODING_EXON	22336197	22336350	.	+	.	gene_id "10136";
chr1	ucsc_hg19	CODING_EXON	22338942	22338960	.	+	.	gene_id "10136";
chr1	ucsc_hg19	3UTR	22338960	22339035	.	+	.	gene_id "10136";
chr1	ucsc_hg19	3UTR	47649260	47649642	.	-	.	gene_id "10158";
chr1	ucsc_hg19	CODING_EXON	47649642	47649715	.	-	.	gene_id "10158";
chr1	ucsc_hg19	CODING_EXON	47650673	47650769	.	-	.	gene_id "10158";
chr1	ucsc_hg19	CODING_EXON	47652990	47653099	.	-	.	gene_id "10158";
chr1	ucsc_hg19	CODING_EXON	47655537	47655604	.	-	.	gene_id "10158";
chr1	ucsc_hg19	5UTR	47655604	47655771	.	-	.	gene_id "10158";
chr1	ucsc_hg19	3UTR	27730729	27734682	.	-	.	gene_id "10163";
chr1	ucsc_hg19	CODING_EXON	27734682	27734840	.	-	.	gene_id "10163";
chr1	ucsc_hg19	CODING_EXON	27736185	27736700	.	-	.	gene_id "10163";
chr1	ucsc_hg19	CODING_EXON	27739065	27739221	.	-	.	gene_id "10163";
chr1	ucsc_hg19	CODING_EXON	27741326	27741457	.	-	.	gene_id "10163";
chr1	ucsc_hg19	CODING_EXON	27742478	27742596	.	-	.	gene_id "10163";
chr1	ucsc_hg19	CODING_EXON	27744769	27744923	.	-	.	gene_id "10163";
chr1	ucsc_hg19	CODING_EXON	27745454	27745589	.	-	.	gene_id "10163";
chr1	ucsc_hg19	CODING_EXON	27755270	27755400	.	-	.	gene_id "10163";
chr1	ucsc_hg19	5UTR	27755400	27816698	.	-	.	gene_id "10163";
chr1	ucsc_hg19	5UTR	87678351	87709297	.	+	.	gene_id "101927844";
chr1	ucsc_hg19	CODING_EXON	87709297	87709320	.	+	.	gene_id "101927844";
chr1	ucsc_hg19	CODING_EXON	87716183	87716508	.	+	.	gene_id "101927844";
chr1	ucsc_hg19	3UTR	87716508	87717014	.	+	.	gene_id "101927844";
chr1	ucsc_hg19	3UTR	103960700	103960796	.	-	.	gene_id "101928436";
chr1	ucsc_hg19	CODING_EXON	103960796	103960846	.	-	.	gene_id "101928436";
chr1	ucsc_hg19	CODING_EXON	103971908	103971995	.	-	.	gene_id "101928436";
chr1	ucsc_hg19	CODING_EXON	103975512	103975684	.	-	.	gene_id "101928436";
chr1	ucsc_hg19	5UTR	103975684	104068105	.	-	.	gene_id "101928436";
chr1	ucsc_hg19	5UTR	62208148	62228564	.	+	.	gene_id "10207";
chr1	ucsc_hg19	CODING_EXON	62228564	62228586	.	+	.	gene_id "10207";
chr1	ucsc_hg19	CODING_EXON	62228684	62228851	.	+	.	gene_id "10207";
chr1	ucsc_hg19	CODING_EXON	62231950	62232145	.	+	.	gene_id "10207";
chr1	ucsc_hg19	CODING_EXON	62234954	62235094	.	+	.	gene_id "10207";
chr1	ucsc_hg19	CODING_EXON	62237102	62237298	.	+	.	gene_id "10207";
chr1	ucsc_hg19	CODING_EXON	62240877	62241006	.	+	.	gene_id "10207";
chr1	ucsc_hg19	CODING_EXON	62253425	62253644	.	+	.	gene_id "10207";
chr1	ucsc_hg19	CODING_EXON	62257019	62257119	.	+	.	gene_id "10207";
chr1	ucsc_hg19	CODING_EXON	62261138	62261230	.	+	.	gene_id "10207";
chr1	ucsc_hg19	CODING_EXON	62262958	62263100	.	+	.	gene_id "10207";
chr1	ucsc_hg19	CODING_EXON	62267294	62267441	.	+	.	gene_id "10207";
chr1	ucsc_hg19	CODING_EXON	62271119	62271196	.	+	.	gene_id "10207";
chr1	ucsc_hg19	CODING_EXON	62274145	62274202	.	+	.	gene_id "10207";
chr1	ucsc_hg19	CODING_EXON	62288616	62288751	.	+	.	gene_id "10207";
chr1	ucsc_hg19	CODING_EXON	62293093	62293255	.	+	.	gene_id "10207";
chr1	ucsc_hg19	CODING_EXON	62299325	62299457	.	+	.	gene_id "10207";
chr1	ucsc_hg19	CODING_EXON	62321701	62321911	.	+	.	gene_id "10207";
chr1	ucsc_hg19	CODING_EXON	62327222	62327339	.	+	.	gene_id "10207";
chr1	ucsc_hg19	CODING_EXON	62329909	62330305	.	+	.	gene_id "10207";
chr1	ucsc_hg19	CODING_EXON	62340914	62341038	.	+	.	gene_id "10207";
chr1	ucsc_hg19	CODING_EXON	62349908	62350080	.	+	.	gene_id "10207";
chr1	ucsc_hg19	CODING_EXON	62365254	62365326	.	+	.	gene_id "10207";
chr1	ucsc_hg19	CODING_EXON	62366953	62367131	.	+	.	gene_id "10207";
chr1	ucsc_hg19	CODING_EXON	62374043	62374154	.	+	.	gene_id "10207";
chr1	ucsc_hg19	CODING_EXON	62380258	62380336	.	+	.	gene_id "10207";
chr1	ucsc_hg19	CODING_EXON	62393401	62393501	.	+	.	gene_id "10207";
chr1	ucsc_hg19	CODING_EXON	62455839	62456036	.	+	.	gene_id "10207";
chr1	ucsc_hg19	CODING_EXON	62483527	62483619	.	+	.	gene_id "10207";
chr1	ucsc_hg19	CODING_EXON	62503648	62503721	.	+	.	gene_id "10207";
chr1	ucsc_hg19	CODING_EXON	62516637	62516730	.	+	.	gene_id "10207";
chr1	ucsc_hg19	CODING_EXON	62545121	62545239	.	+	.	gene_id "10207";
chr1	ucsc_hg19	CODING_EXON	62550186	62550320	.	+	.	gene_id "10207";
chr1	ucsc_hg19	CODING_EXON	62574108	62574192	.	+	.	gene_id "10207";
chr1	ucsc_hg19	CODING_EXON	62579724	62579918	.	+	.	gene_id "10207";
chr1	ucsc_hg19	CODING_EXON	62582203	62582351	.	+	.	gene_id "10207";
chr1	ucsc_hg19	CODING_EXON	62582803	62582890	.	+	.	gene_id "10207";
chr1	ucsc_hg19	CODING_EXON	62586852	62586967	.	+	.	gene_id "10207";
chr1	ucsc_hg19	CODING_EXON	62588692	62588730	.	+	.	gene_id "10207";
chr1	ucsc_hg19	CODING_EXON	62593643	62593766	.	+	.	gene_id "10207";
chr1	ucsc_hg19	CODING_EXON	62594512	62594617	.	+	.	gene_id "10207";
chr1	ucsc_hg19	CODING_EXON	62613955	62614062	.	+	.	gene_id "10207";
chr1	ucsc_hg19	CODING_EXON	62626579	62626607	.	+	.	gene_id "10207";
chr1	ucsc_hg19	3UTR	62626607	62629591	.	+	.	gene_id "10207";
chr1	ucsc_hg19	5UTR	186265404	186266007	.	+	.	gene_id "10216";
chr1	ucsc_hg19	CODING_EXON	186266007	186266083	.	+	.	gene_id "10216";
chr1	ucsc_hg19	CODING_EXON	186269222	186269345	.	+	.	gene_id "10216";
chr1	ucsc_hg19	CODING_EXON	186270723	186270843	.	+	.	gene_id "10216";
chr1	ucsc_hg19	CODING_EXON	186273239	186273389	.	+	.	gene_id "10216";
chr1	ucsc_hg19	CODING_EXON	186273925	186274054	.	+	.	gene_id "10216";
chr1	ucsc_hg19	CODING_EXON	186275449	186278272	.	+	.	gene_id "10216";
chr1	ucsc_hg19	CODING_EXON	186278924	186279002	.	+	.	gene_id "10216";
chr1	ucsc_hg19	CODING_EXON	186280165	186280302	.	+	.	gene_id "10216";
chr1	ucsc_hg19	CODING_EXON	186280571	186280728	.	+	.	gene_id "10216";
chr1	ucsc_hg19	CODING_EXON	186281306	186281504	.	+	.	gene_id "10216";
chr1	ucsc_hg19	CODING_EXON	186281900	186282026	.	+	.	gene_id "10216";
chr1	ucsc_hg19	CODING_EXON	186282812	186282910	.	+	.	gene_id "10216";
chr1	ucsc_hg19	3UTR	186282910	186283694	.	+	.	gene_id "10216";
chr1	ucsc_hg19	5UTR	11249345	11249636	.	+	.	gene_id "10218";
chr1	ucsc_hg19	CODING_EXON	11249636	11250012	.	+	.	gene_id "10218";
chr1	ucsc_hg19	CODING_EXON	11252326	11252427	.	+	.	gene_id "10218";
chr1	ucsc_hg19	CODING_EXON	11253636	11253831	.	+	.	gene_id "10218";
chr1	ucsc_hg19	CODING_EXON	11254517	11254716	.	+	.	gene_id "10218";
chr1	ucsc_hg19	CODING_EXON	11254910	11255080	.	+	.	gene_id "10218";
chr1	ucsc_hg19	3UTR	11255080	11256038	.	+	.	gene_id "10218";
chr1	ucsc_hg19	3UTR	167022072	167023570	.	-	.	gene_id "10223";
chr1	ucsc_hg19	CODING_EXON	167023570	167023703	.	-	.	gene_id "10223";
chr1	ucsc_hg19	CODING_EXON	167024212	167024348	.	-	.	gene_id "10223";
chr1	ucsc_hg19	CODING_EXON	167024966	167025086	.	-	.	gene_id "10223";
chr1	ucsc_hg19	CODING_EXON	167032818	167032974	.	-	.	gene_id "10223";
chr1	ucsc_hg19	CODING_EXON	167038158	167038375	.	-	.	gene_id "10223";
chr1	ucsc_hg19	CODING_EXON	167042621	167042776	.	-	.	gene_id "10223";
chr1	ucsc_hg19	CODING_EXON	167059481	167059524	.	-	.	gene_id "10223";
chr1	ucsc_hg19	5UTR	167059524	167059868	.	-	.	gene_id "10223";
chr1	ucsc_hg19	3UTR	180941849	180945705	.	-	.	gene_id "10228";
chr1	ucsc_hg19	CODING_EXON	180945705	180945782	.	-	.	gene_id "10228";
chr1	ucsc_hg19	CODING_EXON	180953812	180953907	.	-	.	gene_id "10228";
chr1	ucsc_hg19	CODING_EXON	180957374	180957481	.	-	.	gene_id "10228";
chr1	ucsc_hg19	CODING_EXON	180959119	180959245	.	-	.	gene_id "10228";
chr1	ucsc_hg19	CODING_EXON	180962498	180962561	.	-	.	gene_id "10228";
chr1	ucsc_hg19	CODING_EXON	180971741	180971836	.	-	.	gene_id "10228";
chr1	ucsc_hg19	CODING_EXON	180974429	180974599	.	-	.	gene_id "10228";
chr1	ucsc_hg19	CODING_EXON	180991774	180991809	.	-	.	gene_id "10228";
chr1	ucsc_hg19	5UTR	180991809	180992257	.	-	.	gene_id "10228";
chr1	ucsc_hg19	3UTR	23631180	23636946	.	-	.	gene_id "10236";
chr1	ucsc_hg19	CODING_EXON	23636946	23637559	.	-	.	gene_id "10236";
chr1	ucsc_hg19	CODING_EXON	23637693	23637815	.	-	.	gene_id "10236";
chr1	ucsc_hg19	CODING_EXON	23640045	23640195	.	-	.	gene_id "10236";
chr1	ucsc_hg19	CODING_EXON	23644975	23645190	.	-	.	gene_id "10236";
chr1	ucsc_hg19	CODING_EXON	23648020	23648156	.	-	.	gene_id "10236";
chr1	ucsc_hg19	CODING_EXON	23650048	23650225	.	-	.	gene_id "10236";
chr1	ucsc_hg19	CODING_EXON	23660010	23660124	.	-	.	gene_id "10236";
chr1	ucsc_hg19	CODING_EXON	23664246	23664354	.	-	.	gene_id "10236";
chr1	ucsc_hg19	CODING_EXON	23664982	23665101	.	-	.	gene_id "10236";
chr1	ucsc_hg19	CODING_EXON	23667344	23667501	.	-	.	gene_id "10236";
chr1	ucsc_hg19	5UTR	23667501	23670857	.	-	.	gene_id "10236";
chr1	ucsc_hg19	5UTR	24969593	24969817	.	+	.	gene_id "10250";
chr1	ucsc_hg19	CODING_EXON	24969817	24969838	.	+	.	gene_id "10250";
chr1	ucsc_hg19	CODING_EXON	24972474	24972564	.	+	.	gene_id "10250";
chr1	ucsc_hg19	CODING_EXON	24973157	24973280	.	+	.	gene_id "10250";
chr1	ucsc_hg19	CODING_EXON	24975349	24975520	.	+	.	gene_id "10250";
chr1	ucsc_hg19	CODING_EXON	24976461	24976577	.	+	.	gene_id "10250";
chr1	ucsc_hg19	CODING_EXON	24977899	24978103	.	+	.	gene_id "10250";
chr1	ucsc_hg19	CODING_EXON	24978924	24979119	.	+	.	gene_id "10250";
chr1	ucsc_hg19	CODING_EXON	24979403	24979523	.	+	.	gene_id "10250";
chr1	ucsc_hg19	CODING_EXON	24981345	24981620	.	+	.	gene_id "10250";
chr1	ucsc_hg19	CODING_EXON	24987209	24987290	.	+	.	gene_id "10250";
chr1	ucsc_hg19	CODING_EXON	24987800	24987887	.	+	.	gene_id "10250";
chr1	ucsc_hg19	CODING_EXON	24989150	24989295	.	+	.	gene_id "10250";
chr1	ucsc_hg19	CODING_EXON	24993305	24993416	.	+	.	gene_id "10250";
chr1	ucsc_hg19	CODING_EXON	24995613	24996078	.	+	.	gene_id "10250";
chr1	ucsc_hg19	CODING_EXON	24996610	24996806	.	+	.	gene_id "10250";
chr1	ucsc_hg19	CODING_EXON	24997876	24998086	.	+	.	gene_id "10250";
chr1	ucsc_hg19	CODING_EXON	24998672	24998777	.	+	.	gene_id "10250";
chr1	ucsc_hg19	3UTR	24998777	24999772	.	+	.	gene_id "10250";
chr1	ucsc_hg19	5UTR	26503980	26504038	.	+	.	gene_id "10256";
chr1	ucsc_hg19	CODING_EXON	26504038	26504090	.	+	.	gene_id "10256";
chr1	ucsc_hg19	CODING_EXON	26506943	26507101	.	+	.	gene_id "10256";
chr1	ucsc_hg19	CODING_EXON	26507205	26507387	.	+	.	gene_id "10256";
chr1	ucsc_hg19	CODING_EXON	26508347	26508432	.	+	.	gene_id "10256";
chr1	ucsc_hg19	CODING_EXON	26508851	26508893	.	+	.	gene_id "10256";
chr1	ucsc_hg19	CODING_EXON	26508970	26509075	.	+	.	gene_id "10256";
chr1	ucsc_hg19	CODING_EXON	26509687	26509747	.	+	.	gene_id "10256";
chr1	ucsc_hg19	CODING_EXON	26509836	26509926	.	+	.	gene_id "10256";
chr1	ucsc_hg19	CODING_EXON	26510219	26510321	.	+	.	gene_id "10256";
chr1	ucsc_hg19	CODING_EXON	26510561	26510632	.	+	.	gene_id "10256";
chr1	ucsc_hg19	CODING_EXON	26510704	26510778	.	+	.	gene_id "10256";
chr1	ucsc_hg19	CODING_EXON	26510891	26510998	.	+	.	gene_id "10256";
chr1	ucsc_hg19	CODING_EXON	26511075	26511103	.	+	.	gene_id "10256";
chr1	ucsc_hg19	CODING_EXON	26511504	26511677	.	+	.	gene_id "10256";
chr1	ucsc_hg19	CODING_EXON	26513658	26513732	.	+	.	gene_id "10256";
chr1	ucsc_hg19	CODING_EXON	26513901	26513973	.	+	.	gene_id "10256";
chr1	ucsc_hg19	CODING_EXON	26514724	26514798	.	+	.	gene_id "10256";
chr1	ucsc_hg19	CODING_EXON	26514932	26514994	.	+	.	gene_id "10256";
chr1	ucsc_hg19	CODING_EXON	26515088	26515188	.	+	.	gene_id "10256";
chr1	ucsc_hg19	CODING_EXON	26515262	26515444	.	+	.	gene_id "10256";
chr1	ucsc_hg19	CODING_EXON	26515769	26516039	.	+	.	gene_id "10256";
chr1	ucsc_hg19	3UTR	26516039	26516376	.	+	.	gene_id "10256";
chr1	ucsc_hg19	3UTR	149895208	149895433	.	-	.	gene_id "10262";
chr1	ucsc_hg19	CODING_EXON	149895433	149895621	.	-	.	gene_id "10262";
chr1	ucsc_hg19	CODING_EXON	149895732	149895906	.	-	.	gene_id "10262";
chr1	ucsc_hg19	CODING_EXON	149897727	149897934	.	-	.	gene_id "10262";
chr1	ucsc_hg19	CODING_EXON	149898267	149898810	.	-	.	gene_id "10262";
chr1	ucsc_hg19	CODING_EXON	149899057	149899186	.	-	.	gene_id "10262";
chr1	ucsc_hg19	CODING_EXON	149899617	149899651	.	-	.	gene_id "10262";
chr1	ucsc_hg19	5UTR	149899651	149900144	.	-	.	gene_id "10262";
chr1	ucsc_hg19	5UTR	40723721	40723943	.	+	.	gene_id "10269";
chr1	ucsc_hg19	CODING_EXON	40723943	40724066	.	+	.	gene_id "10269";
chr1	ucsc_hg19	CODING_EXON	40726510	40726657	.	+	.	gene_id "10269";
chr1	ucsc_hg19	CODING_EXON	40733457	40733544	.	+	.	gene_id "10269";
chr1	ucsc_hg19	CODING_EXON	40734090	40734207	.	+	.	gene_id "10269";
chr1	ucsc_hg19	CODING_EXON	40735646	40735799	.	+	.	gene_id "10269";
chr1	ucsc_hg19	CODING_EXON	40737565	40737707	.	+	.	gene_id "10269";
chr1	ucsc_hg19	CODING_EXON	40747014	40747199	.	+	.	gene_id "10269";
chr1	ucsc_hg19	CODING_EXON	40751596	40751701	.	+	.	gene_id "10269";
chr1	ucsc_hg19	CODING_EXON	40756525	40756669	.	+	.	gene_id "10269";
chr1	ucsc_hg19	CODING_EXON	40758116	40758341	.	+	.	gene_id "10269";
chr1	ucsc_hg19	3UTR	40758341	40759856	.	+	.	gene_id "10269";
chr1	ucsc_hg19	5UTR	10093040	10093728	.	+	.	gene_id "10277";
chr1	ucsc_hg19	CODING_EXON	10093728	10093752	.	+	.	gene_id "10277";
chr1	ucsc_hg19	CODING_EXON	10132085	10132272	.	+	.	gene_id "10277";
chr1	ucsc_hg19	CODING_EXON	10155518	10155654	.	+	.	gene_id "10277";
chr1	ucsc_hg19	CODING_EXON	10161165	10161253	.	+	.	gene_id "10277";
chr1	ucsc_hg19	CODING_EXON	10163005	10163150	.	+	.	gene_id "10277";
chr1	ucsc_hg19	CODING_EXON	10165573	10165802	.	+	.	gene_id "10277";
chr1	ucsc_hg19	CODING_EXON	10166254	10166641	.	+	.	gene_id "10277";
chr1	ucsc_hg19	CODING_EXON	10177516	10177658	.	+	.	gene_id "10277";
chr1	ucsc_hg19	CODING_EXON	10179570	10179671	.	+	.	gene_id "10277";
chr1	ucsc_hg19	CODING_EXON	10182019	10182134	.	+	.	gene_id "10277";
chr1	ucsc_hg19	CODING_EXON	10186851	10186935	.	+	.	gene_id "10277";
chr1	ucsc_hg19	CODING_EXON	10189449	10189506	.	+	.	gene_id "10277";
chr1	ucsc_hg19	CODING_EXON	10190557	10190674	.	+	.	gene_id "10277";
chr1	ucsc_hg19	CODING_EXON	10190772	10190871	.	+	.	gene_id "10277";
chr1	ucsc_hg19	CODING_EXON	10192426	10192540	.	+	.	gene_id "10277";
chr1	ucsc_hg19	CODING_EXON	10195045	10195244	.	+	.	gene_id "10277";
chr1	ucsc_hg19	CODING_EXON	10197124	10197263	.	+	.	gene_id "10277";
chr1	ucsc_hg19	CODING_EXON	10204997	10205097	.	+	.	gene_id "10277";
chr1	ucsc_hg19	CODING_EXON	10207020	10207148	.	+	.	gene_id "10277";
chr1	ucsc_hg19	CODING_EXON	10209241	10209340	.	+	.	gene_id "10277";
chr1	ucsc_hg19	CODING_EXON	10211383	10211619	.	+	.	gene_id "10277";
chr1	ucsc_hg19	CODING_EXON	10218413	10218540	.	+	.	gene_id "10277";
chr1	ucsc_hg19	CODING_EXON	10221199	10221344	.	+	.	gene_id "10277";
chr1	ucsc_hg19	CODING_EXON	10228193	10228328	.	+	.	gene_id "10277";
chr1	ucsc_hg19	CODING_EXON	10231195	10231387	.	+	.	gene_id "10277";
chr1	ucsc_hg19	CODING_EXON	10238701	10238876	.	+	.	gene_id "10277";
chr1	ucsc_hg19	CODING_EXON	10239473	10239620	.	+	.	gene_id "10277";
chr1	ucsc_hg19	CODING_EXON	10239952	10240014	.	+	.	gene_id "10277";
chr1	ucsc_hg19	3UTR	10240014	10241296	.	+	.	gene_id "10277";
chr1	ucsc_hg19	3UTR	115110180	115110750	.	-	.	gene_id "10286";
chr1	ucsc_hg19	CODING_EXON	115110750	115110877	.	-	.	gene_id "10286";
chr1	ucsc_hg19	CODING_EXON	115112612	115112693	.	-	.	gene_id "10286";
chr1	ucsc_hg19	CODING_EXON	115113320	115113371	.	-	.	gene_id "10286";
chr1	ucsc_hg19	CODING_EXON	115118210	115118372	.	-	.	gene_id "10286";
chr1	ucsc_hg19	CODING_EXON	115119308	115119379	.	-	.	gene_id "10286";
chr1	ucsc_hg19	CODING_EXON	115123919	115124012	.	-	.	gene_id "10286";
chr1	ucsc_hg19	CODING_EXON	115124119	115124212	.	-	.	gene_id "10286";
chr1	ucsc_hg19	5UTR	115124212	115124265	.	-	.	gene_id "10286";
chr1	ucsc_hg19	3UTR	154554533	154557281	.	-	.	gene_id "103";
chr1	ucsc_hg19	CODING_EXON	154557281	154557519	.	-	.	gene_id "103";
chr1	ucsc_hg19	CODING_EXON	154557692	154557820	.	-	.	gene_id "103";
chr1	ucsc_hg19	CODING_EXON	154558228	154558341	.	-	.	gene_id "103";
chr1	ucsc_hg19	CODING_EXON	154558656	154558839	.	-	.	gene_id "103";
chr1	ucsc_hg19	CODING_EXON	154560600	154560734	.	-	.	gene_id "103";
chr1	ucsc_hg19	CODING_EXON	154561026	154561149	.	-	.	gene_id "103";
chr1	ucsc_hg19	CODING_EXON	154561844	154561938	.	-	.	gene_id "103";
chr1	ucsc_hg19	CODING_EXON	154562232	154562404	.	-	.	gene_id "103";
chr1	ucsc_hg19	CODING_EXON	154562659	154562885	.	-	.	gene_id "103";
chr1	ucsc_hg19	CODING_EXON	154569280	154569471	.	-	.	gene_id "103";
chr1	ucsc_hg19	CODING_EXON	154569598	154569743	.	-	.	gene_id "103";
chr1	ucsc_hg19	CODING_EXON	154570303	154570452	.	-	.	gene_id "103";
chr1	ucsc_hg19	CODING_EXON	154570877	154571061	.	-	.	gene_id "103";
chr1	ucsc_hg19	CODING_EXON	154573516	154575102	.	-	.	gene_id "103";
chr1	ucsc_hg19	CODING_EXON	154578481	154578776	.	-	.	gene_id "103";
chr1	ucsc_hg19	CODING_EXON	154580467	154580482	.	-	.	gene_id "103";
chr1	ucsc_hg19	5UTR	154580482	154600456	.	-	.	gene_id "103";
chr1	ucsc_hg19	5UTR	51434366	51436040	.	+	.	gene_id "1031";
chr1	ucsc_hg19	CODING_EXON	51436040	51436169	.	+	.	gene_id "1031";
chr1	ucsc_hg19	CODING_EXON	51439564	51439942	.	+	.	gene_id "1031";
chr1	ucsc_hg19	3UTR	51439942	51440309	.	+	.	gene_id "1031";
chr1	ucsc_hg19	5UTR	46016454	46027466	.	+	.	gene_id "10327";
chr1	ucsc_hg19	CODING_EXON	46027466	46027550	.	+	.	gene_id "10327";
chr1	ucsc_hg19	CODING_EXON	46032240	46032360	.	+	.	gene_id "10327";
chr1	ucsc_hg19	CODING_EXON	46032540	46032692	.	+	.	gene_id "10327";
chr1	ucsc_hg19	CODING_EXON	46033653	46033849	.	+	.	gene_id "10327";
chr1	ucsc_hg19	CODING_EXON	46034156	46034356	.	+	.	gene_id "10327";
chr1	ucsc_hg19	CODING_EXON	46034598	46034671	.	+	.	gene_id "10327";
chr1	ucsc_hg19	CODING_EXON	46034814	46034901	.	+	.	gene_id "10327";
chr1	ucsc_hg19	CODING_EXON	46035562	46035628	.	+	.	gene_id "10327";
chr1	ucsc_hg19	3UTR	46035628	46035723	.	+	.	gene_id "10327";
chr1	ucsc_hg19	3UTR	119573838	119575533	.	-	.	gene_id "10352";
chr1	ucsc_hg19	CODING_EXON	119575533	119576011	.	-	.	gene_id "10352";
chr1	ucsc_hg19	CODING_EXON	119576717	119576836	.	-	.	gene_id "10352";
chr1	ucsc_hg19	CODING_EXON	119584886	119584972	.	-	.	gene_id "10352";
chr1	ucsc_hg19	CODING_EXON	119588204	119588285	.	-	.	gene_id "10352";
chr1	ucsc_hg19	CODING_EXON	119618972	119619230	.	-	.	gene_id "10352";
chr1	ucsc_hg19	CODING_EXON	119683177	119683267	.	-	.	gene_id "10352";
chr1	ucsc_hg19	5UTR	119683267	119683295	.	-	.	gene_id "10352";
chr1	ucsc_hg19	3UTR	220230823	220232185	.	-	.	gene_id "10380";
chr1	ucsc_hg19	CODING_EXON	220232185	220232334	.	-	.	gene_id "10380";
chr1	ucsc_hg19	CODING_EXON	220233027	220233133	.	-	.	gene_id "10380";
chr1	ucsc_hg19	CODING_EXON	220236098	220236296	.	-	.	gene_id "10380";
chr1	ucsc_hg19	CODING_EXON	220240643	220240735	.	-	.	gene_id "10380";
chr1	ucsc_hg19	CODING_EXON	220242725	220242774	.	-	.	gene_id "10380";
chr1	ucsc_hg19	CODING_EXON	220246191	220246299	.	-	.	gene_id "10380";
chr1	ucsc_hg19	CODING_EXON	220247308	220247413	.	-	.	gene_id "10380";
chr1	ucsc_hg19	CODING_EXON	220253068	220253188	.	-	.	gene_id "10380";
chr1	ucsc_hg19	5UTR	220253188	220263195	.	-	.	gene_id "10380";
chr1	ucsc_hg19	5UTR	111682248	111690336	.	+	.	gene_id "10390";
chr1	ucsc_hg19	CODING_EXON	111690336	111690675	.	+	.	gene_id "10390";
chr1	ucsc_hg19	CODING_EXON	111702001	111702149	.	+	.	gene_id "10390";
chr1	ucsc_hg19	CODING_EXON	111703776	111703918	.	+	.	gene_id "10390";
chr1	ucsc_hg19	CODING_EXON	111717500	111717585	.	+	.	gene_id "10390";
chr1	ucsc_hg19	CODING_EXON	111724808	111724940	.	+	.	gene_id "10390";
chr1	ucsc_hg19	CODING_EXON	111725420	111725579	.	+	.	gene_id "10390";
chr1	ucsc_hg19	CODING_EXON	111726083	111726209	.	+	.	gene_id "10390";
chr1	ucsc_hg19	CODING_EXON	111726812	111726932	.	+	.	gene_id "10390";
chr1	ucsc_hg19	3UTR	111726932	111727724	.	+	.	gene_id "10390";
chr1	ucsc_hg19	5UTR	145575987	145576078	.	+	.	gene_id "10401";
chr1	ucsc_hg19	CODING_EXON	145576078	145576102	.	+	.	gene_id "10401";
chr1	ucsc_hg19	CODING_EXON	145578061	145578479	.	+	.	gene_id "10401";
chr1	ucsc_hg19	CODING_EXON	145578636	145578721	.	+	.	gene_id "10401";
chr1	ucsc_hg19	CODING_EXON	145578949	145579000	.	+	.	gene_id "10401";
chr1	ucsc_hg19	CODING_EXON	145579241	145579332	.	+	.	gene_id "10401";
chr1	ucsc_hg19	CODING_EXON	145580187	145580322	.	+	.	gene_id "10401";
chr1	ucsc_hg19	CODING_EXON	145580504	145580610	.	+	.	gene_id "10401";
chr1	ucsc_hg19	CODING_EXON	145581181	145581255	.	+	.	gene_id "10401";
chr1	ucsc_hg19	CODING_EXON	145581403	145581564	.	+	.	gene_id "10401";
chr1	ucsc_hg19	CODING_EXON	145583914	145584048	.	+	.	gene_id "10401";
chr1	ucsc_hg19	CODING_EXON	145584128	145584297	.	+	.	gene_id "10401";
chr1	ucsc_hg19	CODING_EXON	145584481	145584615	.	+	.	gene_id "10401";
chr1	ucsc_hg19	CODING_EXON	145584798	145584836	.	+	.	gene_id "10401";
chr1	ucsc_hg19	CODING_EXON	145585355	145585622	.	+	.	gene_id "10401";
chr1	ucsc_hg19	3UTR	145585622	145586546	.	+	.	gene_id "10401";
chr1	ucsc_hg19	3UTR	45809554	45810511	.	-	.	gene_id "10420";
chr1	ucsc_hg19	CODING_EXON	45810511	45811230	.	-	.	gene_id "10420";
chr1	ucsc_hg19	CODING_EXON	45811548	45811666	.	-	.	gene_id "10420";
chr1	ucsc_hg19	CODING_EXON	45812364	45812451	.	-	.	gene_id "10420";
chr1	ucsc_hg19	CODING_EXON	45812650	45812734	.	-	.	gene_id "10420";
chr1	ucsc_hg19	CODING_EXON	45813280	45813365	.	-	.	gene_id "10420";
chr1	ucsc_hg19	CODING_EXON	45813589	45813672	.	-	.	gene_id "10420";
chr1	ucsc_hg19	CODING_EXON	45820974	45821121	.	-	.	gene_id "10420";
chr1	ucsc_hg19	CODING_EXON	45851583	45851632	.	-	.	gene_id "10420";
chr1	ucsc_hg19	CODING_EXON	45887396	45887518	.	-	.	gene_id "10420";
chr1	ucsc_hg19	CODING_EXON	45923235	45923457	.	-	.	gene_id "10420";
chr1	ucsc_hg19	5UTR	45923457	45956840	.	-	.	gene_id "10420";
chr1	ucsc_hg19	5UTR	26644410	26644508	.	+	.	gene_id "1043";
chr1	ucsc_hg19	CODING_EXON	26644508	26644562	.	+	.	gene_id "1043";
chr1	ucsc_hg19	CODING_EXON	26646661	26646793	.	+	.	gene_id "1043";
chr1	ucsc_hg19	3UTR	26646793	26647014	.	+	.	gene_id "1043";
chr1	ucsc_hg19	5UTR	201924618	201924654	.	+	.	gene_id "10440";
chr1	ucsc_hg19	CODING_EXON	201924654	201924680	.	+	.	gene_id "10440";
chr1	ucsc_hg19	CODING_EXON	201926408	201926508	.	+	.	gene_id "10440";
chr1	ucsc_hg19	CODING_EXON	201926638	201926702	.	+	.	gene_id "10440";
chr1	ucsc_hg19	CODING_EXON	201932743	201932872	.	+	.	gene_id "10440";
chr1	ucsc_hg19	CODING_EXON	201934560	201934671	.	+	.	gene_id "10440";
chr1	ucsc_hg19	CODING_EXON	201938596	201938682	.	+	.	gene_id "10440";
chr1	ucsc_hg19	3UTR	201938682	201939789	.	+	.	gene_id "10440";
chr1	ucsc_hg19	3UTR	204586302	204586978	.	-	.	gene_id "10446";
chr1	ucsc_hg19	CODING_EXON	204586978	204589120	.	-	.	gene_id "10446";
chr1	ucsc_hg19	5UTR	204589120	204654597	.	-	.	gene_id "10446";
chr1	ucsc_hg19	5UTR	40204516	40204572	.	+	.	gene_id "10450";
chr1	ucsc_hg19	CODING_EXON	40204572	40204603	.	+	.	gene_id "10450";
chr1	ucsc_hg19	CODING_EXON	40205836	40205935	.	+	.	gene_id "10450";
chr1	ucsc_hg19	CODING_EXON	40207037	40207081	.	+	.	gene_id "10450";
chr1	ucsc_hg19	CODING_EXON	40207566	40207593	.	+	.	gene_id "10450";
chr1	ucsc_hg19	CODING_EXON	40208887	40208969	.	+	.	gene_id "10450";
chr1	ucsc_hg19	CODING_EXON	40209495	40209596	.	+	.	gene_id "10450";
chr1	ucsc_hg19	CODING_EXON	40211046	40211170	.	+	.	gene_id "10450";
chr1	ucsc_hg19	CODING_EXON	40214574	40214760	.	+	.	gene_id "10450";
chr1	ucsc_hg19	CODING_EXON	40218581	40218724	.	+	.	gene_id "10450";
chr1	ucsc_hg19	CODING_EXON	40218958	40222441	.	+	.	gene_id "10450";
chr1	ucsc_hg19	CODING_EXON	40228188	40228323	.	+	.	gene_id "10450";
chr1	ucsc_hg19	CODING_EXON	40229360	40229414	.	+	.	gene_id "10450";
chr1	ucsc_hg19	3UTR	40229414	40229586	.	+	.	gene_id "10450";
chr1	ucsc_hg19	3UTR	108113781	108115952	.	-	.	gene_id "10451";
chr1	ucsc_hg19	CODING_EXON	108115952	108115994	.	-	.	gene_id "10451";
chr1	ucsc_hg19	CODING_EXON	108116668	108116820	.	-	.	gene_id "10451";
chr1	ucsc_hg19	CODING_EXON	108138833	108138963	.	-	.	gene_id "10451";
chr1	ucsc_hg19	CODING_EXON	108145018	108145106	.	-	.	gene_id "10451";
chr1	ucsc_hg19	CODING_EXON	108145668	108145785	.	-	.	gene_id "10451";
chr1	ucsc_hg19	CODING_EXON	108152552	108152587	.	-	.	gene_id "10451";
chr1	ucsc_hg19	CODING_EXON	108160188	108160254	.	-	.	gene_id "10451";
chr1	ucsc_hg19	CODING_EXON	108185240	108185377	.	-	.	gene_id "10451";
chr1	ucsc_hg19	CODING_EXON	108226109	108226155	.	-	.	gene_id "10451";
chr1	ucsc_hg19	CODING_EXON	108231002	108231126	.	-	.	gene_id "10451";
chr1	ucsc_hg19	CODING_EXON	108247171	108247272	.	-	.	gene_id "10451";
chr1	ucsc_hg19	CODING_EXON	108247581	108247683	.	-	.	gene_id "10451";
chr1	ucsc_hg19	CODING_EXON	108291589	108291699	.	-	.	gene_id "10451";
chr1	ucsc_hg19	CODING_EXON	108292083	108292216	.	-	.	gene_id "10451";
chr1	ucsc_hg19	CODING_EXON	108293738	108293824	.	-	.	gene_id "10451";
chr1	ucsc_hg19	CODING_EXON	108298048	108298135	.	-	.	gene_id "10451";
chr1	ucsc_hg19	CODING_EXON	108299882	108299951	.	-	.	gene_id "10451";
chr1	ucsc_hg19	CODING_EXON	108303405	108303501	.	-	.	gene_id "10451";
chr1	ucsc_hg19	CODING_EXON	108307697	108307797	.	-	.	gene_id "10451";
chr1	ucsc_hg19	CODING_EXON	108309068	108309172	.	-	.	gene_id "10451";
chr1	ucsc_hg19	CODING_EXON	108311062	108311131	.	-	.	gene_id "10451";
chr1	ucsc_hg19	CODING_EXON	108313257	108313350	.	-	.	gene_id "10451";
chr1	ucsc_hg19	CODING_EXON	108315356	108315465	.	-	.	gene_id "10451";
chr1	ucsc_hg19	CODING_EXON	108319852	108319918	.	-	.	gene_id "10451";
chr1	ucsc_hg19	CODING_EXON	108322055	108322114	.	-	.	gene_id "10451";
chr1	ucsc_hg19	CODING_EXON	108417522	108417639	.	-	.	gene_id "10451";
chr1	ucsc_hg19	CODING_EXON	108507287	108507491	.	-	.	gene_id "10451";
chr1	ucsc_hg19	5UTR	108507491	108507545	.	-	.	gene_id "10451";
chr1	ucsc_hg19	5UTR	154245038	154245199	.	+	.	gene_id "10456";
chr1	ucsc_hg19	CODING_EXON	154245199	154245252	.	+	.	gene_id "10456";
chr1	ucsc_hg19	CODING_EXON	154245811	154246074	.	+	.	gene_id "10456";
chr1	ucsc_hg19	CODING_EXON	154246249	154246437	.	+	.	gene_id "10456";
chr1	ucsc_hg19	CODING_EXON	154247425	154247477	.	+	.	gene_id "10456";
chr1	ucsc_hg19	CODING_EXON	154247629	154247736	.	+	.	gene_id "10456";
chr1	ucsc_hg19	CODING_EXON	154247868	154247959	.	+	.	gene_id "10456";
chr1	ucsc_hg19	CODING_EXON	154248091	154248177	.	+	.	gene_id "10456";
chr1	ucsc_hg19	3UTR	154248177	154248355	.	+	.	gene_id "10456";
chr1	ucsc_hg19	3UTR	11734536	11734831	.	-	.	gene_id "10459";
chr1	ucsc_hg19	CODING_EXON	11734831	11734873	.	-	.	gene_id "10459";
chr1	ucsc_hg19	CODING_EXON	11735138	11735231	.	-	.	gene_id "10459";
chr1	ucsc_hg19	CODING_EXON	11735714	11735788	.	-	.	gene_id "10459";
chr1	ucsc_hg19	CODING_EXON	11736102	11736197	.	-	.	gene_id "10459";
chr1	ucsc_hg19	CODING_EXON	11736904	11737005	.	-	.	gene_id "10459";
chr1	ucsc_hg19	CODING_EXON	11737599	11737671	.	-	.	gene_id "10459";
chr1	ucsc_hg19	CODING_EXON	11740409	11740528	.	-	.	gene_id "10459";
chr1	ucsc_hg19	CODING_EXON	11740618	11740658	.	-	.	gene_id "10459";
chr1	ucsc_hg19	5UTR	11740658	11751678	.	-	.	gene_id "10459";
chr1	ucsc_hg19	5UTR	43124047	43124117	.	+	.	gene_id "10465";
chr1	ucsc_hg19	CODING_EXON	43124117	43124183	.	+	.	gene_id "10465";
chr1	ucsc_hg19	CODING_EXON	43124514	43124579	.	+	.	gene_id "10465";
chr1	ucsc_hg19	CODING_EXON	43124898	43124922	.	+	.	gene_id "10465";
chr1	ucsc_hg19	CODING_EXON	43125192	43125237	.	+	.	gene_id "10465";
chr1	ucsc_hg19	CODING_EXON	43126532	43126575	.	+	.	gene_id "10465";
chr1	ucsc_hg19	CODING_EXON	43130533	43130626	.	+	.	gene_id "10465";
chr1	ucsc_hg19	CODING_EXON	43131650	43131738	.	+	.	gene_id "10465";
chr1	ucsc_hg19	CODING_EXON	43132217	43132258	.	+	.	gene_id "10465";
chr1	ucsc_hg19	CODING_EXON	43133021	43133090	.	+	.	gene_id "10465";
chr1	ucsc_hg19	3UTR	43133090	43142429	.	+	.	gene_id "10465";
chr1	ucsc_hg19	5UTR	244212240	244214733	.	+	.	gene_id "10472";
chr1	ucsc_hg19	CODING_EXON	244214733	244214746	.	+	.	gene_id "10472";
chr1	ucsc_hg19	CODING_EXON	244216506	244218672	.	+	.	gene_id "10472";
chr1	ucsc_hg19	3UTR	244218672	244220780	.	+	.	gene_id "10472";
chr1	ucsc_hg19	3UTR	156374054	156374345	.	-	.	gene_id "10485";
chr1	ucsc_hg19	CODING_EXON	156374345	156374393	.	-	.	gene_id "10485";
chr1	ucsc_hg19	CODING_EXON	156376871	156376989	.	-	.	gene_id "10485";
chr1	ucsc_hg19	CODING_EXON	156377633	156377767	.	-	.	gene_id "10485";
chr1	ucsc_hg19	CODING_EXON	156384445	156384545	.	-	.	gene_id "10485";
chr1	ucsc_hg19	CODING_EXON	156386560	156386631	.	-	.	gene_id "10485";
chr1	ucsc_hg19	5UTR	156386631	156399184	.	-	.	gene_id "10485";
chr1	ucsc_hg19	5UTR	40506254	40525018	.	+	.	gene_id "10487";
chr1	ucsc_hg19	CODING_EXON	40525018	40525130	.	+	.	gene_id "10487";
chr1	ucsc_hg19	CODING_EXON	40525738	40525842	.	+	.	gene_id "10487";
chr1	ucsc_hg19	CODING_EXON	40527406	40527484	.	+	.	gene_id "10487";
chr1	ucsc_hg19	CODING_EXON	40529898	40530042	.	+	.	gene_id "10487";
chr1	ucsc_hg19	CODING_EXON	40530145	40530231	.	+	.	gene_id "10487";
chr1	ucsc_hg19	CODING_EXON	40531886	40531992	.	+	.	gene_id "10487";
chr1	ucsc_hg19	CODING_EXON	40533211	40533389	.	+	.	gene_id "10487";
chr1	ucsc_hg19	CODING_EXON	40535361	40535546	.	+	.	gene_id "10487";
chr1	ucsc_hg19	CODING_EXON	40535830	40535954	.	+	.	gene_id "10487";
chr1	ucsc_hg19	CODING_EXON	40536101	40536184	.	+	.	gene_id "10487";
chr1	ucsc_hg19	CODING_EXON	40536507	40536651	.	+	.	gene_id "10487";
chr1	ucsc_hg19	CODING_EXON	40537121	40537205	.	+	.	gene_id "10487";
chr1	ucsc_hg19	3UTR	40537205	40538321	.	+	.	gene_id "10487";
chr1	ucsc_hg19	3UTR	46744071	46744536	.	-	.	gene_id "10489";
chr1	ucsc_hg19	CODING_EXON	46744536	46744756	.	-	.	gene_id "10489";
chr1	ucsc_hg19	CODING_EXON	46744853	46744929	.	-	.	gene_id "10489";
chr1	ucsc_hg19	CODING_EXON	46745163	46745286	.	-	.	gene_id "10489";
chr1	ucsc_hg19	CODING_EXON	46745863	46745962	.	-	.	gene_id "10489";
chr1	ucsc_hg19	CODING_EXON	46746067	46746232	.	-	.	gene_id "10489";
chr1	ucsc_hg19	CODING_EXON	46746796	46747057	.	-	.	gene_id "10489";
chr1	ucsc_hg19	CODING_EXON	46751033	46752171	.	-	.	gene_id "10489";
chr1	ucsc_hg19	CODING_EXON	46763234	46763305	.	-	.	gene_id "10489";
chr1	ucsc_hg19	CODING_EXON	46763955	46764042	.	-	.	gene_id "10489";
chr1	ucsc_hg19	CODING_EXON	46768795	46768994	.	-	.	gene_id "10489";
chr1	ucsc_hg19	5UTR	46768994	46769038	.	-	.	gene_id "10489";
chr1	ucsc_hg19	3UTR	151104162	151104959	.	-	.	gene_id "10500";
chr1	ucsc_hg19	CODING_EXON	151104959	151105993	.	-	.	gene_id "10500";
chr1	ucsc_hg19	CODING_EXON	151106435	151106531	.	-	.	gene_id "10500";
chr1	ucsc_hg19	CODING_EXON	151106876	151106921	.	-	.	gene_id "10500";
chr1	ucsc_hg19	CODING_EXON	151107095	151107151	.	-	.	gene_id "10500";
chr1	ucsc_hg19	CODING_EXON	151107273	151107351	.	-	.	gene_id "10500";
chr1	ucsc_hg19	CODING_EXON	151107638	151107785	.	-	.	gene_id "10500";
chr1	ucsc_hg19	CODING_EXON	151108066	151108240	.	-	.	gene_id "10500";
chr1	ucsc_hg19	CODING_EXON	151108486	151108639	.	-	.	gene_id "10500";
chr1	ucsc_hg19	CODING_EXON	151108923	151109055	.	-	.	gene_id "10500";
chr1	ucsc_hg19	CODING_EXON	151109332	151109550	.	-	.	gene_id "10500";
chr1	ucsc_hg19	CODING_EXON	151110186	151110275	.	-	.	gene_id "10500";
chr1	ucsc_hg19	CODING_EXON	151110461	151110581	.	-	.	gene_id "10500";
chr1	ucsc_hg19	CODING_EXON	151110791	151110882	.	-	.	gene_id "10500";
chr1	ucsc_hg19	CODING_EXON	151111105	151111207	.	-	.	gene_id "10500";
chr1	ucsc_hg19	CODING_EXON	151111900	151111957	.	-	.	gene_id "10500";
chr1	ucsc_hg19	CODING_EXON	151112113	151112177	.	-	.	gene_id "10500";
chr1	ucsc_hg19	CODING_EXON	151112451	151112566	.	-	.	gene_id "10500";
chr1	ucsc_hg19	CODING_EXON	151114979	151115097	.	-	.	gene_id "10500";
chr1	ucsc_hg19	5UTR	151115097	151119140	.	-	.	gene_id "10500";
chr1	ucsc_hg19	3UTR	110943876	110944144	.	-	.	gene_id "10542";
chr1	ucsc_hg19	CODING_EXON	110944144	110944205	.	-	.	gene_id "10542";
chr1	ucsc_hg19	CODING_EXON	110946540	110946658	.	-	.	gene_id "10542";
chr1	ucsc_hg19	CODING_EXON	110948939	110949001	.	-	.	gene_id "10542";
chr1	ucsc_hg19	CODING_EXON	110950207	110950488	.	-	.	gene_id "10542";
chr1	ucsc_hg19	5UTR	110950488	110950546	.	-	.	gene_id "10542";
chr1	ucsc_hg19	3UTR	169433148	169435086	.	-	.	gene_id "10560";
chr1	ucsc_hg19	CODING_EXON	169435086	169435215	.	-	.	gene_id "10560";
chr1	ucsc_hg19	CODING_EXON	169437348	169437490	.	-	.	gene_id "10560";
chr1	ucsc_hg19	CODING_EXON	169437881	169438074	.	-	.	gene_id "10560";
chr1	ucsc_hg19	CODING_EXON	169439201	169439424	.	-	.	gene_id "10560";
chr1	ucsc_hg19	CODING_EXON	169446392	169446995	.	-	.	gene_id "10560";
chr1	ucsc_hg19	CODING_EXON	169454800	169455004	.	-	.	gene_id "10560";
chr1	ucsc_hg19	5UTR	169455004	169455208	.	-	.	gene_id "10560";
chr1	ucsc_hg19	5UTR	79115476	79115880	.	+	.	gene_id "10561";
chr1	ucsc_hg19	CODING_EXON	79115880	79116337	.	+	.	gene_id "10561";
chr1	ucsc_hg19	CODING_EXON	79119927	79119964	.	+	.	gene_id "10561";
chr1	ucsc_hg19	CODING_EXON	79120698	79120894	.	+	.	gene_id "10561";
chr1	ucsc_hg19	CODING_EXON	79121046	79121196	.	+	.	gene_id "10561";
chr1	ucsc_hg19	CODING_EXON	79124996	79125168	.	+	.	gene_id "10561";
chr1	ucsc_hg19	CODING_EXON	79126238	79126339	.	+	.	gene_id "10561";
chr1	ucsc_hg19	CODING_EXON	79128388	79128563	.	+	.	gene_id "10561";
chr1	ucsc_hg19	CODING_EXON	79129449	79129496	.	+	.	gene_id "10561";
chr1	ucsc_hg19	3UTR	79129496	79129763	.	+	.	gene_id "10561";
chr1	ucsc_hg19	3UTR	145590666	145592689	.	-	.	gene_id "10623";
chr1	ucsc_hg19	CODING_EXON	145592689	145592771	.	-	.	gene_id "10623";
chr1	ucsc_hg19	CODING_EXON	145594038	145594188	.	-	.	gene_id "10623";
chr1	ucsc_hg19	CODING_EXON	145594944	145594994	.	-	.	gene_id "10623";
chr1	ucsc_hg19	CODING_EXON	145595118	145595220	.	-	.	gene_id "10623";
chr1	ucsc_hg19	CODING_EXON	145596903	145597054	.	-	.	gene_id "10623";
chr1	ucsc_hg19	CODING_EXON	145597513	145597574	.	-	.	gene_id "10623";
chr1	ucsc_hg19	CODING_EXON	145598243	145598295	.	-	.	gene_id "10623";
chr1	ucsc_hg19	CODING_EXON	145598535	145598616	.	-	.	gene_id "10623";
chr1	ucsc_hg19	CODING_EXON	145601529	145601622	.	-	.	gene_id "10623";
chr1	ucsc_hg19	CODING_EXON	145601747	145601852	.	-	.	gene_id "10623";
chr1	ucsc_hg19	CODING_EXON	145606274	145606363	.	-	.	gene_id "10623";
chr1	ucsc_hg19	CODING_EXON	145608107	145608293	.	-	.	gene_id "10623";
chr1	ucsc_hg19	CODING_EXON	145608403	145608659	.	-	.	gene_id "10623";
chr1	ucsc_hg19	CODING_EXON	145609189	145609336	.	-	.	gene_id "10623";
chr1	ucsc_hg19	5UTR	145609336	145611044	.	-	.	gene_id "10623";
chr1	ucsc_hg19	3UTR	185265521	185267166	.	-	.	gene_id "10625";
chr1	ucsc_hg19	CODING_EXON	185267166	185267420	.	-	.	gene_id "10625";
chr1	ucsc_hg19	CODING_EXON	185268841	185269015	.	-	.	gene_id "10625";
chr1	ucsc_hg19	CODING_EXON	185269130	185269262	.	-	.	gene_id "10625";
chr1	ucsc_hg19	CODING_EXON	185269348	185269475	.	-	.	gene_id "10625";
chr1	ucsc_hg19	CODING_EXON	185269568	185269690	.	-	.	gene_id "10625";
chr1	ucsc_hg19	CODING_EXON	185270103	185270328	.	-	.	gene_id "10625";
chr1	ucsc_hg19	CODING_EXON	185270565	185270695	.	-	.	gene_id "10625";
chr1	ucsc_hg19	CODING_EXON	185274667	185274775	.	-	.	gene_id "10625";
chr1	ucsc_hg19	CODING_EXON	185276145	185276271	.	-	.	gene_id "10625";
chr1	ucsc_hg19	CODING_EXON	185276620	185276794	.	-	.	gene_id "10625";
chr1	ucsc_hg19	CODING_EXON	185277931	185278007	.	-	.	gene_id "10625";
chr1	ucsc_hg19	CODING_EXON	185278134	185278304	.	-	.	gene_id "10625";
chr1	ucsc_hg19	CODING_EXON	185278514	185278625	.	-	.	gene_id "10625";
chr1	ucsc_hg19	5UTR	185278625	185286461	.	-	.	gene_id "10625";
chr1	ucsc_hg19	5UTR	145438437	145438802	.	+	.	gene_id "10628";
chr1	ucsc_hg19	CODING_EXON	145438802	145439052	.	+	.	gene_id "10628";
chr1	ucsc_hg19	CODING_EXON	145439592	145439665	.	+	.	gene_id "10628";
chr1	ucsc_hg19	CODING_EXON	145439777	145439925	.	+	.	gene_id "10628";
chr1	ucsc_hg19	CODING_EXON	145440037	145440140	.	+	.	gene_id "10628";
chr1	ucsc_hg19	CODING_EXON	145440268	145440525	.	+	.	gene_id "10628";
chr1	ucsc_hg19	CODING_EXON	145440631	145440788	.	+	.	gene_id "10628";
chr1	ucsc_hg19	CODING_EXON	145440901	145441053	.	+	.	gene_id "10628";
chr1	ucsc_hg19	CODING_EXON	145441182	145441218	.	+	.	gene_id "10628";
chr1	ucsc_hg19	3UTR	145441218	145442628	.	+	.	gene_id "10628";
chr1	ucsc_hg19	5UTR	214776531	214787097	.	+	.	gene_id "1063";
chr1	ucsc_hg19	CODING_EXON	214787097	214787259	.	+	.	gene_id "1063";
chr1	ucsc_hg19	CODING_EXON	214788174	214788371	.	+	.	gene_id "1063";
chr1	ucsc_hg19	CODING_EXON	214791915	214792037	.	+	.	gene_id "1063";
chr1	ucsc_hg19	CODING_EXON	214792471	214792563	.	+	.	gene_id "1063";
chr1	ucsc_hg19	CODING_EXON	214793997	214794289	.	+	.	gene_id "1063";
chr1	ucsc_hg19	CODING_EXON	214795421	214795624	.	+	.	gene_id "1063";
chr1	ucsc_hg19	CODING_EXON	214802388	214802514	.	+	.	gene_id "1063";
chr1	ucsc_hg19	CODING_EXON	214803876	214804005	.	+	.	gene_id "1063";
chr1	ucsc_hg19	CODING_EXON	214805822	214805945	.	+	.	gene_id "1063";
chr1	ucsc_hg19	CODING_EXON	214811208	214811344	.	+	.	gene_id "1063";
chr1	ucsc_hg19	CODING_EXON	214813263	214816667	.	+	.	gene_id "1063";
chr1	ucsc_hg19	CODING_EXON	214817899	214820743	.	+	.	gene_id "1063";
chr1	ucsc_hg19	CODING_EXON	214822017	214822170	.	+	.	gene_id "1063";
chr1	ucsc_hg19	CODING_EXON	214825052	214825229	.	+	.	gene_id "1063";
chr1	ucsc_hg19	CODING_EXON	214826170	214826332	.	+	.	gene_id "1063";
chr1	ucsc_hg19	CODING_EXON	214828583	214828746	.	+	.	gene_id "1063";
chr1	ucsc_hg19	CODING_EXON	214830275	214830752	.	+	.	gene_id "1063";
chr1	ucsc_hg19	CODING_EXON	214832192	214832371	.	+	.	gene_id "1063";
chr1	ucsc_hg19	CODING_EXON	214836933	214837137	.	+	.	gene_id "1063";
chr1	ucsc_hg19	3UTR	214837137	214837914	.	+	.	gene_id "1063";
chr1	ucsc_hg19	5UTR	13910251	13910300	.	+	.	gene_id "10630";
chr1	ucsc_hg19	CODING_EXON	13910300	13910595	.	+	.	gene_id "10630";
chr1	ucsc_hg19	CODING_EXON	13911966	13912134	.	+	.	gene_id "10630";
chr1	ucsc_hg19	CODING_EXON	13933667	13933801	.	+	.	gene_id "10630";
chr1	ucsc_hg19	CODING_EXON	13936881	13937011	.	+	.	gene_id "10630";
chr1	ucsc_hg19	CODING_EXON	13940181	13940220	.	+	.	gene_id "10630";
chr1	ucsc_hg19	CODING_EXON	13940794	13940906	.	+	.	gene_id "10630";
chr1	ucsc_hg19	CODING_EXON	13942399	13942406	.	+	.	gene_id "10630";
chr1	ucsc_hg19	3UTR	13942406	13944452	.	+	.	gene_id "10630";
chr1	ucsc_hg19	3UTR	226073981	226074426	.	-	.	gene_id "10637";
chr1	ucsc_hg19	CODING_EXON	226074426	226074790	.	-	.	gene_id "10637";
chr1	ucsc_hg19	CODING_EXON	226075098	226075338	.	-	.	gene_id "10637";
chr1	ucsc_hg19	CODING_EXON	226075485	226075732	.	-	.	gene_id "10637";
chr1	ucsc_hg19	CODING_EXON	226076516	226076766	.	-	.	gene_id "10637";
chr1	ucsc_hg19	5UTR	226076766	226076846	.	-	.	gene_id "10637";
chr1	ucsc_hg19	5UTR	229440128	229440881	.	+	.	gene_id "10638";
chr1	ucsc_hg19	CODING_EXON	229440881	229441073	.	+	.	gene_id "10638";
chr1	ucsc_hg19	3UTR	229441073	229441250	.	+	.	gene_id "10638";
chr1	ucsc_hg19	3UTR	154897207	154897604	.	-	.	gene_id "10654";
chr1	ucsc_hg19	CODING_EXON	154897604	154897741	.	-	.	gene_id "10654";
chr1	ucsc_hg19	CODING_EXON	154898829	154898959	.	-	.	gene_id "10654";
chr1	ucsc_hg19	CODING_EXON	154901499	154901652	.	-	.	gene_id "10654";
chr1	ucsc_hg19	CODING_EXON	154904827	154904891	.	-	.	gene_id "10654";
chr1	ucsc_hg19	CODING_EXON	154909066	154909161	.	-	.	gene_id "10654";
chr1	ucsc_hg19	5UTR	154909161	154909484	.	-	.	gene_id "10654";
chr1	ucsc_hg19	5UTR	32479294	32479596	.	+	.	gene_id "10657";
chr1	ucsc_hg19	CODING_EXON	32479596	32479978	.	+	.	gene_id "10657";
chr1	ucsc_hg19	CODING_EXON	32495898	32496023	.	+	.	gene_id "10657";
chr1	ucsc_hg19	CODING_EXON	32497124	32497241	.	+	.	gene_id "10657";
chr1	ucsc_hg19	CODING_EXON	32498788	32498935	.	+	.	gene_id "10657";
chr1	ucsc_hg19	CODING_EXON	32502510	32502644	.	+	.	gene_id "10657";
chr1	ucsc_hg19	CODING_EXON	32503435	32503637	.	+	.	gene_id "10657";
chr1	ucsc_hg19	CODING_EXON	32504152	32504220	.	+	.	gene_id "10657";
chr1	ucsc_hg19	CODING_EXON	32505115	32505174	.	+	.	gene_id "10657";
chr1	ucsc_hg19	CODING_EXON	32508127	32508225	.	+	.	gene_id "10657";
chr1	ucsc_hg19	3UTR	32508225	32509482	.	+	.	gene_id "10657";
chr1	ucsc_hg19	5UTR	28995239	29010124	.	+	.	gene_id "10691";
chr1	ucsc_hg19	CODING_EXON	29010124	29010252	.	+	.	gene_id "10691";
chr1	ucsc_hg19	CODING_EXON	29016585	29016698	.	+	.	gene_id "10691";
chr1	ucsc_hg19	CODING_EXON	29018096	29018221	.	+	.	gene_id "10691";
chr1	ucsc_hg19	CODING_EXON	29019453	29019557	.	+	.	gene_id "10691";
chr1	ucsc_hg19	CODING_EXON	29023438	29023596	.	+	.	gene_id "10691";
chr1	ucsc_hg19	CODING_EXON	29028949	29029081	.	+	.	gene_id "10691";
chr1	ucsc_hg19	CODING_EXON	29030703	29030841	.	+	.	gene_id "10691";
chr1	ucsc_hg19	CODING_EXON	29037031	29037154	.	+	.	gene_id "10691";
chr1	ucsc_hg19	CODING_EXON	29040584	29041285	.	+	.	gene_id "10691";
chr1	ucsc_hg19	3UTR	29041285	29042115	.	+	.	gene_id "10691";
chr1	ucsc_hg19	3UTR	155216995	155217572	.	-	.	gene_id "10712";
chr1	ucsc_hg19	CODING_EXON	155217572	155217746	.	-	.	gene_id "10712";
chr1	ucsc_hg19	CODING_EXON	155217840	155218094	.	-	.	gene_id "10712";
chr1	ucsc_hg19	CODING_EXON	155218195	155218264	.	-	.	gene_id "10712";
chr1	ucsc_hg19	CODING_EXON	155220066	155220612	.	-	.	gene_id "10712";
chr1	ucsc_hg19	CODING_EXON	155220885	155220955	.	-	.	gene_id "10712";
chr1	ucsc_hg19	CODING_EXON	155221292	155221392	.	-	.	gene_id "10712";
chr1	ucsc_hg19	CODING_EXON	155221523	155221699	.	-	.	gene_id "10712";
chr1	ucsc_hg19	CODING_EXON	155223415	155223523	.	-	.	gene_id "10712";
chr1	ucsc_hg19	CODING_EXON	155223649	155223769	.	-	.	gene_id "10712";
chr1	ucsc_hg19	CODING_EXON	155223874	155223985	.	-	.	gene_id "10712";
chr1	ucsc_hg19	CODING_EXON	155224190	155224247	.	-	.	gene_id "10712";
chr1	ucsc_hg19	CODING_EXON	155224443	155224668	.	-	.	gene_id "10712";
chr1	ucsc_hg19	5UTR	155224668	155225274	.	-	.	gene_id "10712";
chr1	ucsc_hg19	3UTR	114437370	114437686	.	-	.	gene_id "10717";
chr1	ucsc_hg19	CODING_EXON	114437686	114438114	.	-	.	gene_id "10717";
chr1	ucsc_hg19	CODING_EXON	114438378	114438660	.	-	.	gene_id "10717";
chr1	ucsc_hg19	CODING_EXON	114438879	114439087	.	-	.	gene_id "10717";
chr1	ucsc_hg19	CODING_EXON	114440461	114440565	.	-	.	gene_id "10717";
chr1	ucsc_hg19	CODING_EXON	114441339	114441423	.	-	.	gene_id "10717";
chr1	ucsc_hg19	CODING_EXON	114442525	114443022	.	-	.	gene_id "10717";
chr1	ucsc_hg19	CODING_EXON	114443857	114444005	.	-	.	gene_id "10717";
chr1	ucsc_hg19	CODING_EXON	114444376	114444507	.	-	.	gene_id "10717";
chr1	ucsc_hg19	CODING_EXON	114445259	114445484	.	-	.	gene_id "10717";
chr1	ucsc_hg19	CODING_EXON	114447226	114447339	.	-	.	gene_id "10717";
chr1	ucsc_hg19	5UTR	114447339	114447741	.	-	.	gene_id "10717";
chr1	ucsc_hg19	5UTR	27248212	27248339	.	+	.	gene_id "10726";
chr1	ucsc_hg19	CODING_EXON	27248339	27248420	.	+	.	gene_id "10726";
chr1	ucsc_hg19	CODING_EXON	27250579	27250657	.	+	.	gene_id "10726";
chr1	ucsc_hg19	CODING_EXON	27267947	27268151	.	+	.	gene_id "10726";
chr1	ucsc_hg19	CODING_EXON	27268243	27268309	.	+	.	gene_id "10726";
chr1	ucsc_hg19	CODING_EXON	27269150	27269267	.	+	.	gene_id "10726";
chr1	ucsc_hg19	CODING_EXON	27269361	27269556	.	+	.	gene_id "10726";
chr1	ucsc_hg19	CODING_EXON	27271880	27271964	.	+	.	gene_id "10726";
chr1	ucsc_hg19	CODING_EXON	27272058	27272177	.	+	.	gene_id "10726";
chr1	ucsc_hg19	CODING_EXON	27272620	27272672	.	+	.	gene_id "10726";
chr1	ucsc_hg19	3UTR	27272672	27273362	.	+	.	gene_id "10726";
chr1	ucsc_hg19	3UTR	114239823	114240326	.	-	.	gene_id "10745";
chr1	ucsc_hg19	CODING_EXON	114240326	114240347	.	-	.	gene_id "10745";
chr1	ucsc_hg19	CODING_EXON	114240883	114241009	.	-	.	gene_id "10745";
chr1	ucsc_hg19	CODING_EXON	114242325	114242421	.	-	.	gene_id "10745";
chr1	ucsc_hg19	CODING_EXON	114243415	114243571	.	-	.	gene_id "10745";
chr1	ucsc_hg19	CODING_EXON	114246702	114246789	.	-	.	gene_id "10745";
chr1	ucsc_hg19	CODING_EXON	114247287	114247419	.	-	.	gene_id "10745";
chr1	ucsc_hg19	CODING_EXON	114248511	114248784	.	-	.	gene_id "10745";
chr1	ucsc_hg19	CODING_EXON	114249215	114249344	.	-	.	gene_id "10745";
chr1	ucsc_hg19	CODING_EXON	114252875	114253097	.	-	.	gene_id "10745";
chr1	ucsc_hg19	CODING_EXON	114254367	114254457	.	-	.	gene_id "10745";
chr1	ucsc_hg19	CODING_EXON	114254561	114254735	.	-	.	gene_id "10745";
chr1	ucsc_hg19	CODING_EXON	114255900	114256060	.	-	.	gene_id "10745";
chr1	ucsc_hg19	CODING_EXON	114267380	114267515	.	-	.	gene_id "10745";
chr1	ucsc_hg19	CODING_EXON	114269039	114269196	.	-	.	gene_id "10745";
chr1	ucsc_hg19	CODING_EXON	114280731	114280890	.	-	.	gene_id "10745";
chr1	ucsc_hg19	CODING_EXON	114281351	114281421	.	-	.	gene_id "10745";
chr1	ucsc_hg19	CODING_EXON	114300320	114300377	.	-	.	gene_id "10745";
chr1	ucsc_hg19	CODING_EXON	114301280	114301325	.	-	.	gene_id "10745";
chr1	ucsc_hg19	5UTR	114301325	114301777	.	-	.	gene_id "10745";
chr1	ucsc_hg19	3UTR	11086579	11086941	.	-	.	gene_id "10747";
chr1	ucsc_hg19	CODING_EXON	11086941	11087705	.	-	.	gene_id "10747";
chr1	ucsc_hg19	CODING_EXON	11090232	11090307	.	-	.	gene_id "10747";
chr1	ucsc_hg19	CODING_EXON	11090804	11090939	.	-	.	gene_id "10747";
chr1	ucsc_hg19	CODING_EXON	11094884	11094963	.	-	.	gene_id "10747";
chr1	ucsc_hg19	CODING_EXON	11097749	11097868	.	-	.	gene_id "10747";
chr1	ucsc_hg19	CODING_EXON	11102931	11103079	.	-	.	gene_id "10747";
chr1	ucsc_hg19	CODING_EXON	11103395	11103592	.	-	.	gene_id "10747";
chr1	ucsc_hg19	CODING_EXON	11104854	11105010	.	-	.	gene_id "10747";
chr1	ucsc_hg19	CODING_EXON	11105464	11105596	.	-	.	gene_id "10747";
chr1	ucsc_hg19	CODING_EXON	11106612	11106790	.	-	.	gene_id "10747";
chr1	ucsc_hg19	CODING_EXON	11106947	11107176	.	-	.	gene_id "10747";
chr1	ucsc_hg19	CODING_EXON	11107259	11107264	.	-	.	gene_id "10747";
chr1	ucsc_hg19	5UTR	11107264	11107296	.	-	.	gene_id "10747";
chr1	ucsc_hg19	5UTR	230883129	230883242	.	+	.	gene_id "10753";
chr1	ucsc_hg19	CODING_EXON	230883242	230883455	.	+	.	gene_id "10753";
chr1	ucsc_hg19	CODING_EXON	230891082	230891152	.	+	.	gene_id "10753";
chr1	ucsc_hg19	CODING_EXON	230895257	230895376	.	+	.	gene_id "10753";
chr1	ucsc_hg19	CODING_EXON	230898398	230898532	.	+	.	gene_id "10753";
chr1	ucsc_hg19	CODING_EXON	230903286	230903455	.	+	.	gene_id "10753";
chr1	ucsc_hg19	CODING_EXON	230904925	230905009	.	+	.	gene_id "10753";
chr1	ucsc_hg19	CODING_EXON	230907759	230907845	.	+	.	gene_id "10753";
chr1	ucsc_hg19	CODING_EXON	230910299	230910377	.	+	.	gene_id "10753";
chr1	ucsc_hg19	CODING_EXON	230914718	230914879	.	+	.	gene_id "10753";
chr1	ucsc_hg19	CODING_EXON	230915924	230916082	.	+	.	gene_id "10753";
chr1	ucsc_hg19	CODING_EXON	230916245	230916454	.	+	.	gene_id "10753";
chr1	ucsc_hg19	CODING_EXON	230921726	230921763	.	+	.	gene_id "10753";
chr1	ucsc_hg19	CODING_EXON	230923267	230923348	.	+	.	gene_id "10753";
chr1	ucsc_hg19	CODING_EXON	230925877	230925935	.	+	.	gene_id "10753";
chr1	ucsc_hg19	CODING_EXON	230927609	230927674	.	+	.	gene_id "10753";
chr1	ucsc_hg19	CODING_EXON	230928171	230928240	.	+	.	gene_id "10753";
chr1	ucsc_hg19	CODING_EXON	230928595	230928674	.	+	.	gene_id "10753";
chr1	ucsc_hg19	CODING_EXON	230930908	230931025	.	+	.	gene_id "10753";
chr1	ucsc_hg19	CODING_EXON	230933907	230933966	.	+	.	gene_id "10753";
chr1	ucsc_hg19	CODING_EXON	230937315	230937342	.	+	.	gene_id "10753";
chr1	ucsc_hg19	3UTR	230937342	230937749	.	+	.	gene_id "10753";
chr1	ucsc_hg19	3UTR	156638555	156639113	.	-	.	gene_id "10763";
chr1	ucsc_hg19	CODING_EXON	156639113	156642997	.	-	.	gene_id "10763";
chr1	ucsc_hg19	CODING_EXON	156643245	156643319	.	-	.	gene_id "10763";
chr1	ucsc_hg19	CODING_EXON	156645007	156645132	.	-	.	gene_id "10763";
chr1	ucsc_hg19	CODING_EXON	156646273	156647056	.	-	.	gene_id "10763";
chr1	ucsc_hg19	5UTR	156647056	156647189	.	-	.	gene_id "10763";
chr1	ucsc_hg19	3UTR	202696531	202698163	.	-	.	gene_id "10765";
chr1	ucsc_hg19	CODING_EXON	202698163	202698301	.	-	.	gene_id "10765";
chr1	ucsc_hg19	CODING_EXON	202698834	202699155	.	-	.	gene_id "10765";
chr1	ucsc_hg19	CODING_EXON	202700036	202700191	.	-	.	gene_id "10765";
chr1	ucsc_hg19	CODING_EXON	202700955	202701067	.	-	.	gene_id "10765";
chr1	ucsc_hg19	CODING_EXON	202702528	202703014	.	-	.	gene_id "10765";
chr1	ucsc_hg19	CODING_EXON	202704556	202704715	.	-	.	gene_id "10765";
chr1	ucsc_hg19	CODING_EXON	202705340	202705520	.	-	.	gene_id "10765";
chr1	ucsc_hg19	CODING_EXON	202709801	202709940	.	-	.	gene_id "10765";
chr1	ucsc_hg19	CODING_EXON	202710494	202710850	.	-	.	gene_id "10765";
chr1	ucsc_hg19	CODING_EXON	202711518	202711633	.	-	.	gene_id "10765";
chr1	ucsc_hg19	CODING_EXON	202711782	202711933	.	-	.	gene_id "10765";
chr1	ucsc_hg19	CODING_EXON	202714985	202715110	.	-	.	gene_id "10765";
chr1	ucsc_hg19	CODING_EXON	202715269	202715451	.	-	.	gene_id "10765";
chr1	ucsc_hg19	CODING_EXON	202718072	202718267	.	-	.	gene_id "10765";
chr1	ucsc_hg19	CODING_EXON	202719786	202719906	.	-	.	gene_id "10765";
chr1	ucsc_hg19	CODING_EXON	202722032	202722195	.	-	.	gene_id "10765";
chr1	ucsc_hg19	CODING_EXON	202724398	202724580	.	-	.	gene_id "10765";
chr1	ucsc_hg19	CODING_EXON	202725485	202725644	.	-	.	gene_id "10765";
chr1	ucsc_hg19	CODING_EXON	202727518	202727638	.	-	.	gene_id "10765";
chr1	ucsc_hg19	CODING_EXON	202729542	202729701	.	-	.	gene_id "10765";
chr1	ucsc_hg19	CODING_EXON	202731826	202731936	.	-	.	gene_id "10765";
chr1	ucsc_hg19	CODING_EXON	202733176	202733273	.	-	.	gene_id "10765";
chr1	ucsc_hg19	CODING_EXON	202736053	202736188	.	-	.	gene_id "10765";
chr1	ucsc_hg19	CODING_EXON	202742245	202742416	.	-	.	gene_id "10765";
chr1	ucsc_hg19	CODING_EXON	202743740	202743863	.	-	.	gene_id "10765";
chr1	ucsc_hg19	CODING_EXON	202746144	202746222	.	-	.	gene_id "10765";
chr1	ucsc_hg19	CODING_EXON	202777229	202777433	.	-	.	gene_id "10765";
chr1	ucsc_hg19	5UTR	202777433	202777549	.	-	.	gene_id "10765";
chr1	ucsc_hg19	5UTR	110527386	110527674	.	+	.	gene_id "10768";
chr1	ucsc_hg19	CODING_EXON	110527674	110528165	.	+	.	gene_id "10768";
chr1	ucsc_hg19	CODING_EXON	110543548	110543610	.	+	.	gene_id "10768";
chr1	ucsc_hg19	CODING_EXON	110544851	110544939	.	+	.	gene_id "10768";
chr1	ucsc_hg19	CODING_EXON	110546569	110547073	.	+	.	gene_id "10768";
chr1	ucsc_hg19	CODING_EXON	110551655	110551767	.	+	.	gene_id "10768";
chr1	ucsc_hg19	CODING_EXON	110553835	110553979	.	+	.	gene_id "10768";
chr1	ucsc_hg19	CODING_EXON	110554983	110555084	.	+	.	gene_id "10768";
chr1	ucsc_hg19	CODING_EXON	110555518	110555621	.	+	.	gene_id "10768";
chr1	ucsc_hg19	CODING_EXON	110557384	110557479	.	+	.	gene_id "10768";
chr1	ucsc_hg19	CODING_EXON	110558046	110558153	.	+	.	gene_id "10768";
chr1	ucsc_hg19	CODING_EXON	110558965	110559082	.	+	.	gene_id "10768";
chr1	ucsc_hg19	CODING_EXON	110559288	110559352	.	+	.	gene_id "10768";
chr1	ucsc_hg19	CODING_EXON	110560116	110560205	.	+	.	gene_id "10768";
chr1	ucsc_hg19	CODING_EXON	110560567	110560638	.	+	.	gene_id "10768";
chr1	ucsc_hg19	CODING_EXON	110560994	110561089	.	+	.	gene_id "10768";
chr1	ucsc_hg19	CODING_EXON	110561173	110561272	.	+	.	gene_id "10768";
chr1	ucsc_hg19	CODING_EXON	110561672	110561741	.	+	.	gene_id "10768";
chr1	ucsc_hg19	CODING_EXON	110562169	110562248	.	+	.	gene_id "10768";
chr1	ucsc_hg19	CODING_EXON	110563352	110563473	.	+	.	gene_id "10768";
chr1	ucsc_hg19	CODING_EXON	110564295	110564302	.	+	.	gene_id "10768";
chr1	ucsc_hg19	3UTR	110564302	110566364	.	+	.	gene_id "10768";
chr1	ucsc_hg19	3UTR	24290836	24294152	.	-	.	gene_id "10772";
chr1	ucsc_hg19	CODING_EXON	24294152	24297929	.	-	.	gene_id "10772";
chr1	ucsc_hg19	CODING_EXON	24298062	24298116	.	-	.	gene_id "10772";
chr1	ucsc_hg19	CODING_EXON	24298339	24298502	.	-	.	gene_id "10772";
chr1	ucsc_hg19	CODING_EXON	24301463	24301565	.	-	.	gene_id "10772";
chr1	ucsc_hg19	CODING_EXON	24305200	24305307	.	-	.	gene_id "10772";
chr1	ucsc_hg19	CODING_EXON	24306680	24306745	.	-	.	gene_id "10772";
chr1	ucsc_hg19	5UTR	24306745	24306953	.	-	.	gene_id "10772";
chr1	ucsc_hg19	5UTR	243419306	243419475	.	+	.	gene_id "10806";
chr1	ucsc_hg19	CODING_EXON	243419475	243419542	.	+	.	gene_id "10806";
chr1	ucsc_hg19	CODING_EXON	243433406	243433559	.	+	.	gene_id "10806";
chr1	ucsc_hg19	CODING_EXON	243434279	243434365	.	+	.	gene_id "10806";
chr1	ucsc_hg19	CODING_EXON	243437844	243437958	.	+	.	gene_id "10806";
chr1	ucsc_hg19	CODING_EXON	243449573	243449699	.	+	.	gene_id "10806";
chr1	ucsc_hg19	CODING_EXON	243456392	243456521	.	+	.	gene_id "10806";
chr1	ucsc_hg19	CODING_EXON	243468014	243468079	.	+	.	gene_id "10806";
chr1	ucsc_hg19	CODING_EXON	243471290	243471479	.	+	.	gene_id "10806";
chr1	ucsc_hg19	CODING_EXON	243480056	243480195	.	+	.	gene_id "10806";
chr1	ucsc_hg19	CODING_EXON	243493841	243493994	.	+	.	gene_id "10806";
chr1	ucsc_hg19	CODING_EXON	243504340	243504475	.	+	.	gene_id "10806";
chr1	ucsc_hg19	CODING_EXON	243507516	243507633	.	+	.	gene_id "10806";
chr1	ucsc_hg19	CODING_EXON	243542022	243542165	.	+	.	gene_id "10806";
chr1	ucsc_hg19	CODING_EXON	243579003	243579131	.	+	.	gene_id "10806";
chr1	ucsc_hg19	CODING_EXON	243581269	243581378	.	+	.	gene_id "10806";
chr1	ucsc_hg19	CODING_EXON	243589728	243589860	.	+	.	gene_id "10806";
chr1	ucsc_hg19	CODING_EXON	243652315	243652442	.	+	.	gene_id "10806";
chr1	ucsc_hg19	CODING_EXON	243663057	243663087	.	+	.	gene_id "10806";
chr1	ucsc_hg19	3UTR	243663087	243663393	.	+	.	gene_id "10806";
chr1	ucsc_hg19	5UTR	196857143	196857280	.	+	.	gene_id "10877";
chr1	ucsc_hg19	CODING_EXON	196857280	196857338	.	+	.	gene_id "10877";
chr1	ucsc_hg19	CODING_EXON	196871547	196871745	.	+	.	gene_id "10877";
chr1	ucsc_hg19	CODING_EXON	196874237	196874420	.	+	.	gene_id "10877";
chr1	ucsc_hg19	CODING_EXON	196875990	196876167	.	+	.	gene_id "10877";
chr1	ucsc_hg19	CODING_EXON	196876445	196876628	.	+	.	gene_id "10877";
chr1	ucsc_hg19	CODING_EXON	196879410	196879608	.	+	.	gene_id "10877";
chr1	ucsc_hg19	CODING_EXON	196881869	196882052	.	+	.	gene_id "10877";
chr1	ucsc_hg19	CODING_EXON	196883624	196883801	.	+	.	gene_id "10877";
chr1	ucsc_hg19	CODING_EXON	196884085	196884268	.	+	.	gene_id "10877";
chr1	ucsc_hg19	CODING_EXON	196887339	196887536	.	+	.	gene_id "10877";
chr1	ucsc_hg19	3UTR	196887536	196887843	.	+	.	gene_id "10877";
chr1	ucsc_hg19	5UTR	196743929	196744016	.	+	.	gene_id "10878";
chr1	ucsc_hg19	CODING_EXON	196744016	196744074	.	+	.	gene_id "10878";
chr1	ucsc_hg19	CODING_EXON	196748291	196748486	.	+	.	gene_id "10878";
chr1	ucsc_hg19	CODING_EXON	196748926	196749103	.	+	.	gene_id "10878";
chr1	ucsc_hg19	CODING_EXON	196757345	196757528	.	+	.	gene_id "10878";
chr1	ucsc_hg19	CODING_EXON	196759174	196759357	.	+	.	gene_id "10878";
chr1	ucsc_hg19	CODING_EXON	196762446	196762643	.	+	.	gene_id "10878";
chr1	ucsc_hg19	3UTR	196762643	196763203	.	+	.	gene_id "10878";
chr1	ucsc_hg19	5UTR	118472371	118475942	.	+	.	gene_id "10885";
chr1	ucsc_hg19	CODING_EXON	118475942	118476113	.	+	.	gene_id "10885";
chr1	ucsc_hg19	CODING_EXON	118477095	118477305	.	+	.	gene_id "10885";
chr1	ucsc_hg19	CODING_EXON	118479391	118479510	.	+	.	gene_id "10885";
chr1	ucsc_hg19	CODING_EXON	118481102	118481181	.	+	.	gene_id "10885";
chr1	ucsc_hg19	CODING_EXON	118482099	118482195	.	+	.	gene_id "10885";
chr1	ucsc_hg19	CODING_EXON	118483449	118483563	.	+	.	gene_id "10885";
chr1	ucsc_hg19	CODING_EXON	118483746	118483848	.	+	.	gene_id "10885";
chr1	ucsc_hg19	CODING_EXON	118484372	118484470	.	+	.	gene_id "10885";
chr1	ucsc_hg19	CODING_EXON	118485059	118485167	.	+	.	gene_id "10885";
chr1	ucsc_hg19	CODING_EXON	118486018	118486249	.	+	.	gene_id "10885";
chr1	ucsc_hg19	CODING_EXON	118488708	118488802	.	+	.	gene_id "10885";
chr1	ucsc_hg19	CODING_EXON	118491027	118491129	.	+	.	gene_id "10885";
chr1	ucsc_hg19	CODING_EXON	118492373	118492459	.	+	.	gene_id "10885";
chr1	ucsc_hg19	CODING_EXON	118492617	118492753	.	+	.	gene_id "10885";
chr1	ucsc_hg19	CODING_EXON	118493456	118493513	.	+	.	gene_id "10885";
chr1	ucsc_hg19	CODING_EXON	118494598	118494699	.	+	.	gene_id "10885";
chr1	ucsc_hg19	CODING_EXON	118494919	118495031	.	+	.	gene_id "10885";
chr1	ucsc_hg19	CODING_EXON	118495150	118495285	.	+	.	gene_id "10885";
chr1	ucsc_hg19	CODING_EXON	118495568	118495619	.	+	.	gene_id "10885";
chr1	ucsc_hg19	CODING_EXON	118496098	118496164	.	+	.	gene_id "10885";
chr1	ucsc_hg19	CODING_EXON	118496629	118496722	.	+	.	gene_id "10885";
chr1	ucsc_hg19	CODING_EXON	118497202	118497250	.	+	.	gene_id "10885";
chr1	ucsc_hg19	CODING_EXON	118497937	118497981	.	+	.	gene_id "10885";
chr1	ucsc_hg19	CODING_EXON	118499690	118499819	.	+	.	gene_id "10885";
chr1	ucsc_hg19	CODING_EXON	118501532	118501626	.	+	.	gene_id "10885";
chr1	ucsc_hg19	CODING_EXON	118501914	118502070	.	+	.	gene_id "10885";
chr1	ucsc_hg19	3UTR	118502070	118503049	.	+	.	gene_id "10885";
chr1	ucsc_hg19	5UTR	186369703	186370177	.	+	.	gene_id "10896";
chr1	ucsc_hg19	CODING_EXON	186370177	186370312	.	+	.	gene_id "10896";
chr1	ucsc_hg19	3UTR	186370312	186370587	.	+	.	gene_id "10896";
chr1	ucsc_hg19	3UTR	153946744	153947154	.	-	.	gene_id "10899";
chr1	ucsc_hg19	CODING_EXON	153947154	153947311	.	-	.	gene_id "10899";
chr1	ucsc_hg19	CODING_EXON	153948301	153948381	.	-	.	gene_id "10899";
chr1	ucsc_hg19	CODING_EXON	153949168	153949251	.	-	.	gene_id "10899";
chr1	ucsc_hg19	CODING_EXON	153949451	153949489	.	-	.	gene_id "10899";
chr1	ucsc_hg19	CODING_EXON	153949645	153949728	.	-	.	gene_id "10899";
chr1	ucsc_hg19	5UTR	153949728	153950451	.	-	.	gene_id "10899";
chr1	ucsc_hg19	3UTR	149900542	149900758	.	-	.	gene_id "10903";
chr1	ucsc_hg19	CODING_EXON	149900758	149901209	.	-	.	gene_id "10903";
chr1	ucsc_hg19	CODING_EXON	149901514	149901808	.	-	.	gene_id "10903";
chr1	ucsc_hg19	CODING_EXON	149902256	149902439	.	-	.	gene_id "10903";
chr1	ucsc_hg19	CODING_EXON	149902683	149902857	.	-	.	gene_id "10903";
chr1	ucsc_hg19	CODING_EXON	149903151	149903318	.	-	.	gene_id "10903";
chr1	ucsc_hg19	CODING_EXON	149903835	149903906	.	-	.	gene_id "10903";
chr1	ucsc_hg19	CODING_EXON	149904155	149904222	.	-	.	gene_id "10903";
chr1	ucsc_hg19	CODING_EXON	149905298	149905423	.	-	.	gene_id "10903";
chr1	ucsc_hg19	CODING_EXON	149905502	149905591	.	-	.	gene_id "10903";
chr1	ucsc_hg19	CODING_EXON	149905747	149905835	.	-	.	gene_id "10903";
chr1	ucsc_hg19	CODING_EXON	149906083	149906219	.	-	.	gene_id "10903";
chr1	ucsc_hg19	CODING_EXON	149906340	149906419	.	-	.	gene_id "10903";
chr1	ucsc_hg19	CODING_EXON	149906878	149907021	.	-	.	gene_id "10903";
chr1	ucsc_hg19	CODING_EXON	149907191	149907252	.	-	.	gene_id "10903";
chr1	ucsc_hg19	CODING_EXON	149907476	149907598	.	-	.	gene_id "10903";
chr1	ucsc_hg19	CODING_EXON	149908046	149908266	.	-	.	gene_id "10903";
chr1	ucsc_hg19	CODING_EXON	149908474	149908540	.	-	.	gene_id "10903";
chr1	ucsc_hg19	5UTR	149908540	149908791	.	-	.	gene_id "10903";
chr1	ucsc_hg19	5UTR	117910084	117910805	.	+	.	gene_id "10905";
chr1	ucsc_hg19	CODING_EXON	117910805	117911107	.	+	.	gene_id "10905";
chr1	ucsc_hg19	CODING_EXON	117944807	117945063	.	+	.	gene_id "10905";
chr1	ucsc_hg19	CODING_EXON	117948170	117948267	.	+	.	gene_id "10905";
chr1	ucsc_hg19	CODING_EXON	117957334	117957453	.	+	.	gene_id "10905";
chr1	ucsc_hg19	CODING_EXON	117963190	117963271	.	+	.	gene_id "10905";
chr1	ucsc_hg19	CODING_EXON	117984852	117984947	.	+	.	gene_id "10905";
chr1	ucsc_hg19	CODING_EXON	118003110	118003234	.	+	.	gene_id "10905";
chr1	ucsc_hg19	CODING_EXON	118008955	118009049	.	+	.	gene_id "10905";
chr1	ucsc_hg19	CODING_EXON	118035768	118035884	.	+	.	gene_id "10905";
chr1	ucsc_hg19	CODING_EXON	118039384	118039604	.	+	.	gene_id "10905";
chr1	ucsc_hg19	CODING_EXON	118042003	118042176	.	+	.	gene_id "10905";
chr1	ucsc_hg19	CODING_EXON	118045476	118045592	.	+	.	gene_id "10905";
chr1	ucsc_hg19	CODING_EXON	118065446	118065579	.	+	.	gene_id "10905";
chr1	ucsc_hg19	3UTR	118065579	118068320	.	+	.	gene_id "10905";
chr1	ucsc_hg19	3UTR	7907671	7907825	.	-	.	gene_id "10911";
chr1	ucsc_hg19	CODING_EXON	7907825	7907942	.	-	.	gene_id "10911";
chr1	ucsc_hg19	CODING_EXON	7909699	7909743	.	-	.	gene_id "10911";
chr1	ucsc_hg19	CODING_EXON	7910871	7910982	.	-	.	gene_id "10911";
chr1	ucsc_hg19	CODING_EXON	7912960	7913104	.	-	.	gene_id "10911";
chr1	ucsc_hg19	CODING_EXON	7913366	7913491	.	-	.	gene_id "10911";
chr1	ucsc_hg19	5UTR	7913491	7913551	.	-	.	gene_id "10911";
chr1	ucsc_hg19	3UTR	38422651	38423857	.	-	.	gene_id "10946";
chr1	ucsc_hg19	CODING_EXON	38423857	38423935	.	-	.	gene_id "10946";
chr1	ucsc_hg19	CODING_EXON	38425791	38425847	.	-	.	gene_id "10946";
chr1	ucsc_hg19	CODING_EXON	38433715	38433806	.	-	.	gene_id "10946";
chr1	ucsc_hg19	CODING_EXON	38435025	38435136	.	-	.	gene_id "10946";
chr1	ucsc_hg19	CODING_EXON	38435242	38435407	.	-	.	gene_id "10946";
chr1	ucsc_hg19	CODING_EXON	38442555	38442625	.	-	.	gene_id "10946";
chr1	ucsc_hg19	CODING_EXON	38444391	38444499	.	-	.	gene_id "10946";
chr1	ucsc_hg19	CODING_EXON	38444659	38444727	.	-	.	gene_id "10946";
chr1	ucsc_hg19	CODING_EXON	38445136	38445205	.	-	.	gene_id "10946";
chr1	ucsc_hg19	CODING_EXON	38446257	38446396	.	-	.	gene_id "10946";
chr1	ucsc_hg19	CODING_EXON	38447400	38447483	.	-	.	gene_id "10946";
chr1	ucsc_hg19	CODING_EXON	38449840	38449932	.	-	.	gene_id "10946";
chr1	ucsc_hg19	CODING_EXON	38450378	38450451	.	-	.	gene_id "10946";
chr1	ucsc_hg19	CODING_EXON	38453244	38453350	.	-	.	gene_id "10946";
chr1	ucsc_hg19	CODING_EXON	38453455	38453508	.	-	.	gene_id "10946";
chr1	ucsc_hg19	CODING_EXON	38455219	38455267	.	-	.	gene_id "10946";
chr1	ucsc_hg19	CODING_EXON	38455541	38455637	.	-	.	gene_id "10946";
chr1	ucsc_hg19	5UTR	38455637	38455761	.	-	.	gene_id "10946";
chr1	ucsc_hg19	5UTR	151032150	151039700	.	+	.	gene_id "10962";
chr1	ucsc_hg19	CODING_EXON	151039700	151039973	.	+	.	gene_id "10962";
chr1	ucsc_hg19	3UTR	151039973	151040973	.	+	.	gene_id "10962";
chr1	ucsc_hg19	5UTR	79086066	79093600	.	+	.	gene_id "10964";
chr1	ucsc_hg19	CODING_EXON	79093600	79094078	.	+	.	gene_id "10964";
chr1	ucsc_hg19	CODING_EXON	79094635	79094684	.	+	.	gene_id "10964";
chr1	ucsc_hg19	CODING_EXON	79095404	79095600	.	+	.	gene_id "10964";
chr1	ucsc_hg19	CODING_EXON	79101021	79101174	.	+	.	gene_id "10964";
chr1	ucsc_hg19	CODING_EXON	79102716	79102888	.	+	.	gene_id "10964";
chr1	ucsc_hg19	CODING_EXON	79106705	79106806	.	+	.	gene_id "10964";
chr1	ucsc_hg19	CODING_EXON	79107119	79107294	.	+	.	gene_id "10964";
chr1	ucsc_hg19	CODING_EXON	79107459	79107494	.	+	.	gene_id "10964";
chr1	ucsc_hg19	3UTR	79107494	79111830	.	+	.	gene_id "10964";
chr1	ucsc_hg19	3UTR	43629844	43630113	.	-	.	gene_id "10969";
chr1	ucsc_hg19	CODING_EXON	43630113	43630164	.	-	.	gene_id "10969";
chr1	ucsc_hg19	CODING_EXON	43630313	43630476	.	-	.	gene_id "10969";
chr1	ucsc_hg19	CODING_EXON	43632496	43632590	.	-	.	gene_id "10969";
chr1	ucsc_hg19	CODING_EXON	43632830	43632906	.	-	.	gene_id "10969";
chr1	ucsc_hg19	CODING_EXON	43634609	43634699	.	-	.	gene_id "10969";
chr1	ucsc_hg19	CODING_EXON	43636426	43636550	.	-	.	gene_id "10969";
chr1	ucsc_hg19	CODING_EXON	43637149	43637322	.	-	.	gene_id "10969";
chr1	ucsc_hg19	CODING_EXON	43637556	43637640	.	-	.	gene_id "10969";
chr1	ucsc_hg19	CODING_EXON	43637723	43638092	.	-	.	gene_id "10969";
chr1	ucsc_hg19	5UTR	43638092	43638241	.	-	.	gene_id "10969";
chr1	ucsc_hg19	5UTR	153747767	153747832	.	+	.	gene_id "11000";
chr1	ucsc_hg19	CODING_EXON	153747832	153748640	.	+	.	gene_id "11000";
chr1	ucsc_hg19	CODING_EXON	153748993	153749203	.	+	.	gene_id "11000";
chr1	ucsc_hg19	CODING_EXON	153749537	153749696	.	+	.	gene_id "11000";
chr1	ucsc_hg19	CODING_EXON	153750236	153750361	.	+	.	gene_id "11000";
chr1	ucsc_hg19	CODING_EXON	153750636	153750831	.	+	.	gene_id "11000";
chr1	ucsc_hg19	CODING_EXON	153750938	153751029	.	+	.	gene_id "11000";
chr1	ucsc_hg19	CODING_EXON	153751162	153751361	.	+	.	gene_id "11000";
chr1	ucsc_hg19	CODING_EXON	153751589	153751687	.	+	.	gene_id "11000";
chr1	ucsc_hg19	CODING_EXON	153751818	153751949	.	+	.	gene_id "11000";
chr1	ucsc_hg19	CODING_EXON	153752301	153752478	.	+	.	gene_id "11000";
chr1	ucsc_hg19	3UTR	153752478	153752633	.	+	.	gene_id "11000";
chr1	ucsc_hg19	5UTR	45205489	45205604	.	+	.	gene_id "11004";
chr1	ucsc_hg19	CODING_EXON	45205604	45205674	.	+	.	gene_id "11004";
chr1	ucsc_hg19	CODING_EXON	45206584	45206679	.	+	.	gene_id "11004";
chr1	ucsc_hg19	CODING_EXON	45212033	45212431	.	+	.	gene_id "11004";
chr1	ucsc_hg19	CODING_EXON	45213055	45213157	.	+	.	gene_id "11004";
chr1	ucsc_hg19	CODING_EXON	45213323	45213372	.	+	.	gene_id "11004";
chr1	ucsc_hg19	CODING_EXON	45216113	45216236	.	+	.	gene_id "11004";
chr1	ucsc_hg19	CODING_EXON	45218803	45218926	.	+	.	gene_id "11004";
chr1	ucsc_hg19	CODING_EXON	45219404	45219505	.	+	.	gene_id "11004";
chr1	ucsc_hg19	CODING_EXON	45220421	45220517	.	+	.	gene_id "11004";
chr1	ucsc_hg19	CODING_EXON	45221600	45221655	.	+	.	gene_id "11004";
chr1	ucsc_hg19	CODING_EXON	45221746	45221909	.	+	.	gene_id "11004";
chr1	ucsc_hg19	CODING_EXON	45223227	45223318	.	+	.	gene_id "11004";
chr1	ucsc_hg19	CODING_EXON	45223579	45223643	.	+	.	gene_id "11004";
chr1	ucsc_hg19	CODING_EXON	45223720	45223812	.	+	.	gene_id "11004";
chr1	ucsc_hg19	CODING_EXON	45224877	45225020	.	+	.	gene_id "11004";
chr1	ucsc_hg19	CODING_EXON	45225951	45226156	.	+	.	gene_id "11004";
chr1	ucsc_hg19	CODING_EXON	45226263	45226374	.	+	.	gene_id "11004";
chr1	ucsc_hg19	CODING_EXON	45227587	45227655	.	+	.	gene_id "11004";
chr1	ucsc_hg19	CODING_EXON	45228017	45228123	.	+	.	gene_id "11004";
chr1	ucsc_hg19	CODING_EXON	45228216	45228330	.	+	.	gene_id "11004";
chr1	ucsc_hg19	CODING_EXON	45232497	45232621	.	+	.	gene_id "11004";
chr1	ucsc_hg19	CODING_EXON	45232768	45232851	.	+	.	gene_id "11004";
chr1	ucsc_hg19	3UTR	45232851	45233438	.	+	.	gene_id "11004";
chr1	ucsc_hg19	5UTR	207070787	207071177	.	+	.	gene_id "11009";
chr1	ucsc_hg19	CODING_EXON	207071177	207071221	.	+	.	gene_id "11009";
chr1	ucsc_hg19	CODING_EXON	207072661	207072860	.	+	.	gene_id "11009";
chr1	ucsc_hg19	CODING_EXON	207073639	207073702	.	+	.	gene_id "11009";
chr1	ucsc_hg19	CODING_EXON	207074838	207074997	.	+	.	gene_id "11009";
chr1	ucsc_hg19	CODING_EXON	207075342	207075417	.	+	.	gene_id "11009";
chr1	ucsc_hg19	CODING_EXON	207076320	207076404	.	+	.	gene_id "11009";
chr1	ucsc_hg19	3UTR	207076404	207077484	.	+	.	gene_id "11009";
chr1	ucsc_hg19	3UTR	151744040	151746927	.	-	.	gene_id "11022";
chr1	ucsc_hg19	CODING_EXON	151746927	151746980	.	-	.	gene_id "11022";
chr1	ucsc_hg19	CODING_EXON	151747185	151747282	.	-	.	gene_id "11022";
chr1	ucsc_hg19	CODING_EXON	151747540	151747642	.	-	.	gene_id "11022";
chr1	ucsc_hg19	CODING_EXON	151747867	151748019	.	-	.	gene_id "11022";
chr1	ucsc_hg19	CODING_EXON	151748295	151748360	.	-	.	gene_id "11022";
chr1	ucsc_hg19	CODING_EXON	151748571	151748744	.	-	.	gene_id "11022";
chr1	ucsc_hg19	CODING_EXON	151748914	151749075	.	-	.	gene_id "11022";
chr1	ucsc_hg19	CODING_EXON	151751160	151751482	.	-	.	gene_id "11022";
chr1	ucsc_hg19	CODING_EXON	151751578	151751718	.	-	.	gene_id "11022";
chr1	ucsc_hg19	CODING_EXON	151752426	151752616	.	-	.	gene_id "11022";
chr1	ucsc_hg19	CODING_EXON	151753956	151754063	.	-	.	gene_id "11022";
chr1	ucsc_hg19	CODING_EXON	151755374	151755498	.	-	.	gene_id "11022";
chr1	ucsc_hg19	5UTR	151755498	151763010	.	-	.	gene_id "11022";
chr1	ucsc_hg19	5UTR	28832454	28856378	.	+	.	gene_id "1104";
chr1	ucsc_hg19	CODING_EXON	28856378	28856451	.	+	.	gene_id "1104";
chr1	ucsc_hg19	CODING_EXON	28857034	28857127	.	+	.	gene_id "1104";
chr1	ucsc_hg19	CODING_EXON	28858314	28858502	.	+	.	gene_id "1104";
chr1	ucsc_hg19	CODING_EXON	28858682	28858862	.	+	.	gene_id "1104";
chr1	ucsc_hg19	CODING_EXON	28861561	28861658	.	+	.	gene_id "1104";
chr1	ucsc_hg19	CODING_EXON	28861769	28861892	.	+	.	gene_id "1104";
chr1	ucsc_hg19	CODING_EXON	28862382	28862538	.	+	.	gene_id "1104";
chr1	ucsc_hg19	CODING_EXON	28862773	28862893	.	+	.	gene_id "1104";
chr1	ucsc_hg19	CODING_EXON	28863258	28863411	.	+	.	gene_id "1104";
chr1	ucsc_hg19	CODING_EXON	28864343	28864519	.	+	.	gene_id "1104";
chr1	ucsc_hg19	3UTR	28864519	28865708	.	+	.	gene_id "1104";
chr1	ucsc_hg19	5UTR	2323213	2327229	.	+	.	gene_id "11079";
chr1	ucsc_hg19	CODING_EXON	2327229	2327310	.	+	.	gene_id "11079";
chr1	ucsc_hg19	CODING_EXON	2328554	2328659	.	+	.	gene_id "11079";
chr1	ucsc_hg19	CODING_EXON	2330853	2330953	.	+	.	gene_id "11079";
chr1	ucsc_hg19	CODING_EXON	2332295	2332374	.	+	.	gene_id "11079";
chr1	ucsc_hg19	CODING_EXON	2333645	2333781	.	+	.	gene_id "11079";
chr1	ucsc_hg19	CODING_EXON	2334473	2334563	.	+	.	gene_id "11079";
chr1	ucsc_hg19	3UTR	2334563	2336885	.	+	.	gene_id "11079";
chr1	ucsc_hg19	5UTR	78470635	78470794	.	+	.	gene_id "11080";
chr1	ucsc_hg19	CODING_EXON	78470794	78471005	.	+	.	gene_id "11080";
chr1	ucsc_hg19	CODING_EXON	78478734	78479303	.	+	.	gene_id "11080";
chr1	ucsc_hg19	CODING_EXON	78481697	78481931	.	+	.	gene_id "11080";
chr1	ucsc_hg19	3UTR	78481931	78482995	.	+	.	gene_id "11080";
chr1	ucsc_hg19	3UTR	120436155	120436586	.	-	.	gene_id "11085";
chr1	ucsc_hg19	CODING_EXON	120436586	120438959	.	-	.	gene_id "11085";
chr1	ucsc_hg19	5UTR	120438959	120439147	.	-	.	gene_id "11085";
chr1	ucsc_hg19	5UTR	24828840	24840862	.	+	.	gene_id "11123";
chr1	ucsc_hg19	CODING_EXON	24840862	24841057	.	+	.	gene_id "11123";
chr1	ucsc_hg19	CODING_EXON	24857707	24857881	.	+	.	gene_id "11123";
chr1	ucsc_hg19	CODING_EXON	24859572	24859744	.	+	.	gene_id "11123";
chr1	ucsc_hg19	CODING_EXON	24861582	24861767	.	+	.	gene_id "11123";
chr1	ucsc_hg19	3UTR	24861767	24863510	.	+	.	gene_id "11123";
chr1	ucsc_hg19	3UTR	50906934	50907111	.	-	.	gene_id "11124";
chr1	ucsc_hg19	CODING_EXON	50907111	50907195	.	-	.	gene_id "11124";
chr1	ucsc_hg19	CODING_EXON	50941135	50941351	.	-	.	gene_id "11124";
chr1	ucsc_hg19	CODING_EXON	50956259	50956337	.	-	.	gene_id "11124";
chr1	ucsc_hg19	CODING_EXON	50957392	50957473	.	-	.	gene_id "11124";
chr1	ucsc_hg19	CODING_EXON	51001040	51001129	.	-	.	gene_id "11124";
chr1	ucsc_hg19	CODING_EXON	51005263	51005400	.	-	.	gene_id "11124";
chr1	ucsc_hg19	CODING_EXON	51032748	51032903	.	-	.	gene_id "11124";
chr1	ucsc_hg19	CODING_EXON	51048289	51048371	.	-	.	gene_id "11124";
chr1	ucsc_hg19	CODING_EXON	51049323	51049387	.	-	.	gene_id "11124";
chr1	ucsc_hg19	CODING_EXON	51050356	51050483	.	-	.	gene_id "11124";
chr1	ucsc_hg19	CODING_EXON	51061792	51061888	.	-	.	gene_id "11124";
chr1	ucsc_hg19	CODING_EXON	51121113	51121200	.	-	.	gene_id "11124";
chr1	ucsc_hg19	CODING_EXON	51171457	51171563	.	-	.	gene_id "11124";
chr1	ucsc_hg19	CODING_EXON	51204534	51204626	.	-	.	gene_id "11124";
chr1	ucsc_hg19	CODING_EXON	51210355	51210447	.	-	.	gene_id "11124";
chr1	ucsc_hg19	CODING_EXON	51253671	51253877	.	-	.	gene_id "11124";
chr1	ucsc_hg19	CODING_EXON	51267302	51267349	.	-	.	gene_id "11124";
chr1	ucsc_hg19	CODING_EXON	51323600	51323669	.	-	.	gene_id "11124";
chr1	ucsc_hg19	CODING_EXON	51425438	51425483	.	-	.	gene_id "11124";
chr1	ucsc_hg19	5UTR	51425483	51425936	.	-	.	gene_id "11124";
chr1	ucsc_hg19	3UTR	145695797	145696592	.	-	.	gene_id "11126";
chr1	ucsc_hg19	CODING_EXON	145696592	145696600	.	-	.	gene_id "11126";
chr1	ucsc_hg19	CODING_EXON	145698952	145699090	.	-	.	gene_id "11126";
chr1	ucsc_hg19	CODING_EXON	145704016	145704343	.	-	.	gene_id "11126";
chr1	ucsc_hg19	CODING_EXON	145706685	145706758	.	-	.	gene_id "11126";
chr1	ucsc_hg19	5UTR	145706758	145715639	.	-	.	gene_id "11126";
chr1	ucsc_hg19	3UTR	92711954	92712086	.	-	.	gene_id "11146";
chr1	ucsc_hg19	CODING_EXON	92712086	92712203	.	-	.	gene_id "11146";
chr1	ucsc_hg19	CODING_EXON	92712618	92712701	.	-	.	gene_id "11146";
chr1	ucsc_hg19	CODING_EXON	92713434	92713546	.	-	.	gene_id "11146";
chr1	ucsc_hg19	CODING_EXON	92728419	92728483	.	-	.	gene_id "11146";
chr1	ucsc_hg19	CODING_EXON	92729179	92729289	.	-	.	gene_id "11146";
chr1	ucsc_hg19	CODING_EXON	92730110	92730195	.	-	.	gene_id "11146";
chr1	ucsc_hg19	CODING_EXON	92731975	92732049	.	-	.	gene_id "11146";
chr1	ucsc_hg19	CODING_EXON	92732256	92732298	.	-	.	gene_id "11146";
chr1	ucsc_hg19	CODING_EXON	92733469	92733559	.	-	.	gene_id "11146";
chr1	ucsc_hg19	CODING_EXON	92733661	92733692	.	-	.	gene_id "11146";
chr1	ucsc_hg19	CODING_EXON	92735279	92735333	.	-	.	gene_id "11146";
chr1	ucsc_hg19	CODING_EXON	92737021	92737209	.	-	.	gene_id "11146";
chr1	ucsc_hg19	CODING_EXON	92752046	92752149	.	-	.	gene_id "11146";
chr1	ucsc_hg19	CODING_EXON	92754470	92754708	.	-	.	gene_id "11146";
chr1	ucsc_hg19	CODING_EXON	92755754	92755863	.	-	.	gene_id "11146";
chr1	ucsc_hg19	CODING_EXON	92756974	92757094	.	-	.	gene_id "11146";
chr1	ucsc_hg19	CODING_EXON	92762960	92763086	.	-	.	gene_id "11146";
chr1	ucsc_hg19	CODING_EXON	92763517	92763556	.	-	.	gene_id "11146";
chr1	ucsc_hg19	5UTR	92763556	92764566	.	-	.	gene_id "11146";
chr1	ucsc_hg19	5UTR	70820492	70820634	.	+	.	gene_id "11147";
chr1	ucsc_hg19	CODING_EXON	70820634	70820891	.	+	.	gene_id "11147";
chr1	ucsc_hg19	CODING_EXON	70832126	70832220	.	+	.	gene_id "11147";
chr1	ucsc_hg19	CODING_EXON	70833299	70833411	.	+	.	gene_id "11147";
chr1	ucsc_hg19	3UTR	70833411	70833705	.	+	.	gene_id "11147";
chr1	ucsc_hg19	3UTR	203148058	203148572	.	-	.	gene_id "1116";
chr1	ucsc_hg19	CODING_EXON	203148572	203148713	.	-	.	gene_id "1116";
chr1	ucsc_hg19	CODING_EXON	203148888	203149005	.	-	.	gene_id "1116";
chr1	ucsc_hg19	CODING_EXON	203149597	203149780	.	-	.	gene_id "1116";
chr1	ucsc_hg19	CODING_EXON	203150289	203150413	.	-	.	gene_id "1116";
chr1	ucsc_hg19	CODING_EXON	203151858	203151980	.	-	.	gene_id "1116";
chr1	ucsc_hg19	CODING_EXON	203152768	203152919	.	-	.	gene_id "1116";
chr1	ucsc_hg19	CODING_EXON	203153703	203153760	.	-	.	gene_id "1116";
chr1	ucsc_hg19	CODING_EXON	203154311	203154513	.	-	.	gene_id "1116";
chr1	ucsc_hg19	CODING_EXON	203155443	203155473	.	-	.	gene_id "1116";
chr1	ucsc_hg19	CODING_EXON	203155726	203155751	.	-	.	gene_id "1116";
chr1	ucsc_hg19	5UTR	203155751	203155922	.	-	.	gene_id "1116";
chr1	ucsc_hg19	5UTR	111770280	111770351	.	+	.	gene_id "1117";
chr1	ucsc_hg19	CODING_EXON	111770351	111770391	.	+	.	gene_id "1117";
chr1	ucsc_hg19	CODING_EXON	111772332	111772503	.	+	.	gene_id "1117";
chr1	ucsc_hg19	CODING_EXON	111773363	111773565	.	+	.	gene_id "1117";
chr1	ucsc_hg19	CODING_EXON	111773859	111773916	.	+	.	gene_id "1117";
chr1	ucsc_hg19	CODING_EXON	111777528	111777679	.	+	.	gene_id "1117";
chr1	ucsc_hg19	CODING_EXON	111778260	111778385	.	+	.	gene_id "1117";
chr1	ucsc_hg19	CODING_EXON	111778645	111778775	.	+	.	gene_id "1117";
chr1	ucsc_hg19	CODING_EXON	111781371	111781554	.	+	.	gene_id "1117";
chr1	ucsc_hg19	CODING_EXON	111783948	111784065	.	+	.	gene_id "1117";
chr1	ucsc_hg19	CODING_EXON	111784848	111784986	.	+	.	gene_id "1117";
chr1	ucsc_hg19	3UTR	111784986	111786062	.	+	.	gene_id "1117";
chr1	ucsc_hg19	3UTR	203185206	203186016	.	-	.	gene_id "1118";
chr1	ucsc_hg19	CODING_EXON	203186016	203186261	.	-	.	gene_id "1118";
chr1	ucsc_hg19	CODING_EXON	203186866	203186993	.	-	.	gene_id "1118";
chr1	ucsc_hg19	CODING_EXON	203188343	203188457	.	-	.	gene_id "1118";
chr1	ucsc_hg19	CODING_EXON	203188791	203188977	.	-	.	gene_id "1118";
chr1	ucsc_hg19	CODING_EXON	203191329	203191453	.	-	.	gene_id "1118";
chr1	ucsc_hg19	CODING_EXON	203192262	203192387	.	-	.	gene_id "1118";
chr1	ucsc_hg19	CODING_EXON	203192622	203192788	.	-	.	gene_id "1118";
chr1	ucsc_hg19	CODING_EXON	203194175	203194232	.	-	.	gene_id "1118";
chr1	ucsc_hg19	CODING_EXON	203194796	203194998	.	-	.	gene_id "1118";
chr1	ucsc_hg19	CODING_EXON	203197660	203197690	.	-	.	gene_id "1118";
chr1	ucsc_hg19	CODING_EXON	203198739	203198764	.	-	.	gene_id "1118";
chr1	ucsc_hg19	5UTR	203198764	203198860	.	-	.	gene_id "1118";
chr1	ucsc_hg19	3UTR	151672533	151677516	.	-	.	gene_id "11189";
chr1	ucsc_hg19	CODING_EXON	151677516	151677644	.	-	.	gene_id "11189";
chr1	ucsc_hg19	CODING_EXON	151678297	151678441	.	-	.	gene_id "11189";
chr1	ucsc_hg19	CODING_EXON	151678699	151678837	.	-	.	gene_id "11189";
chr1	ucsc_hg19	CODING_EXON	151679144	151679210	.	-	.	gene_id "11189";
chr1	ucsc_hg19	CODING_EXON	151679620	151679770	.	-	.	gene_id "11189";
chr1	ucsc_hg19	CODING_EXON	151679982	151680124	.	-	.	gene_id "11189";
chr1	ucsc_hg19	CODING_EXON	151680267	151680411	.	-	.	gene_id "11189";
chr1	ucsc_hg19	CODING_EXON	151681473	151681553	.	-	.	gene_id "11189";
chr1	ucsc_hg19	CODING_EXON	151681695	151681824	.	-	.	gene_id "11189";
chr1	ucsc_hg19	CODING_EXON	151682218	151682267	.	-	.	gene_id "11189";
chr1	ucsc_hg19	CODING_EXON	151687069	151687152	.	-	.	gene_id "11189";
chr1	ucsc_hg19	CODING_EXON	151688094	151688496	.	-	.	gene_id "11189";
chr1	ucsc_hg19	5UTR	151688496	151689296	.	-	.	gene_id "11189";
chr1	ucsc_hg19	5UTR	112298189	112298546	.	+	.	gene_id "11218";
chr1	ucsc_hg19	CODING_EXON	112298546	112298847	.	+	.	gene_id "11218";
chr1	ucsc_hg19	CODING_EXON	112299267	112299362	.	+	.	gene_id "11218";
chr1	ucsc_hg19	CODING_EXON	112302021	112302190	.	+	.	gene_id "11218";
chr1	ucsc_hg19	CODING_EXON	112303095	112303210	.	+	.	gene_id "11218";
chr1	ucsc_hg19	CODING_EXON	112303327	112303470	.	+	.	gene_id "11218";
chr1	ucsc_hg19	CODING_EXON	112303608	112303747	.	+	.	gene_id "11218";
chr1	ucsc_hg19	CODING_EXON	112303847	112303906	.	+	.	gene_id "11218";
chr1	ucsc_hg19	CODING_EXON	112304876	112304959	.	+	.	gene_id "11218";
chr1	ucsc_hg19	CODING_EXON	112305298	112305404	.	+	.	gene_id "11218";
chr1	ucsc_hg19	CODING_EXON	112305527	112305629	.	+	.	gene_id "11218";
chr1	ucsc_hg19	CODING_EXON	112308358	112309521	.	+	.	gene_id "11218";
chr1	ucsc_hg19	3UTR	112309521	112310199	.	+	.	gene_id "11218";
chr1	ucsc_hg19	3UTR	241792166	241797097	.	-	.	gene_id "1122";
chr1	ucsc_hg19	CODING_EXON	241797097	241799068	.	-	.	gene_id "1122";
chr1	ucsc_hg19	5UTR	241799068	241799232	.	-	.	gene_id "1122";
chr1	ucsc_hg19	3UTR	221874761	221875753	.	-	.	gene_id "11221";
chr1	ucsc_hg19	CODING_EXON	221875753	221876019	.	-	.	gene_id "11221";
chr1	ucsc_hg19	CODING_EXON	221879436	221879808	.	-	.	gene_id "11221";
chr1	ucsc_hg19	CODING_EXON	221912275	221913086	.	-	.	gene_id "11221";
chr1	ucsc_hg19	5UTR	221913086	221915518	.	-	.	gene_id "11221";
chr1	ucsc_hg19	3UTR	17081128	17083726	.	-	.	gene_id "11223";
chr1	ucsc_hg19	CODING_EXON	17083726	17083888	.	-	.	gene_id "11223";
chr1	ucsc_hg19	CODING_EXON	17084012	17084152	.	-	.	gene_id "11223";
chr1	ucsc_hg19	CODING_EXON	17084248	17084355	.	-	.	gene_id "11223";
chr1	ucsc_hg19	CODING_EXON	17084436	17084583	.	-	.	gene_id "11223";
chr1	ucsc_hg19	CODING_EXON	17084960	17085081	.	-	.	gene_id "11223";
chr1	ucsc_hg19	CODING_EXON	17085297	17085530	.	-	.	gene_id "11223";
chr1	ucsc_hg19	CODING_EXON	17085560	17085663	.	-	.	gene_id "11223";
chr1	ucsc_hg19	CODING_EXON	17085763	17085894	.	-	.	gene_id "11223";
chr1	ucsc_hg19	CODING_EXON	17085970	17086181	.	-	.	gene_id "11223";
chr1	ucsc_hg19	CODING_EXON	17086383	17086502	.	-	.	gene_id "11223";
chr1	ucsc_hg19	CODING_EXON	17086646	17086767	.	-	.	gene_id "11223";
chr1	ucsc_hg19	CODING_EXON	17086848	17086985	.	-	.	gene_id "11223";
chr1	ucsc_hg19	CODING_EXON	17087245	17087368	.	-	.	gene_id "11223";
chr1	ucsc_hg19	CODING_EXON	17087449	17087597	.	-	.	gene_id "11223";
chr1	ucsc_hg19	CODING_EXON	17090908	17090975	.	-	.	gene_id "11223";
chr1	ucsc_hg19	3UTR	17393255	17395538	.	-	.	gene_id "11240";
chr1	ucsc_hg19	CODING_EXON	17395538	17395772	.	-	.	gene_id "11240";
chr1	ucsc_hg19	CODING_EXON	17396582	17396711	.	-	.	gene_id "11240";
chr1	ucsc_hg19	CODING_EXON	17397900	17397986	.	-	.	gene_id "11240";
chr1	ucsc_hg19	CODING_EXON	17401350	17401444	.	-	.	gene_id "11240";
chr1	ucsc_hg19	CODING_EXON	17402173	17402318	.	-	.	gene_id "11240";
chr1	ucsc_hg19	CODING_EXON	17405758	17405910	.	-	.	gene_id "11240";
chr1	ucsc_hg19	CODING_EXON	17409039	17409147	.	-	.	gene_id "11240";
chr1	ucsc_hg19	CODING_EXON	17410220	17410332	.	-	.	gene_id "11240";
chr1	ucsc_hg19	CODING_EXON	17411093	17411197	.	-	.	gene_id "11240";
chr1	ucsc_hg19	CODING_EXON	17413015	17413194	.	-	.	gene_id "11240";
chr1	ucsc_hg19	CODING_EXON	17418902	17419028	.	-	.	gene_id "11240";
chr1	ucsc_hg19	CODING_EXON	17420061	17420179	.	-	.	gene_id "11240";
chr1	ucsc_hg19	CODING_EXON	17422403	17422465	.	-	.	gene_id "11240";
chr1	ucsc_hg19	CODING_EXON	17429481	17429554	.	-	.	gene_id "11240";
chr1	ucsc_hg19	CODING_EXON	17431372	17431556	.	-	.	gene_id "11240";
chr1	ucsc_hg19	CODING_EXON	17445774	17445866	.	-	.	gene_id "11240";
chr1	ucsc_hg19	5UTR	17445866	17445948	.	-	.	gene_id "11240";
chr1	ucsc_hg19	5UTR	156182778	156182806	.	+	.	gene_id "11243";
chr1	ucsc_hg19	CODING_EXON	156182806	156182967	.	+	.	gene_id "11243";
chr1	ucsc_hg19	CODING_EXON	156195347	156195459	.	+	.	gene_id "11243";
chr1	ucsc_hg19	CODING_EXON	156202110	156202216	.	+	.	gene_id "11243";
chr1	ucsc_hg19	CODING_EXON	156203418	156203519	.	+	.	gene_id "11243";
chr1	ucsc_hg19	CODING_EXON	156206078	156206274	.	+	.	gene_id "11243";
chr1	ucsc_hg19	CODING_EXON	156209338	156209392	.	+	.	gene_id "11243";
chr1	ucsc_hg19	3UTR	156209392	156209868	.	+	.	gene_id "11243";
chr1	ucsc_hg19	5UTR	161719557	161719591	.	+	.	gene_id "11266";
chr1	ucsc_hg19	CODING_EXON	161719591	161719935	.	+	.	gene_id "11266";
chr1	ucsc_hg19	CODING_EXON	161721457	161721571	.	+	.	gene_id "11266";
chr1	ucsc_hg19	CODING_EXON	161721655	161721774	.	+	.	gene_id "11266";
chr1	ucsc_hg19	CODING_EXON	161722157	161722254	.	+	.	gene_id "11266";
chr1	ucsc_hg19	CODING_EXON	161722864	161723051	.	+	.	gene_id "11266";
chr1	ucsc_hg19	CODING_EXON	161726575	161726737	.	+	.	gene_id "11266";
chr1	ucsc_hg19	3UTR	161726737	161726954	.	+	.	gene_id "11266";
chr1	ucsc_hg19	3UTR	156262477	156262802	.	-	.	gene_id "112770";
chr1	ucsc_hg19	CODING_EXON	156262802	156263000	.	-	.	gene_id "112770";
chr1	ucsc_hg19	CODING_EXON	156263110	156263367	.	-	.	gene_id "112770";
chr1	ucsc_hg19	CODING_EXON	156263808	156264027	.	-	.	gene_id "112770";
chr1	ucsc_hg19	CODING_EXON	156264155	156264356	.	-	.	gene_id "112770";
chr1	ucsc_hg19	CODING_EXON	156264549	156264807	.	-	.	gene_id "112770";
chr1	ucsc_hg19	CODING_EXON	156265087	156265436	.	-	.	gene_id "112770";
chr1	ucsc_hg19	5UTR	156265436	156265480	.	-	.	gene_id "112770";
chr1	ucsc_hg19	3UTR	43849578	43850120	.	-	.	gene_id "112950";
chr1	ucsc_hg19	CODING_EXON	43850120	43850777	.	-	.	gene_id "112950";
chr1	ucsc_hg19	CODING_EXON	43851648	43851897	.	-	.	gene_id "112950";
chr1	ucsc_hg19	CODING_EXON	43852259	43852341	.	-	.	gene_id "112950";
chr1	ucsc_hg19	CODING_EXON	43852528	43852669	.	-	.	gene_id "112950";
chr1	ucsc_hg19	CODING_EXON	43853173	43853318	.	-	.	gene_id "112950";
chr1	ucsc_hg19	CODING_EXON	43853980	43854160	.	-	.	gene_id "112950";
chr1	ucsc_hg19	CODING_EXON	43855429	43855435	.	-	.	gene_id "112950";
chr1	ucsc_hg19	5UTR	43855435	43855483	.	-	.	gene_id "112950";
chr1	ucsc_hg19	3UTR	52497776	52498368	.	-	.	gene_id "112970";
chr1	ucsc_hg19	CODING_EXON	52498368	52499433	.	-	.	gene_id "112970";
chr1	ucsc_hg19	5UTR	52499433	52499472	.	-	.	gene_id "112970";
chr1	ucsc_hg19	3UTR	235824330	235826239	.	-	.	gene_id "1130";
chr1	ucsc_hg19	CODING_EXON	235826239	235826378	.	-	.	gene_id "1130";
chr1	ucsc_hg19	CODING_EXON	235827283	235827355	.	-	.	gene_id "1130";
chr1	ucsc_hg19	CODING_EXON	235827764	235827921	.	-	.	gene_id "1130";
chr1	ucsc_hg19	CODING_EXON	235840390	235840488	.	-	.	gene_id "1130";
chr1	ucsc_hg19	CODING_EXON	235840779	235840919	.	-	.	gene_id "1130";
chr1	ucsc_hg19	CODING_EXON	235850248	235850347	.	-	.	gene_id "1130";
chr1	ucsc_hg19	CODING_EXON	235856649	235856786	.	-	.	gene_id "1130";
chr1	ucsc_hg19	CODING_EXON	235860382	235860572	.	-	.	gene_id "1130";
chr1	ucsc_hg19	CODING_EXON	235866046	235866277	.	-	.	gene_id "1130";
chr1	ucsc_hg19	CODING_EXON	235872390	235872608	.	-	.	gene_id "1130";
chr1	ucsc_hg19	CODING_EXON	235875356	235875497	.	-	.	gene_id "1130";
chr1	ucsc_hg19	CODING_EXON	235878500	235878657	.	-	.	gene_id "1130";
chr1	ucsc_hg19	CODING_EXON	235880011	235880078	.	-	.	gene_id "1130";
chr1	ucsc_hg19	CODING_EXON	235883960	235884205	.	-	.	gene_id "1130";
chr1	ucsc_hg19	CODING_EXON	235887327	235887480	.	-	.	gene_id "1130";
chr1	ucsc_hg19	CODING_EXON	235891375	235891431	.	-	.	gene_id "1130";
chr1	ucsc_hg19	CODING_EXON	235892895	235892957	.	-	.	gene_id "1130";
chr1	ucsc_hg19	CODING_EXON	235894146	235894243	.	-	.	gene_id "1130";
chr1	ucsc_hg19	CODING_EXON	235894331	235894477	.	-	.	gene_id "1130";
chr1	ucsc_hg19	CODING_EXON	235896802	235896991	.	-	.	gene_id "1130";
chr1	ucsc_hg19	CODING_EXON	235897129	235897206	.	-	.	gene_id "1130";
chr1	ucsc_hg19	CODING_EXON	235897782	235897959	.	-	.	gene_id "1130";
chr1	ucsc_hg19	CODING_EXON	235904721	235904928	.	-	.	gene_id "1130";
chr1	ucsc_hg19	CODING_EXON	235907278	235907457	.	-	.	gene_id "1130";
chr1	ucsc_hg19	CODING_EXON	235909635	235909827	.	-	.	gene_id "1130";
chr1	ucsc_hg19	CODING_EXON	235914509	235914662	.	-	.	gene_id "1130";
chr1	ucsc_hg19	CODING_EXON	235915304	235915471	.	-	.	gene_id "1130";
chr1	ucsc_hg19	CODING_EXON	235916343	235916574	.	-	.	gene_id "1130";
chr1	ucsc_hg19	CODING_EXON	235918777	235918947	.	-	.	gene_id "1130";
chr1	ucsc_hg19	CODING_EXON	235920580	235920758	.	-	.	gene_id "1130";
chr1	ucsc_hg19	CODING_EXON	235922271	235922899	.	-	.	gene_id "1130";
chr1	ucsc_hg19	CODING_EXON	235926019	235926151	.	-	.	gene_id "1130";
chr1	ucsc_hg19	CODING_EXON	235929378	235929577	.	-	.	gene_id "1130";
chr1	ucsc_hg19	CODING_EXON	235933459	235933597	.	-	.	gene_id "1130";
chr1	ucsc_hg19	CODING_EXON	235937141	235937291	.	-	.	gene_id "1130";
chr1	ucsc_hg19	CODING_EXON	235938212	235938386	.	-	.	gene_id "1130";
chr1	ucsc_hg19	CODING_EXON	235940362	235940608	.	-	.	gene_id "1130";
chr1	ucsc_hg19	CODING_EXON	235944164	235944355	.	-	.	gene_id "1130";
chr1	ucsc_hg19	CODING_EXON	235945226	235945387	.	-	.	gene_id "1130";
chr1	ucsc_hg19	CODING_EXON	235950499	235950673	.	-	.	gene_id "1130";
chr1	ucsc_hg19	CODING_EXON	235952000	235952145	.	-	.	gene_id "1130";
chr1	ucsc_hg19	CODING_EXON	235954998	235955425	.	-	.	gene_id "1130";
chr1	ucsc_hg19	CODING_EXON	235956802	235956912	.	-	.	gene_id "1130";
chr1	ucsc_hg19	CODING_EXON	235963619	235963686	.	-	.	gene_id "1130";
chr1	ucsc_hg19	CODING_EXON	235964170	235964397	.	-	.	gene_id "1130";
chr1	ucsc_hg19	CODING_EXON	235966207	235966364	.	-	.	gene_id "1130";
chr1	ucsc_hg19	CODING_EXON	235967803	235967965	.	-	.	gene_id "1130";
chr1	ucsc_hg19	CODING_EXON	235969042	235970072	.	-	.	gene_id "1130";
chr1	ucsc_hg19	CODING_EXON	235971754	235973834	.	-	.	gene_id "1130";
chr1	ucsc_hg19	CODING_EXON	235976270	235976361	.	-	.	gene_id "1130";
chr1	ucsc_hg19	CODING_EXON	235993525	235993717	.	-	.	gene_id "1130";
chr1	ucsc_hg19	5UTR	235993717	236047008	.	-	.	gene_id "1130";
chr1	ucsc_hg19	5UTR	239792372	240070751	.	+	.	gene_id "1131";
chr1	ucsc_hg19	CODING_EXON	240070751	240072524	.	+	.	gene_id "1131";
chr1	ucsc_hg19	3UTR	240072524	240072717	.	+	.	gene_id "1131";
chr1	ucsc_hg19	5UTR	150039349	150039914	.	+	.	gene_id "11311";
chr1	ucsc_hg19	CODING_EXON	150039914	150040007	.	+	.	gene_id "11311";
chr1	ucsc_hg19	CODING_EXON	150040666	150040821	.	+	.	gene_id "11311";
chr1	ucsc_hg19	CODING_EXON	150044232	150044293	.	+	.	gene_id "11311";
chr1	ucsc_hg19	CODING_EXON	150048310	150048390	.	+	.	gene_id "11311";
chr1	ucsc_hg19	CODING_EXON	150048993	150049062	.	+	.	gene_id "11311";
chr1	ucsc_hg19	CODING_EXON	150049171	150049309	.	+	.	gene_id "11311";
chr1	ucsc_hg19	CODING_EXON	150049746	150049857	.	+	.	gene_id "11311";
chr1	ucsc_hg19	CODING_EXON	150053423	150053558	.	+	.	gene_id "11311";
chr1	ucsc_hg19	CODING_EXON	150053965	150054079	.	+	.	gene_id "11311";
chr1	ucsc_hg19	CODING_EXON	150054799	150054967	.	+	.	gene_id "11311";
chr1	ucsc_hg19	CODING_EXON	150064030	150064189	.	+	.	gene_id "11311";
chr1	ucsc_hg19	CODING_EXON	150064395	150064503	.	+	.	gene_id "11311";
chr1	ucsc_hg19	CODING_EXON	150065622	150065744	.	+	.	gene_id "11311";
chr1	ucsc_hg19	CODING_EXON	150082610	150082742	.	+	.	gene_id "11311";
chr1	ucsc_hg19	CODING_EXON	150115015	150115109	.	+	.	gene_id "11311";
chr1	ucsc_hg19	CODING_EXON	150116886	150117099	.	+	.	gene_id "11311";
chr1	ucsc_hg19	3UTR	150117099	150117505	.	+	.	gene_id "11311";
chr1	ucsc_hg19	5UTR	24117645	24119172	.	+	.	gene_id "11313";
chr1	ucsc_hg19	CODING_EXON	24119172	24119250	.	+	.	gene_id "11313";
chr1	ucsc_hg19	CODING_EXON	24119497	24119529	.	+	.	gene_id "11313";
chr1	ucsc_hg19	CODING_EXON	24119640	24119706	.	+	.	gene_id "11313";
chr1	ucsc_hg19	CODING_EXON	24120194	24120242	.	+	.	gene_id "11313";
chr1	ucsc_hg19	CODING_EXON	24120349	24120420	.	+	.	gene_id "11313";
chr1	ucsc_hg19	CODING_EXON	24120552	24120626	.	+	.	gene_id "11313";
chr1	ucsc_hg19	CODING_EXON	24120713	24120815	.	+	.	gene_id "11313";
chr1	ucsc_hg19	CODING_EXON	24120916	24121090	.	+	.	gene_id "11313";
chr1	ucsc_hg19	CODING_EXON	24121171	24121222	.	+	.	gene_id "11313";
chr1	ucsc_hg19	3UTR	24121222	24122029	.	+	.	gene_id "11313";
chr1	ucsc_hg19	5UTR	8021713	8022845	.	+	.	gene_id "11315";
chr1	ucsc_hg19	CODING_EXON	8022845	8022935	.	+	.	gene_id "11315";
chr1	ucsc_hg19	CODING_EXON	8025383	8025485	.	+	.	gene_id "11315";
chr1	ucsc_hg19	CODING_EXON	8029404	8029464	.	+	.	gene_id "11315";
chr1	ucsc_hg19	CODING_EXON	8030953	8031023	.	+	.	gene_id "11315";
chr1	ucsc_hg19	CODING_EXON	8037711	8037798	.	+	.	gene_id "11315";
chr1	ucsc_hg19	CODING_EXON	8044953	8045114	.	+	.	gene_id "11315";
chr1	ucsc_hg19	3UTR	8045114	8045342	.	+	.	gene_id "11315";
chr1	ucsc_hg19	5UTR	15764937	15764960	.	+	.	gene_id "11330";
chr1	ucsc_hg19	CODING_EXON	15764960	15765000	.	+	.	gene_id "11330";
chr1	ucsc_hg19	CODING_EXON	15766795	15766887	.	+	.	gene_id "11330";
chr1	ucsc_hg19	CODING_EXON	15766988	15767086	.	+	.	gene_id "11330";
chr1	ucsc_hg19	CODING_EXON	15768942	15769068	.	+	.	gene_id "11330";
chr1	ucsc_hg19	CODING_EXON	15769913	15770050	.	+	.	gene_id "11330";
chr1	ucsc_hg19	CODING_EXON	15771100	15771246	.	+	.	gene_id "11330";
chr1	ucsc_hg19	CODING_EXON	15772091	15772244	.	+	.	gene_id "11330";
chr1	ucsc_hg19	CODING_EXON	15773069	15773084	.	+	.	gene_id "11330";
chr1	ucsc_hg19	3UTR	15773084	15773153	.	+	.	gene_id "11330";
chr1	ucsc_hg19	3UTR	6324331	6324656	.	-	.	gene_id "11332";
chr1	ucsc_hg19	CODING_EXON	6324656	6324755	.	-	.	gene_id "11332";
chr1	ucsc_hg19	CODING_EXON	6341161	6341346	.	-	.	gene_id "11332";
chr1	ucsc_hg19	CODING_EXON	6354923	6355040	.	-	.	gene_id "11332";
chr1	ucsc_hg19	CODING_EXON	6378551	6378638	.	-	.	gene_id "11332";
chr1	ucsc_hg19	CODING_EXON	6387358	6387473	.	-	.	gene_id "11332";
chr1	ucsc_hg19	CODING_EXON	6393536	6393628	.	-	.	gene_id "11332";
chr1	ucsc_hg19	CODING_EXON	6399492	6399649	.	-	.	gene_id "11332";
chr1	ucsc_hg19	CODING_EXON	6409808	6409926	.	-	.	gene_id "11332";
chr1	ucsc_hg19	CODING_EXON	6418885	6419004	.	-	.	gene_id "11332";
chr1	ucsc_hg19	CODING_EXON	6420629	6420764	.	-	.	gene_id "11332";
chr1	ucsc_hg19	CODING_EXON	6445553	6445883	.	-	.	gene_id "11332";
chr1	ucsc_hg19	CODING_EXON	6453316	6453459	.	-	.	gene_id "11332";
chr1	ucsc_hg19	5UTR	6453459	6453826	.	-	.	gene_id "11332";
chr1	ucsc_hg19	3UTR	35315962	35321299	.	-	.	gene_id "113444";
chr1	ucsc_hg19	CODING_EXON	35321299	35321578	.	-	.	gene_id "113444";
chr1	ucsc_hg19	5UTR	35321578	35325417	.	-	.	gene_id "113444";
chr1	ucsc_hg19	5UTR	33546713	33547850	.	+	.	gene_id "113451";
chr1	ucsc_hg19	CODING_EXON	33547850	33547955	.	+	.	gene_id "113451";
chr1	ucsc_hg19	CODING_EXON	33549554	33549728	.	+	.	gene_id "113451";
chr1	ucsc_hg19	CODING_EXON	33557650	33557823	.	+	.	gene_id "113451";
chr1	ucsc_hg19	CODING_EXON	33558882	33559017	.	+	.	gene_id "113451";
chr1	ucsc_hg19	CODING_EXON	33560148	33560314	.	+	.	gene_id "113451";
chr1	ucsc_hg19	CODING_EXON	33562307	33562470	.	+	.	gene_id "113451";
chr1	ucsc_hg19	CODING_EXON	33563607	33563780	.	+	.	gene_id "113451";
chr1	ucsc_hg19	CODING_EXON	33567433	33567493	.	+	.	gene_id "113451";
chr1	ucsc_hg19	CODING_EXON	33583502	33583717	.	+	.	gene_id "113451";
chr1	ucsc_hg19	CODING_EXON	33585644	33585783	.	+	.	gene_id "113451";
chr1	ucsc_hg19	3UTR	33585783	33586132	.	+	.	gene_id "113451";
chr1	ucsc_hg19	3UTR	33360195	33360405	.	-	.	gene_id "113452";
chr1	ucsc_hg19	CODING_EXON	33360405	33360480	.	-	.	gene_id "113452";
chr1	ucsc_hg19	CODING_EXON	33360905	33361040	.	-	.	gene_id "113452";
chr1	ucsc_hg19	CODING_EXON	33361155	33361344	.	-	.	gene_id "113452";
chr1	ucsc_hg19	CODING_EXON	33361510	33361570	.	-	.	gene_id "113452";
chr1	ucsc_hg19	CODING_EXON	33363726	33363920	.	-	.	gene_id "113452";
chr1	ucsc_hg19	CODING_EXON	33366823	33366839	.	-	.	gene_id "113452";
chr1	ucsc_hg19	5UTR	33366839	33366953	.	-	.	gene_id "113452";
chr1	ucsc_hg19	3UTR	109190909	109191187	.	-	.	gene_id "113802";
chr1	ucsc_hg19	CODING_EXON	109191187	109191613	.	-	.	gene_id "113802";
chr1	ucsc_hg19	CODING_EXON	109192832	109193010	.	-	.	gene_id "113802";
chr1	ucsc_hg19	CODING_EXON	109193651	109193831	.	-	.	gene_id "113802";
chr1	ucsc_hg19	CODING_EXON	109197337	109197472	.	-	.	gene_id "113802";
chr1	ucsc_hg19	CODING_EXON	109198207	109198320	.	-	.	gene_id "113802";
chr1	ucsc_hg19	CODING_EXON	109200072	109200201	.	-	.	gene_id "113802";
chr1	ucsc_hg19	CODING_EXON	109202485	109202506	.	-	.	gene_id "113802";
chr1	ucsc_hg19	5UTR	109202506	109204148	.	-	.	gene_id "113802";
chr1	ucsc_hg19	5UTR	45805341	45805924	.	+	.	gene_id "114034";
chr1	ucsc_hg19	CODING_EXON	45805924	45805976	.	+	.	gene_id "114034";
chr1	ucsc_hg19	CODING_EXON	45806744	45806887	.	+	.	gene_id "114034";
chr1	ucsc_hg19	CODING_EXON	45806974	45807015	.	+	.	gene_id "114034";
chr1	ucsc_hg19	CODING_EXON	45807144	45807241	.	+	.	gene_id "114034";
chr1	ucsc_hg19	CODING_EXON	45807620	45807779	.	+	.	gene_id "114034";
chr1	ucsc_hg19	CODING_EXON	45808055	45808315	.	+	.	gene_id "114034";
chr1	ucsc_hg19	CODING_EXON	45808514	45808674	.	+	.	gene_id "114034";
chr1	ucsc_hg19	CODING_EXON	45808753	45809374	.	+	.	gene_id "114034";
chr1	ucsc_hg19	3UTR	45809374	45809650	.	+	.	gene_id "114034";
chr1	ucsc_hg19	5UTR	154540256	154540520	.	+	.	gene_id "1141";
chr1	ucsc_hg19	CODING_EXON	154540520	154540584	.	+	.	gene_id "1141";
chr1	ucsc_hg19	CODING_EXON	154541937	154542083	.	+	.	gene_id "1141";
chr1	ucsc_hg19	CODING_EXON	154542267	154542312	.	+	.	gene_id "1141";
chr1	ucsc_hg19	CODING_EXON	154542733	154542843	.	+	.	gene_id "1141";
chr1	ucsc_hg19	CODING_EXON	154543664	154544637	.	+	.	gene_id "1141";
chr1	ucsc_hg19	CODING_EXON	154548237	154548408	.	+	.	gene_id "1141";
chr1	ucsc_hg19	3UTR	154548408	154552353	.	+	.	gene_id "1141";
chr1	ucsc_hg19	5UTR	247579457	247582096	.	+	.	gene_id "114548";
chr1	ucsc_hg19	CODING_EXON	247582096	247582379	.	+	.	gene_id "114548";
chr1	ucsc_hg19	CODING_EXON	247586531	247586651	.	+	.	gene_id "114548";
chr1	ucsc_hg19	CODING_EXON	247587148	247588901	.	+	.	gene_id "114548";
chr1	ucsc_hg19	CODING_EXON	247592886	247593057	.	+	.	gene_id "114548";
chr1	ucsc_hg19	CODING_EXON	247597404	247597575	.	+	.	gene_id "114548";
chr1	ucsc_hg19	CODING_EXON	247599271	247599442	.	+	.	gene_id "114548";
chr1	ucsc_hg19	CODING_EXON	247607273	247607444	.	+	.	gene_id "114548";
chr1	ucsc_hg19	CODING_EXON	247607952	247608123	.	+	.	gene_id "114548";
chr1	ucsc_hg19	CODING_EXON	247611706	247611806	.	+	.	gene_id "114548";
chr1	ucsc_hg19	3UTR	247611806	247612406	.	+	.	gene_id "114548";
chr1	ucsc_hg19	5UTR	43282775	43296119	.	+	.	gene_id "114625";
chr1	ucsc_hg19	CODING_EXON	43296119	43296204	.	+	.	gene_id "114625";
chr1	ucsc_hg19	CODING_EXON	43296438	43296786	.	+	.	gene_id "114625";
chr1	ucsc_hg19	CODING_EXON	43300708	43300825	.	+	.	gene_id "114625";
chr1	ucsc_hg19	CODING_EXON	43301402	43301435	.	+	.	gene_id "114625";
chr1	ucsc_hg19	CODING_EXON	43302828	43302861	.	+	.	gene_id "114625";
chr1	ucsc_hg19	CODING_EXON	43304571	43304592	.	+	.	gene_id "114625";
chr1	ucsc_hg19	CODING_EXON	43305703	43305724	.	+	.	gene_id "114625";
chr1	ucsc_hg19	CODING_EXON	43305822	43305849	.	+	.	gene_id "114625";
chr1	ucsc_hg19	CODING_EXON	43305940	43305967	.	+	.	gene_id "114625";
chr1	ucsc_hg19	CODING_EXON	43308187	43308903	.	+	.	gene_id "114625";
chr1	ucsc_hg19	3UTR	43308903	43310660	.	+	.	gene_id "114625";
chr1	ucsc_hg19	3UTR	153270337	153270431	.	-	.	gene_id "114771";
chr1	ucsc_hg19	CODING_EXON	153270431	153270610	.	-	.	gene_id "114771";
chr1	ucsc_hg19	CODING_EXON	153271588	153271707	.	-	.	gene_id "114771";
chr1	ucsc_hg19	CODING_EXON	153274884	153275083	.	-	.	gene_id "114771";
chr1	ucsc_hg19	CODING_EXON	153276332	153276485	.	-	.	gene_id "114771";
chr1	ucsc_hg19	CODING_EXON	153277422	153277541	.	-	.	gene_id "114771";
chr1	ucsc_hg19	CODING_EXON	153279541	153279743	.	-	.	gene_id "114771";
chr1	ucsc_hg19	CODING_EXON	153283086	153283141	.	-	.	gene_id "114771";
chr1	ucsc_hg19	5UTR	153283141	153283194	.	-	.	gene_id "114771";
chr1	ucsc_hg19	3UTR	33979598	33985117	.	-	.	gene_id "114784";
chr1	ucsc_hg19	CODING_EXON	33985117	33985277	.	-	.	gene_id "114784";
chr1	ucsc_hg19	CODING_EXON	33985411	33985550	.	-	.	gene_id "114784";
chr1	ucsc_hg19	CODING_EXON	33987062	33987150	.	-	.	gene_id "114784";
chr1	ucsc_hg19	CODING_EXON	33988906	33989019	.	-	.	gene_id "114784";
chr1	ucsc_hg19	CODING_EXON	33990481	33990643	.	-	.	gene_id "114784";
chr1	ucsc_hg19	CODING_EXON	33992795	33992858	.	-	.	gene_id "114784";
chr1	ucsc_hg19	CODING_EXON	33998649	33998829	.	-	.	gene_id "114784";
chr1	ucsc_hg19	CODING_EXON	33999395	33999507	.	-	.	gene_id "114784";
chr1	ucsc_hg19	CODING_EXON	34002621	34002695	.	-	.	gene_id "114784";
chr1	ucsc_hg19	CODING_EXON	34003035	34003209	.	-	.	gene_id "114784";
chr1	ucsc_hg19	CODING_EXON	34006124	34006298	.	-	.	gene_id "114784";
chr1	ucsc_hg19	CODING_EXON	34006729	34006909	.	-	.	gene_id "114784";
chr1	ucsc_hg19	CODING_EXON	34008319	34008496	.	-	.	gene_id "114784";
chr1	ucsc_hg19	CODING_EXON	34011636	34011819	.	-	.	gene_id "114784";
chr1	ucsc_hg19	CODING_EXON	34015776	34015950	.	-	.	gene_id "114784";
chr1	ucsc_hg19	CODING_EXON	34023333	34023522	.	-	.	gene_id "114784";
chr1	ucsc_hg19	CODING_EXON	34024899	34025073	.	-	.	gene_id "114784";
chr1	ucsc_hg19	CODING_EXON	34033192	34033441	.	-	.	gene_id "114784";
chr1	ucsc_hg19	CODING_EXON	34034973	34035147	.	-	.	gene_id "114784";
chr1	ucsc_hg19	CODING_EXON	34037131	34037326	.	-	.	gene_id "114784";
chr1	ucsc_hg19	CODING_EXON	34038105	34038291	.	-	.	gene_id "114784";
chr1	ucsc_hg19	CODING_EXON	34042895	34043084	.	-	.	gene_id "114784";
chr1	ucsc_hg19	CODING_EXON	34046352	34046499	.	-	.	gene_id "114784";
chr1	ucsc_hg19	CODING_EXON	34049241	34049430	.	-	.	gene_id "114784";
chr1	ucsc_hg19	CODING_EXON	34052103	34052217	.	-	.	gene_id "114784";
chr1	ucsc_hg19	CODING_EXON	34052687	34052768	.	-	.	gene_id "114784";
chr1	ucsc_hg19	CODING_EXON	34066464	34066610	.	-	.	gene_id "114784";
chr1	ucsc_hg19	CODING_EXON	34067968	34068146	.	-	.	gene_id "114784";
chr1	ucsc_hg19	CODING_EXON	34070881	34071070	.	-	.	gene_id "114784";
chr1	ucsc_hg19	CODING_EXON	34071462	34071588	.	-	.	gene_id "114784";
chr1	ucsc_hg19	CODING_EXON	34076640	34076850	.	-	.	gene_id "114784";
chr1	ucsc_hg19	CODING_EXON	34080103	34080220	.	-	.	gene_id "114784";
chr1	ucsc_hg19	CODING_EXON	34082505	34082575	.	-	.	gene_id "114784";
chr1	ucsc_hg19	CODING_EXON	34083098	34083217	.	-	.	gene_id "114784";
chr1	ucsc_hg19	CODING_EXON	34087766	34087871	.	-	.	gene_id "114784";
chr1	ucsc_hg19	CODING_EXON	34088969	34089066	.	-	.	gene_id "114784";
chr1	ucsc_hg19	CODING_EXON	34090118	34090243	.	-	.	gene_id "114784";
chr1	ucsc_hg19	CODING_EXON	34090650	34090854	.	-	.	gene_id "114784";
chr1	ucsc_hg19	CODING_EXON	34092085	34092181	.	-	.	gene_id "114784";
chr1	ucsc_hg19	CODING_EXON	34099021	34099135	.	-	.	gene_id "114784";
chr1	ucsc_hg19	CODING_EXON	34100813	34100930	.	-	.	gene_id "114784";
chr1	ucsc_hg19	CODING_EXON	34101959	34102154	.	-	.	gene_id "114784";
chr1	ucsc_hg19	CODING_EXON	34112247	34112435	.	-	.	gene_id "114784";
chr1	ucsc_hg19	CODING_EXON	34117922	34118061	.	-	.	gene_id "114784";
chr1	ucsc_hg19	CODING_EXON	34123545	34123737	.	-	.	gene_id "114784";
chr1	ucsc_hg19	CODING_EXON	34128489	34128692	.	-	.	gene_id "114784";
chr1	ucsc_hg19	CODING_EXON	34158529	34158656	.	-	.	gene_id "114784";
chr1	ucsc_hg19	CODING_EXON	34164352	34164544	.	-	.	gene_id "114784";
chr1	ucsc_hg19	CODING_EXON	34166116	34166273	.	-	.	gene_id "114784";
chr1	ucsc_hg19	CODING_EXON	34174688	34174858	.	-	.	gene_id "114784";
chr1	ucsc_hg19	CODING_EXON	34180186	34180375	.	-	.	gene_id "114784";
chr1	ucsc_hg19	CODING_EXON	34181885	34182101	.	-	.	gene_id "114784";
chr1	ucsc_hg19	CODING_EXON	34189796	34189913	.	-	.	gene_id "114784";
chr1	ucsc_hg19	CODING_EXON	34190116	34190305	.	-	.	gene_id "114784";
chr1	ucsc_hg19	CODING_EXON	34190949	34191137	.	-	.	gene_id "114784";
chr1	ucsc_hg19	CODING_EXON	34192147	34192286	.	-	.	gene_id "114784";
chr1	ucsc_hg19	CODING_EXON	34204740	34204935	.	-	.	gene_id "114784";
chr1	ucsc_hg19	CODING_EXON	34208880	34209207	.	-	.	gene_id "114784";
chr1	ucsc_hg19	CODING_EXON	34238169	34238352	.	-	.	gene_id "114784";
chr1	ucsc_hg19	CODING_EXON	34254200	34254313	.	-	.	gene_id "114784";
chr1	ucsc_hg19	CODING_EXON	34258023	34258127	.	-	.	gene_id "114784";
chr1	ucsc_hg19	CODING_EXON	34276343	34276465	.	-	.	gene_id "114784";
chr1	ucsc_hg19	CODING_EXON	34285313	34285438	.	-	.	gene_id "114784";
chr1	ucsc_hg19	CODING_EXON	34286069	34286157	.	-	.	gene_id "114784";
chr1	ucsc_hg19	CODING_EXON	34291297	34291375	.	-	.	gene_id "114784";
chr1	ucsc_hg19	CODING_EXON	34312484	34312597	.	-	.	gene_id "114784";
chr1	ucsc_hg19	CODING_EXON	34383694	34383902	.	-	.	gene_id "114784";
chr1	ucsc_hg19	CODING_EXON	34401360	34401555	.	-	.	gene_id "114784";
chr1	ucsc_hg19	CODING_EXON	34498194	34498307	.	-	.	gene_id "114784";
chr1	ucsc_hg19	CODING_EXON	34554577	34554794	.	-	.	gene_id "114784";
chr1	ucsc_hg19	CODING_EXON	34630511	34630875	.	-	.	gene_id "114784";
chr1	ucsc_hg19	CODING_EXON	34631347	34631414	.	-	.	gene_id "114784";
chr1	ucsc_hg19	5UTR	34631414	34631443	.	-	.	gene_id "114784";
chr1	ucsc_hg19	3UTR	59120410	59125668	.	-	.	gene_id "114803";
chr1	ucsc_hg19	CODING_EXON	59125668	59125827	.	-	.	gene_id "114803";
chr1	ucsc_hg19	CODING_EXON	59126841	59126899	.	-	.	gene_id "114803";
chr1	ucsc_hg19	CODING_EXON	59127077	59127183	.	-	.	gene_id "114803";
chr1	ucsc_hg19	CODING_EXON	59131170	59131303	.	-	.	gene_id "114803";
chr1	ucsc_hg19	CODING_EXON	59132709	59132898	.	-	.	gene_id "114803";
chr1	ucsc_hg19	CODING_EXON	59133518	59133593	.	-	.	gene_id "114803";
chr1	ucsc_hg19	CODING_EXON	59134303	59134354	.	-	.	gene_id "114803";
chr1	ucsc_hg19	CODING_EXON	59134655	59134710	.	-	.	gene_id "114803";
chr1	ucsc_hg19	CODING_EXON	59137541	59137630	.	-	.	gene_id "114803";
chr1	ucsc_hg19	CODING_EXON	59139244	59139322	.	-	.	gene_id "114803";
chr1	ucsc_hg19	CODING_EXON	59141148	59141252	.	-	.	gene_id "114803";
chr1	ucsc_hg19	CODING_EXON	59142597	59142728	.	-	.	gene_id "114803";
chr1	ucsc_hg19	CODING_EXON	59147456	59148217	.	-	.	gene_id "114803";
chr1	ucsc_hg19	CODING_EXON	59150824	59150923	.	-	.	gene_id "114803";
chr1	ucsc_hg19	CODING_EXON	59154709	59154788	.	-	.	gene_id "114803";
chr1	ucsc_hg19	CODING_EXON	59155897	59155921	.	-	.	gene_id "114803";
chr1	ucsc_hg19	CODING_EXON	59156011	59156089	.	-	.	gene_id "114803";
chr1	ucsc_hg19	CODING_EXON	59158532	59158603	.	-	.	gene_id "114803";
chr1	ucsc_hg19	CODING_EXON	59160800	59160879	.	-	.	gene_id "114803";
chr1	ucsc_hg19	CODING_EXON	59165656	59165724	.	-	.	gene_id "114803";
chr1	ucsc_hg19	5UTR	59165724	59165747	.	-	.	gene_id "114803";
chr1	ucsc_hg19	5UTR	15573767	15578280	.	+	.	gene_id "114827";
chr1	ucsc_hg19	CODING_EXON	15578280	15578373	.	+	.	gene_id "114827";
chr1	ucsc_hg19	CODING_EXON	15598818	15599025	.	+	.	gene_id "114827";
chr1	ucsc_hg19	CODING_EXON	15615894	15616162	.	+	.	gene_id "114827";
chr1	ucsc_hg19	CODING_EXON	15623179	15623289	.	+	.	gene_id "114827";
chr1	ucsc_hg19	CODING_EXON	15627700	15627937	.	+	.	gene_id "114827";
chr1	ucsc_hg19	CODING_EXON	15635108	15635232	.	+	.	gene_id "114827";
chr1	ucsc_hg19	CODING_EXON	15639552	15639683	.	+	.	gene_id "114827";
chr1	ucsc_hg19	CODING_EXON	15642873	15642963	.	+	.	gene_id "114827";
chr1	ucsc_hg19	CODING_EXON	15644319	15644424	.	+	.	gene_id "114827";
chr1	ucsc_hg19	CODING_EXON	15650947	15651055	.	+	.	gene_id "114827";
chr1	ucsc_hg19	CODING_EXON	15653554	15653638	.	+	.	gene_id "114827";
chr1	ucsc_hg19	CODING_EXON	15654772	15654925	.	+	.	gene_id "114827";
chr1	ucsc_hg19	CODING_EXON	15655841	15656037	.	+	.	gene_id "114827";
chr1	ucsc_hg19	CODING_EXON	15668231	15668389	.	+	.	gene_id "114827";
chr1	ucsc_hg19	CODING_EXON	15671578	15671686	.	+	.	gene_id "114827";
chr1	ucsc_hg19	CODING_EXON	15671911	15672019	.	+	.	gene_id "114827";
chr1	ucsc_hg19	CODING_EXON	15675537	15675645	.	+	.	gene_id "114827";
chr1	ucsc_hg19	CODING_EXON	15679372	15679480	.	+	.	gene_id "114827";
chr1	ucsc_hg19	CODING_EXON	15684605	15684779	.	+	.	gene_id "114827";
chr1	ucsc_hg19	CODING_EXON	15686973	15687199	.	+	.	gene_id "114827";
chr1	ucsc_hg19	CODING_EXON	15689137	15689222	.	+	.	gene_id "114827";
chr1	ucsc_hg19	CODING_EXON	15692322	15692429	.	+	.	gene_id "114827";
chr1	ucsc_hg19	CODING_EXON	15693958	15694118	.	+	.	gene_id "114827";
chr1	ucsc_hg19	CODING_EXON	15695865	15695998	.	+	.	gene_id "114827";
chr1	ucsc_hg19	CODING_EXON	15700997	15701127	.	+	.	gene_id "114827";
chr1	ucsc_hg19	CODING_EXON	15702098	15702226	.	+	.	gene_id "114827";
chr1	ucsc_hg19	CODING_EXON	15707196	15707292	.	+	.	gene_id "114827";
chr1	ucsc_hg19	CODING_EXON	15707726	15707947	.	+	.	gene_id "114827";
chr1	ucsc_hg19	CODING_EXON	15708523	15708689	.	+	.	gene_id "114827";
chr1	ucsc_hg19	CODING_EXON	15723792	15723909	.	+	.	gene_id "114827";
chr1	ucsc_hg19	3UTR	15723909	15724622	.	+	.	gene_id "114827";
chr1	ucsc_hg19	3UTR	160454819	160456496	.	-	.	gene_id "114836";
chr1	ucsc_hg19	CODING_EXON	160456496	160456544	.	-	.	gene_id "114836";
chr1	ucsc_hg19	CODING_EXON	160456893	160456965	.	-	.	gene_id "114836";
chr1	ucsc_hg19	CODING_EXON	160458877	160458960	.	-	.	gene_id "114836";
chr1	ucsc_hg19	CODING_EXON	160459987	160460026	.	-	.	gene_id "114836";
chr1	ucsc_hg19	CODING_EXON	160460364	160460475	.	-	.	gene_id "114836";
chr1	ucsc_hg19	CODING_EXON	160460914	160461178	.	-	.	gene_id "114836";
chr1	ucsc_hg19	CODING_EXON	160465850	160466183	.	-	.	gene_id "114836";
chr1	ucsc_hg19	CODING_EXON	160492933	160492982	.	-	.	gene_id "114836";
chr1	ucsc_hg19	5UTR	160492982	160493052	.	-	.	gene_id "114836";
chr1	ucsc_hg19	5UTR	52082545	52082782	.	+	.	gene_id "114883";
chr1	ucsc_hg19	CODING_EXON	52082782	52082893	.	+	.	gene_id "114883";
chr1	ucsc_hg19	CODING_EXON	52117662	52117713	.	+	.	gene_id "114883";
chr1	ucsc_hg19	CODING_EXON	52135105	52135184	.	+	.	gene_id "114883";
chr1	ucsc_hg19	CODING_EXON	52179674	52179751	.	+	.	gene_id "114883";
chr1	ucsc_hg19	CODING_EXON	52195485	52195796	.	+	.	gene_id "114883";
chr1	ucsc_hg19	CODING_EXON	52205814	52205883	.	+	.	gene_id "114883";
chr1	ucsc_hg19	CODING_EXON	52211207	52211303	.	+	.	gene_id "114883";
chr1	ucsc_hg19	CODING_EXON	52212381	52212429	.	+	.	gene_id "114883";
chr1	ucsc_hg19	CODING_EXON	52214040	52214070	.	+	.	gene_id "114883";
chr1	ucsc_hg19	CODING_EXON	52215816	52215867	.	+	.	gene_id "114883";
chr1	ucsc_hg19	CODING_EXON	52221991	52222030	.	+	.	gene_id "114883";
chr1	ucsc_hg19	CODING_EXON	52226361	52226452	.	+	.	gene_id "114883";
chr1	ucsc_hg19	CODING_EXON	52227538	52227643	.	+	.	gene_id "114883";
chr1	ucsc_hg19	CODING_EXON	52231493	52231653	.	+	.	gene_id "114883";
chr1	ucsc_hg19	CODING_EXON	52237741	52237854	.	+	.	gene_id "114883";
chr1	ucsc_hg19	CODING_EXON	52238276	52238395	.	+	.	gene_id "114883";
chr1	ucsc_hg19	CODING_EXON	52242504	52242590	.	+	.	gene_id "114883";
chr1	ucsc_hg19	CODING_EXON	52246835	52247007	.	+	.	gene_id "114883";
chr1	ucsc_hg19	CODING_EXON	52248230	52248315	.	+	.	gene_id "114883";
chr1	ucsc_hg19	CODING_EXON	52249586	52249697	.	+	.	gene_id "114883";
chr1	ucsc_hg19	CODING_EXON	52249935	52249999	.	+	.	gene_id "114883";
chr1	ucsc_hg19	CODING_EXON	52250113	52250254	.	+	.	gene_id "114883";
[truncated: 231,075 more rows]
