# Supplementary material for: The Length of the Expressed 3′ UTR Is an Intermediate Molecular Phenotype Linking Genetic Variants to Complex Diseases
Source: Front Genet. 2019 Aug 16;10:714. doi: 10.3389/fgene.2019.00714 (PMC6707137; doi:10.3389/fgene.2019.00714)
Supplement: Supplementary file 6 [file DataSheet_6.csv]

chr2	ucsc_hg19	exon	170668178	170668271	.	+	.	gene_id "6741_+_Hs.470553.1.4_PRE"; length 94.0
chr2	ucsc_hg19	exon	170668272	170668571	.	+	.	length 300.0; gene_id "6741_+_Hs.470553.1.4_POST"
chr18	ucsc_hg19	exon	30517586	30518055	.	-	.	gene_id "374864_-_Hs.115461.1.2_PRE"; length 470.0
chr18	ucsc_hg19	exon	30517366	30517585	.	-	.	gene_id "374864_-_Hs.115461.1.2_POST"; length 220.0
chr22	ucsc_hg19	exon	31022447	31023040	.	+	.	gene_id "6948_+_Hs.417948.1.26_PRE"; length 594.0
chr22	ucsc_hg19	exon	31023041	31023047	.	+	.	length 7.0; gene_id "6948_+_Hs.417948.1.26_POST"
chr19	ucsc_hg19	exon	41712185	41713061	.	+	.	length 877.0; gene_id "29785_+_Hs.98370.1.27_PRE"
chr19	ucsc_hg19	exon	41713062	41713444	.	+	.	length 383.0; gene_id "29785_+_Hs.98370.1.27_POST"
chr13	ucsc_hg19	exon	53418114	53419068	.	-	.	length 955.0; gene_id "5100_-_Hs.19492.1.1_PRE"
chr13	ucsc_hg19	exon	53418109	53418113	.	-	.	length 5.0; gene_id "5100_-_Hs.19492.1.1_POST"
chr7	ucsc_hg19	exon	100054240	100054608	.	-	.	gene_id "402573_-_Hs.534843.1.1_PRE"; length 369.0
chr7	ucsc_hg19	exon	100054238	100054239	.	-	.	length 2.0; gene_id "402573_-_Hs.534843.1.1_POST"
chr19	ucsc_hg19	exon	33699571	33699927	.	-	.	length 357.0; gene_id "56301_-_Hs.58679.1.1_PRE"
chr19	ucsc_hg19	exon	33699570	33699570	.	-	.	gene_id "56301_-_Hs.58679.1.1_POST"; length 1.0
chr22	ucsc_hg19	exon	19429022	19429217	.	-	.	gene_id "128977_-_Hs.474210.1.2_PRE"; length 196.0
chr22	ucsc_hg19	exon	19428410	19429021	.	-	.	gene_id "128977_-_Hs.474210.1.2_POST"; length 612.0
chr8	ucsc_hg19	exon	72753795	72754982	.	-	.	length 1188.0; gene_id "9242_-_Hs.442619.1.1_PRE"
chr8	ucsc_hg19	exon	72753777	72753794	.	-	.	length 18.0; gene_id "9242_-_Hs.442619.1.1_POST"
chr19	ucsc_hg19	exon	5668173	5668483	.	+	.	length 311.0; gene_id "6294_+_Hs.23978.1.41_PRE"
chr19	ucsc_hg19	exon	5668484	5668489	.	+	.	gene_id "6294_+_Hs.23978.1.41_POST"; length 6.0
chr6	ucsc_hg19	exon	30036881	30037314	.	+	.	length 434.0; gene_id "6992_+_Hs.82887.1.2_PRE"
chr6	ucsc_hg19	exon	30037315	30038108	.	+	.	length 794.0; gene_id "6992_+_Hs.82887.1.2_POST"
chr19	ucsc_hg19	exon	58867014	58869015	.	-	.	gene_id "162968_-_Hs.447840.1.3_PRE"; length 2002.0
chr19	ucsc_hg19	exon	58865723	58867013	.	-	.	length 1291.0; gene_id "162968_-_Hs.447840.1.3_POST"
chr20	ucsc_hg19	exon	25426559	25426785	.	+	.	length 227.0; gene_id "9837_+_Hs.360033.1.15_PRE"
chr20	ucsc_hg19	exon	25426786	25429191	.	+	.	gene_id "9837_+_Hs.360033.1.15_POST"; length 2406.0
chr1	ucsc_hg19	exon	54561958	54562965	.	+	.	gene_id "127428_+_Hs.190162.1.13_PRE"; length 1008.0
chr1	ucsc_hg19	exon	54562966	54567321	.	+	.	gene_id "127428_+_Hs.190162.1.13_POST"; length 4356.0
chrX	ucsc_hg19	exon	133699877	133700770	.	-	.	gene_id "10761_-_Hs.496811.1.1_PRE"; length 894.0
chrX	ucsc_hg19	exon	133699873	133699876	.	-	.	gene_id "10761_-_Hs.496811.1.1_POST"; length 4.0
chr3	ucsc_hg19	exon	32207306	32207606	.	+	.	length 301.0; gene_id "23171_+_Hs.82432.1.14_PRE"
chr3	ucsc_hg19	exon	32207607	32210207	.	+	.	gene_id "23171_+_Hs.82432.1.14_POST"; length 2601.0
chr6	ucsc_hg19	exon	32827182	32827362	.	+	.	gene_id "5698_+_Hs.381081.1.22_PRE"; length 181.0
chr6	ucsc_hg19	exon	32827363	32827628	.	+	.	gene_id "5698_+_Hs.381081.1.22_POST"; length 266.0
chr20	ucsc_hg19	exon	1424145	1424556	.	-	.	gene_id "55968_-_Hs.12865.1.6_PRE"; length 412.0
chr20	ucsc_hg19	exon	1422807	1424144	.	-	.	gene_id "55968_-_Hs.12865.1.6_POST"; length 1338.0
chr20	ucsc_hg19	exon	44170485	44170793	.	-	.	length 309.0; gene_id "57119_-_Hs.121084.1.2_PRE"
chr20	ucsc_hg19	exon	44169265	44170484	.	-	.	gene_id "57119_-_Hs.121084.1.2_POST"; length 1220.0
chr1	ucsc_hg19	exon	236371350	236371749	.	+	.	length 400.0; gene_id "7107_+_Hs.498160.1.19_PRE"
chr1	ucsc_hg19	exon	236371750	236372209	.	+	.	length 460.0; gene_id "7107_+_Hs.498160.1.19_POST"
chr1	ucsc_hg19	exon	31836879	31837767	.	+	.	gene_id "51538_+_Hs.524094.1.19_PRE"; length 889.0
chr1	ucsc_hg19	exon	31837768	31837800	.	+	.	gene_id "51538_+_Hs.524094.1.19_POST"; length 33.0
chr13	ucsc_hg19	exon	73329289	73329540	.	+	.	length 252.0; gene_id "79866_+_Hs.531029.1.1_PRE"
chr13	ucsc_hg19	exon	73329541	73330336	.	+	.	length 796.0; gene_id "79866_+_Hs.531029.1.1_POST"
chr15	ucsc_hg19	exon	45898593	45899060	.	+	.	gene_id "26258_+_Hs.7037.1.9_PRE"; length 468.0
chr15	ucsc_hg19	exon	45899061	45901909	.	+	.	gene_id "26258_+_Hs.7037.1.9_POST"; length 2849.0
chr3	ucsc_hg19	exon	108096105	108096802	.	+	.	gene_id "11148_+_Hs.252351.1.9_PRE"; length 698.0
chr3	ucsc_hg19	exon	108096803	108097131	.	+	.	length 329.0; gene_id "11148_+_Hs.252351.1.9_POST"
chr19	ucsc_hg19	exon	18642573	18643065	.	-	.	gene_id "23770_-_Hs.173464.1.1_PRE"; length 493.0
chr19	ucsc_hg19	exon	18642568	18642572	.	-	.	gene_id "23770_-_Hs.173464.1.1_POST"; length 5.0
chr1	ucsc_hg19	exon	218040364	218040486	.	+	.	gene_id "128153_+_Hs.171130.1.12_PRE"; length 123.0
chr1	ucsc_hg19	exon	218040487	218041495	.	+	.	gene_id "128153_+_Hs.171130.1.12_POST"; length 1009.0
chr4	ucsc_hg19	exon	73922375	73924004	.	-	.	length 1630.0; gene_id "285521_-_Hs.356697.1.4_PRE"
chr4	ucsc_hg19	exon	73920413	73922374	.	-	.	length 1962.0; gene_id "285521_-_Hs.356697.1.4_POST"
chrX	ucsc_hg19	exon	153678772	153678978	.	+	.	gene_id "9130_+_Hs.54277.1.20_PRE"; length 207.0
chrX	ucsc_hg19	exon	153678979	153679002	.	+	.	gene_id "9130_+_Hs.54277.1.20_POST"; length 24.0
chr19	ucsc_hg19	exon	4838353	4839548	.	-	.	length 1196.0; gene_id "10226_-_Hs.140452.1.1_PRE"
chr19	ucsc_hg19	exon	4838346	4838352	.	-	.	gene_id "10226_-_Hs.140452.1.1_POST"; length 7.0
chr2	ucsc_hg19	exon	230632075	230632466	.	-	.	gene_id "9320_-_Hs.368985.1.3_PRE"; length 392.0
chr2	ucsc_hg19	exon	230628553	230632074	.	-	.	length 3522.0; gene_id "9320_-_Hs.368985.1.3_POST"
chr11	ucsc_hg19	exon	46725903	46727462	.	+	.	gene_id "79797_+_Hs.523659.1.22_PRE"; length 1560.0
chr11	ucsc_hg19	exon	46727463	46727466	.	+	.	length 4.0; gene_id "79797_+_Hs.523659.1.22_POST"
chr17	ucsc_hg19	exon	262939	263999	.	+	.	gene_id "400566_+_Hs.499607.1.9_PRE"; length 1061.0
chr17	ucsc_hg19	exon	264000	264457	.	+	.	length 458.0; gene_id "400566_+_Hs.499607.1.9_POST"
chr3	ucsc_hg19	exon	89528547	89528812	.	+	.	length 266.0; gene_id "2042_+_Hs.123642.1.11_PRE"
chr3	ucsc_hg19	exon	89528813	89531284	.	+	.	gene_id "2042_+_Hs.123642.1.11_POST"; length 2472.0
chr5	ucsc_hg19	exon	108523134	108523365	.	+	.	gene_id "2241_+_Hs.221472.1.21_PRE"; length 232.0
chr5	ucsc_hg19	exon	108523366	108523373	.	+	.	length 8.0; gene_id "2241_+_Hs.221472.1.21_POST"
chr16	ucsc_hg19	exon	55836767	55837144	.	-	.	length 378.0; gene_id "1066_-_Hs.554599.1.1_PRE"
chr16	ucsc_hg19	exon	55836764	55836766	.	-	.	length 3.0; gene_id "1066_-_Hs.554599.1.1_POST"
chr11	ucsc_hg19	exon	61732037	61732363	.	-	.	gene_id "2495_-_Hs.448738.1.2_PRE"; length 327.0
chr11	ucsc_hg19	exon	61731757	61732036	.	-	.	length 280.0; gene_id "2495_-_Hs.448738.1.2_POST"
chr1	ucsc_hg19	exon	201008649	201009210	.	-	.	gene_id "779_-_Hs.1294.1.1_PRE"; length 562.0
chr1	ucsc_hg19	exon	201008640	201008648	.	-	.	length 9.0; gene_id "779_-_Hs.1294.1.1_POST"
chrX	ucsc_hg19	exon	153880251	153880905	.	-	.	length 655.0; gene_id "30848_-_Hs.87225.1.1_PRE"
chrX	ucsc_hg19	exon	153880246	153880250	.	-	.	length 5.0; gene_id "30848_-_Hs.87225.1.1_POST"
chr12	ucsc_hg19	exon	56385881	56386297	.	+	.	gene_id "5869_+_Hs.77690.1.19_PRE"; length 417.0
chr12	ucsc_hg19	exon	56386298	56390467	.	+	.	length 4170.0; gene_id "5869_+_Hs.77690.1.19_POST"
chr11	ucsc_hg19	exon	866562	867110	.	+	.	gene_id "7106_+_Hs.26518.1.12_PRE"; length 549.0
chr11	ucsc_hg19	exon	867111	867116	.	+	.	length 6.0; gene_id "7106_+_Hs.26518.1.12_POST"
chr12	ucsc_hg19	exon	112459954	112460790	.	+	.	gene_id "10961_+_Hs.75841.1.6_PRE"; length 837.0
chr12	ucsc_hg19	exon	112460791	112461024	.	+	.	gene_id "10961_+_Hs.75841.1.6_POST"; length 234.0
chr1	ucsc_hg19	exon	25687151	25687482	.	+	.	gene_id "23585_+_Hs.523054.1.11_PRE"; length 332.0
chr1	ucsc_hg19	exon	25687483	25688852	.	+	.	gene_id "23585_+_Hs.523054.1.11_POST"; length 1370.0
chr1	ucsc_hg19	exon	161069851	161070135	.	+	.	length 285.0; gene_id "126823_+_Hs.507290.1.13_PRE"
chr1	ucsc_hg19	exon	161070136	161070138	.	+	.	gene_id "126823_+_Hs.507290.1.13_POST"; length 3.0
chr12	ucsc_hg19	exon	62986366	62986866	.	+	.	gene_id "23041_+_Hs.389378.1.29_PRE"; length 501.0
chr12	ucsc_hg19	exon	62986867	62991363	.	+	.	length 4497.0; gene_id "23041_+_Hs.389378.1.29_POST"
chr7	ucsc_hg19	exon	102277473	102278080	.	-	.	length 608.0; gene_id "246721_-_Hs.433879.1.28_PRE"
chr7	ucsc_hg19	exon	102277195	102277472	.	-	.	length 278.0; gene_id "246721_-_Hs.433879.1.28_POST"
chr7	ucsc_hg19	exon	103766793	103767340	.	-	.	gene_id "5001_-_Hs.432948.1.1_PRE"; length 548.0
chr7	ucsc_hg19	exon	103766788	103766792	.	-	.	gene_id "5001_-_Hs.432948.1.1_POST"; length 5.0
chr7	ucsc_hg19	exon	27211278	27211792	.	-	.	length 515.0; gene_id "3206_-_Hs.110637.1.9_PRE"
chr7	ucsc_hg19	exon	27210210	27211277	.	-	.	gene_id "3206_-_Hs.110637.1.9_POST"; length 1068.0
chr15	ucsc_hg19	exon	32928458	32930096	.	+	.	gene_id "9824_+_Hs.525764.1.23_PRE"; length 1639.0
chr15	ucsc_hg19	exon	32930097	32932150	.	+	.	length 2054.0; gene_id "9824_+_Hs.525764.1.23_POST"
chr21	ucsc_hg19	exon	34860534	34861731	.	-	.	gene_id "54943_-_Hs.458308.1.2_PRE"; length 1198.0
chr21	ucsc_hg19	exon	34860362	34860533	.	-	.	length 172.0; gene_id "54943_-_Hs.458308.1.2_POST"
chr20	ucsc_hg19	exon	939099	941109	.	-	.	gene_id "343637_-_Hs.444980.1.1_PRE"; length 2011.0
chr20	ucsc_hg19	exon	939096	939098	.	-	.	length 3.0; gene_id "343637_-_Hs.444980.1.1_POST"
chr17	ucsc_hg19	exon	17921581	17922000	.	-	.	gene_id "91647_-_Hs.13434.1.4_PRE"; length 420.0
chr17	ucsc_hg19	exon	17921334	17921580	.	-	.	length 247.0; gene_id "91647_-_Hs.13434.1.4_POST"
chr15	ucsc_hg19	exon	71173822	71174989	.	-	.	length 1168.0; gene_id "56906_-_Hs.26815.1.2_PRE"
chr15	ucsc_hg19	exon	71173681	71173821	.	-	.	gene_id "56906_-_Hs.26815.1.2_POST"; length 141.0
chr19	ucsc_hg19	exon	46914062	46916919	.	-	.	gene_id "83987_-_Hs.97876.1.4_PRE"; length 2858.0
chr19	ucsc_hg19	exon	46913586	46914061	.	-	.	length 476.0; gene_id "83987_-_Hs.97876.1.4_POST"
chr7	ucsc_hg19	exon	100867218	100867470	.	+	.	gene_id "10467_+_Hs.211079.1.7_PRE"; length 253.0
chr7	ucsc_hg19	exon	100867471	100867471	.	+	.	length 1.0; gene_id "10467_+_Hs.211079.1.7_POST"
chr2	ucsc_hg19	exon	70508636	70508816	.	-	.	length 181.0; gene_id "6637_-_Hs.516076.1.3_PRE"
chr2	ucsc_hg19	exon	70508506	70508635	.	-	.	length 130.0; gene_id "6637_-_Hs.516076.1.3_POST"
chr2	ucsc_hg19	exon	97475057	97477609	.	+	.	length 2553.0; gene_id "26504_+_Hs.175043.1.18_PRE"
chr2	ucsc_hg19	exon	97477610	97477628	.	+	.	gene_id "26504_+_Hs.175043.1.18_POST"; length 19.0
chr7	ucsc_hg19	exon	65617195	65617484	.	+	.	gene_id "27297_+_Hs.300684.1.6_PRE"; length 290.0
chr7	ucsc_hg19	exon	65617485	65619553	.	+	.	gene_id "27297_+_Hs.300684.1.6_POST"; length 2069.0
chr17	ucsc_hg19	exon	61511553	61511955	.	-	.	length 403.0; gene_id "1534_-_Hs.355264.1.9_PRE"
chr17	ucsc_hg19	exon	61509665	61511552	.	-	.	gene_id "1534_-_Hs.355264.1.9_POST"; length 1888.0
chr6	ucsc_hg19	exon	35393609	35395955	.	+	.	gene_id "5467_+_Hs.485196.1.32_PRE"; length 2347.0
chr6	ucsc_hg19	exon	35395956	35395968	.	+	.	gene_id "5467_+_Hs.485196.1.32_POST"; length 13.0
chr1	ucsc_hg19	exon	158818980	158819213	.	+	.	gene_id "4332_+_Hs.153837.1.15_PRE"; length 234.0
chr1	ucsc_hg19	exon	158819214	158819270	.	+	.	length 57.0; gene_id "4332_+_Hs.153837.1.15_POST"
chr9	ucsc_hg19	exon	80943897	80944864	.	+	.	gene_id "29968_+_Hs.494261.1.30_PRE"; length 968.0
chr9	ucsc_hg19	exon	80944865	80945009	.	+	.	length 145.0; gene_id "29968_+_Hs.494261.1.30_POST"
chr11	ucsc_hg19	exon	125708201	125708528	.	+	.	gene_id "399968_+_Hs.436215.1.1_PRE"; length 328.0
chr11	ucsc_hg19	exon	125708529	125709967	.	+	.	length 1439.0; gene_id "399968_+_Hs.436215.1.1_POST"
chr10	ucsc_hg19	exon	82126444	82126906	.	+	.	length 463.0; gene_id "84332_+_Hs.512782.1.9_PRE"
chr10	ucsc_hg19	exon	82126907	82127829	.	+	.	gene_id "84332_+_Hs.512782.1.9_POST"; length 923.0
chrX	ucsc_hg19	exon	149936601	149937574	.	-	.	length 974.0; gene_id "83692_-_Hs.522805.1.2_PRE"
chrX	ucsc_hg19	exon	149934809	149936600	.	-	.	gene_id "83692_-_Hs.522805.1.2_POST"; length 1792.0
chr14	ucsc_hg19	exon	23389739	23390265	.	-	.	gene_id "10419_-_Hs.367854.1.1_PRE"; length 527.0
chr14	ucsc_hg19	exon	23389720	23389738	.	-	.	gene_id "10419_-_Hs.367854.1.1_POST"; length 19.0
chr11	ucsc_hg19	exon	76925652	76926284	.	+	.	length 633.0; gene_id "4647_+_Hs.370421.1.32_PRE"
chr11	ucsc_hg19	exon	76926285	76926286	.	+	.	gene_id "4647_+_Hs.370421.1.32_POST"; length 2.0
chr22	ucsc_hg19	exon	31059223	31060067	.	-	.	gene_id "150290_-_Hs.517544.1.5_PRE"; length 845.0
chr22	ucsc_hg19	exon	31057445	31059222	.	-	.	gene_id "150290_-_Hs.517544.1.5_POST"; length 1778.0
chr2	ucsc_hg19	exon	27799389	27805587	.	+	.	length 6199.0; gene_id "84226_+_Hs.131021.1.1_PRE"
chr2	ucsc_hg19	exon	27805588	27805589	.	+	.	gene_id "84226_+_Hs.131021.1.1_POST"; length 2.0
chrX	ucsc_hg19	exon	106183968	106184862	.	-	.	length 895.0; gene_id "79710_-_Hs.496544.1.4_PRE"
chrX	ucsc_hg19	exon	106183964	106183967	.	-	.	gene_id "79710_-_Hs.496544.1.4_POST"; length 4.0
chr9	ucsc_hg19	exon	127641486	127642889	.	-	.	length 1404.0; gene_id "2800_-_Hs.133469.1.4_PRE"
chr9	ucsc_hg19	exon	127640573	127641485	.	-	.	length 913.0; gene_id "2800_-_Hs.133469.1.4_POST"
chr22	ucsc_hg19	exon	24313475	24313563	.	+	.	length 89.0; gene_id "100037417_+_Hs.433902.1.2_PRE"
chr22	ucsc_hg19	exon	24313564	24314748	.	+	.	gene_id "100037417_+_Hs.433902.1.2_POST"; length 1185.0
chr5	ucsc_hg19	exon	131142804	131142951	.	-	.	gene_id "728637_-_Hs.549653.1.3_PRE"; length 148.0
chr5	ucsc_hg19	exon	131142684	131142803	.	-	.	gene_id "728637_-_Hs.549653.1.3_POST"; length 120.0
chr16	ucsc_hg19	exon	603339	604303	.	+	.	length 965.0; gene_id "6650_+_Hs.416262.1.48_PRE"
chr16	ucsc_hg19	exon	604304	604636	.	+	.	gene_id "6650_+_Hs.416262.1.48_POST"; length 333.0
chr15	ucsc_hg19	exon	78289161	78290697	.	-	.	gene_id "23102_-_Hs.166571.1.4_PRE"; length 1537.0
chr15	ucsc_hg19	exon	78287327	78289160	.	-	.	length 1834.0; gene_id "23102_-_Hs.166571.1.4_POST"
chr8	ucsc_hg19	exon	23428848	23429797	.	+	.	length 950.0; gene_id "51312_+_Hs.122514.1.27_PRE"
chr8	ucsc_hg19	exon	23429798	23430063	.	+	.	gene_id "51312_+_Hs.122514.1.27_POST"; length 266.0
chr11	ucsc_hg19	exon	17742802	17743676	.	+	.	gene_id "4654_+_Hs.181768.1.10_PRE"; length 875.0
chr11	ucsc_hg19	exon	17743677	17743678	.	+	.	length 2.0; gene_id "4654_+_Hs.181768.1.10_POST"
chr1	ucsc_hg19	exon	71318307	71318542	.	-	.	gene_id "5733_-_Hs.445000.1.5_PRE"; length 236.0
chr1	ucsc_hg19	exon	71318036	71318306	.	-	.	gene_id "5733_-_Hs.445000.1.5_POST"; length 271.0
chr4	ucsc_hg19	exon	3257452	3258017	.	+	.	gene_id "345222_+_Hs.442291.1.3_PRE"; length 566.0
chr4	ucsc_hg19	exon	3258018	3258342	.	+	.	length 325.0; gene_id "345222_+_Hs.442291.1.3_POST"
chr10	ucsc_hg19	exon	117823866	117824055	.	-	.	gene_id "2674_-_Hs.109425.1.7_PRE"; length 190.0
chr10	ucsc_hg19	exon	117816442	117823865	.	-	.	length 7424.0; gene_id "2674_-_Hs.109425.1.7_POST"
chr14	ucsc_hg19	exon	25042767	25043016	.	-	.	length 250.0; gene_id "1511_-_Hs.421724.1.2_PRE"
chr14	ucsc_hg19	exon	25042724	25042766	.	-	.	gene_id "1511_-_Hs.421724.1.2_POST"; length 43.0
chr1	ucsc_hg19	exon	218614546	218615477	.	+	.	length 932.0; gene_id "7042_+_Hs.133379.1.16_PRE"
chr1	ucsc_hg19	exon	218615478	218617961	.	+	.	gene_id "7042_+_Hs.133379.1.16_POST"; length 2484.0
chrX	ucsc_hg19	exon	62857862	62858089	.	-	.	gene_id "23229_-_Hs.54697.1.3_PRE"; length 228.0
chrX	ucsc_hg19	exon	62854848	62857861	.	-	.	length 3014.0; gene_id "23229_-_Hs.54697.1.3_POST"
chr2	ucsc_hg19	exon	233546295	233547484	.	+	.	gene_id "80303_+_Hs.516769.1.11_PRE"; length 1190.0
chr2	ucsc_hg19	exon	233547485	233547491	.	+	.	length 7.0; gene_id "80303_+_Hs.516769.1.11_POST"
chr2	ucsc_hg19	exon	73867959	73868829	.	-	.	gene_id "9027_-_Hs.14637.1.1_PRE"; length 871.0
chr2	ucsc_hg19	exon	73867850	73867958	.	-	.	length 109.0; gene_id "9027_-_Hs.14637.1.1_POST"
chr17	ucsc_hg19	exon	26873727	26874867	.	-	.	length 1141.0; gene_id "9094_-_Hs.410455.1.1_PRE"
chr17	ucsc_hg19	exon	26873725	26873726	.	-	.	length 2.0; gene_id "9094_-_Hs.410455.1.1_POST"
chr7	ucsc_hg19	exon	22771025	22771347	.	+	.	gene_id "3569_+_Hs.512234.1.8_PRE"; length 323.0
chr7	ucsc_hg19	exon	22771348	22771621	.	+	.	length 274.0; gene_id "3569_+_Hs.512234.1.8_POST"
chr4	ucsc_hg19	exon	15067777	15068245	.	+	.	length 469.0; gene_id "132864_+_Hs.374216.1.12_PRE"
chr4	ucsc_hg19	exon	15068246	15071777	.	+	.	gene_id "132864_+_Hs.374216.1.12_POST"; length 3532.0
chr5	ucsc_hg19	exon	148730481	148730926	.	+	.	gene_id "134266_+_Hs.511816.1.8_PRE"; length 446.0
chr5	ucsc_hg19	exon	148730927	148734146	.	+	.	length 3220.0; gene_id "134266_+_Hs.511816.1.8_POST"
chr2	ucsc_hg19	exon	72945325	72945436	.	-	.	gene_id "23233_-_Hs.303454.1.18_PRE"; length 112.0
chr2	ucsc_hg19	exon	72406444	72945324	.	-	.	length 1880.0; gene_id "23233_-_Hs.303454.1.18_POST"
chr22	ucsc_hg19	exon	41832232	41833411	.	-	.	length 1180.0; gene_id "10766_-_Hs.474978.1.3_PRE"
chr22	ucsc_hg19	exon	41829492	41832231	.	-	.	length 2740.0; gene_id "10766_-_Hs.474978.1.3_POST"
chr6	ucsc_hg19	exon	41065096	41065510	.	+	.	length 415.0; gene_id "4800_+_Hs.10441.1.19_PRE"
chr6	ucsc_hg19	exon	41065511	41070146	.	+	.	gene_id "4800_+_Hs.10441.1.19_POST"; length 4636.0
chr5	ucsc_hg19	exon	140890514	140891476	.	+	.	gene_id "56102_+_Hs.554768.1.22_PRE"; length 963.0
chr5	ucsc_hg19	exon	140891477	140892546	.	+	.	gene_id "56102_+_Hs.554768.1.22_POST"; length 1070.0
chr1	ucsc_hg19	exon	43849590	43850777	.	-	.	gene_id "112950_-_Hs.301756.1.1_PRE"; length 1188.0
chr1	ucsc_hg19	exon	43849579	43849589	.	-	.	length 11.0; gene_id "112950_-_Hs.301756.1.1_POST"
chrX	ucsc_hg19	exon	48344124	48344682	.	+	.	gene_id "24140_+_Hs.23170.1.34_PRE"; length 559.0
chrX	ucsc_hg19	exon	48344683	48344752	.	+	.	length 70.0; gene_id "24140_+_Hs.23170.1.34_POST"
chr16	ucsc_hg19	exon	21413469	21414158	.	-	.	gene_id "23117_-_Hs.528462.1.1_PRE"; length 690.0
chr16	ucsc_hg19	exon	21413455	21413468	.	-	.	length 14.0; gene_id "23117_-_Hs.528462.1.1_POST"
chr5	ucsc_hg19	exon	10227536	10227759	.	-	.	length 224.0; gene_id "134145_-_Hs.481569.1.10_PRE"
chr5	ucsc_hg19	exon	10225620	10227535	.	-	.	gene_id "134145_-_Hs.481569.1.10_POST"; length 1916.0
chr14	ucsc_hg19	exon	103371550	103372617	.	+	.	gene_id "7187_+_Hs.510528.1.23_PRE"; length 1068.0
chr14	ucsc_hg19	exon	103372618	103377837	.	+	.	gene_id "7187_+_Hs.510528.1.23_POST"; length 5220.0
chr19	ucsc_hg19	exon	41283302	41283391	.	+	.	length 90.0; gene_id "8190_+_Hs.279651.1.5_PRE"
chr19	ucsc_hg19	exon	41283392	41283398	.	+	.	gene_id "8190_+_Hs.279651.1.5_POST"; length 7.0
chr18	ucsc_hg19	exon	9280939	9282103	.	+	.	gene_id "23253_+_Hs.464585.1.33_PRE"; length 1165.0
chr18	ucsc_hg19	exon	9282104	9285983	.	+	.	gene_id "23253_+_Hs.464585.1.33_POST"; length 3880.0
chr6	ucsc_hg19	exon	139363856	139364436	.	+	.	length 581.0; gene_id "58527_+_Hs.238205.1.6_PRE"
chr6	ucsc_hg19	exon	139364437	139364439	.	+	.	gene_id "58527_+_Hs.238205.1.6_POST"; length 3.0
chr8	ucsc_hg19	exon	99169845	99170638	.	+	.	length 794.0; gene_id "10940_+_Hs.252828.1.22_PRE"
chr8	ucsc_hg19	exon	99170639	99172069	.	+	.	gene_id "10940_+_Hs.252828.1.22_POST"; length 1431.0
chr9	ucsc_hg19	exon	116171218	116171263	.	-	.	length 46.0; gene_id "54107_-_Hs.108112.1.7_PRE"
chr9	ucsc_hg19	exon	116169518	116171217	.	-	.	length 1700.0; gene_id "54107_-_Hs.108112.1.7_POST"
chr1	ucsc_hg19	exon	180080132	180080329	.	+	.	length 198.0; gene_id "9857_+_Hs.413045.1.51_PRE"
chr1	ucsc_hg19	exon	180080330	180084015	.	+	.	gene_id "9857_+_Hs.413045.1.51_POST"; length 3686.0
chr7	ucsc_hg19	exon	32623404	32623779	.	+	.	gene_id "23080_+_Hs.128056.1.18_PRE"; length 376.0
chr7	ucsc_hg19	exon	32623780	32628353	.	+	.	gene_id "23080_+_Hs.128056.1.18_POST"; length 4574.0
chr20	ucsc_hg19	exon	20013746	20014266	.	+	.	length 521.0; gene_id "51126_+_Hs.368783.1.9_PRE"
chr20	ucsc_hg19	exon	20014267	20014273	.	+	.	gene_id "51126_+_Hs.368783.1.9_POST"; length 7.0
chr6	ucsc_hg19	exon	166823307	166826375	.	-	.	gene_id "6196_-_Hs.147119.1.2_PRE"; length 3069.0
chr6	ucsc_hg19	exon	166822854	166823306	.	-	.	length 453.0; gene_id "6196_-_Hs.147119.1.2_POST"
chr17	ucsc_hg19	exon	62850490	62850762	.	-	.	length 273.0; gene_id "374819_-_Hs.500495.1.1_PRE"
chr17	ucsc_hg19	exon	62850430	62850489	.	-	.	gene_id "374819_-_Hs.500495.1.1_POST"; length 60.0
chr21	ucsc_hg19	exon	33043496	33044667	.	-	.	gene_id "57466_-_Hs.17255.1.4_PRE"; length 1172.0
chr21	ucsc_hg19	exon	33043313	33043495	.	-	.	length 183.0; gene_id "57466_-_Hs.17255.1.4_POST"
chr2	ucsc_hg19	exon	225338840	225339093	.	-	.	gene_id "8452_-_Hs.372286.1.6_PRE"; length 254.0
chr2	ucsc_hg19	exon	225334867	225338839	.	-	.	gene_id "8452_-_Hs.372286.1.6_POST"; length 3973.0
chr13	ucsc_hg19	exon	103491901	103492498	.	+	.	gene_id "54841_+_Hs.288809.1.33_PRE"; length 598.0
chr13	ucsc_hg19	exon	103492499	103493888	.	+	.	length 1390.0; gene_id "54841_+_Hs.288809.1.33_POST"
chr10	ucsc_hg19	exon	114925314	114927252	.	+	.	gene_id "6934_+_Hs.501080.1.28_PRE"; length 1939.0
chr10	ucsc_hg19	exon	114927253	114927436	.	+	.	length 184.0; gene_id "6934_+_Hs.501080.1.28_POST"
chr19	ucsc_hg19	exon	47567899	47571126	.	-	.	length 3228.0; gene_id "23211_-_Hs.104661.1.2_PRE"
chr19	ucsc_hg19	exon	47567447	47567898	.	-	.	gene_id "23211_-_Hs.104661.1.2_POST"; length 452.0
chr7	ucsc_hg19	exon	96810324	96810624	.	+	.	length 301.0; gene_id "57001_+_Hs.42785.1.6_PRE"
chr7	ucsc_hg19	exon	96810625	96811075	.	+	.	gene_id "57001_+_Hs.42785.1.6_POST"; length 451.0
chr14	ucsc_hg19	exon	100610038	100610281	.	+	.	gene_id "51466_+_Hs.125867.1.33_PRE"; length 244.0
chr14	ucsc_hg19	exon	100610282	100610573	.	+	.	length 292.0; gene_id "51466_+_Hs.125867.1.33_POST"
chr6	ucsc_hg19	exon	38997881	38998305	.	+	.	gene_id "1769_+_Hs.520106.1.16_PRE"; length 425.0
chr6	ucsc_hg19	exon	38998306	38998574	.	+	.	length 269.0; gene_id "1769_+_Hs.520106.1.16_POST"
chr8	ucsc_hg19	exon	96259226	96259998	.	-	.	gene_id "157657_-_Hs.128189.1.3_PRE"; length 773.0
chr8	ucsc_hg19	exon	96257141	96259225	.	-	.	length 2085.0; gene_id "157657_-_Hs.128189.1.3_POST"
chr4	ucsc_hg19	exon	151177172	151178601	.	+	.	length 1430.0; gene_id "166614_+_Hs.437045.1.16_PRE"
chr4	ucsc_hg19	exon	151178602	151178608	.	+	.	length 7.0; gene_id "166614_+_Hs.437045.1.16_POST"
chr1	ucsc_hg19	exon	205882180	205884532	.	-	.	gene_id "115019_-_Hs.164073.1.1_PRE"; length 2353.0
chr1	ucsc_hg19	exon	205882177	205882179	.	-	.	length 3.0; gene_id "115019_-_Hs.164073.1.1_POST"
chr3	ucsc_hg19	exon	49721390	49721622	.	-	.	length 233.0; gene_id "4485_-_Hs.512587.1.1_PRE"
chr3	ucsc_hg19	exon	49721380	49721389	.	-	.	gene_id "4485_-_Hs.512587.1.1_POST"; length 10.0
chrX	ucsc_hg19	exon	153067625	153070355	.	-	.	gene_id "57595_-_Hs.92732.1.2_PRE"; length 2731.0
chrX	ucsc_hg19	exon	153067621	153067624	.	-	.	length 4.0; gene_id "57595_-_Hs.92732.1.2_POST"
chr4	ucsc_hg19	exon	113460495	113460845	.	-	.	gene_id "55345_-_Hs.444338.1.1_PRE"; length 351.0
chr4	ucsc_hg19	exon	113460489	113460494	.	-	.	length 6.0; gene_id "55345_-_Hs.444338.1.1_POST"
chr3	ucsc_hg19	exon	143708352	143711205	.	+	.	length 2854.0; gene_id "205428_+_Hs.288954.1.12_PRE"
chr3	ucsc_hg19	exon	143711206	143711210	.	+	.	length 5.0; gene_id "205428_+_Hs.288954.1.12_POST"
chr20	ucsc_hg19	exon	62329633	62330008	.	+	.	length 376.0; gene_id "8771_+_Hs.554786.1.14_PRE"
chr20	ucsc_hg19	exon	62330009	62330051	.	+	.	gene_id "8771_+_Hs.554786.1.14_POST"; length 43.0
chr10	ucsc_hg19	exon	99092276	99094458	.	-	.	gene_id "23401_-_Hs.140720.1.1_PRE"; length 2183.0
chr10	ucsc_hg19	exon	99092254	99092275	.	-	.	gene_id "23401_-_Hs.140720.1.1_POST"; length 22.0
chr16	ucsc_hg19	exon	84230476	84230770	.	+	.	gene_id "161931_+_Hs.8977.1.13_PRE"; length 295.0
chr16	ucsc_hg19	exon	84230771	84230772	.	+	.	length 2.0; gene_id "161931_+_Hs.8977.1.13_POST"
chr6	ucsc_hg19	exon	52367780	52368068	.	-	.	gene_id "9697_-_Hs.520182.1.3_PRE"; length 289.0
chr6	ucsc_hg19	exon	52362200	52367779	.	-	.	length 5580.0; gene_id "9697_-_Hs.520182.1.3_POST"
chr10	ucsc_hg19	exon	124013506	124013723	.	+	.	gene_id "10579_+_Hs.501252.1.45_PRE"; length 218.0
chr10	ucsc_hg19	exon	124013724	124014060	.	+	.	length 337.0; gene_id "10579_+_Hs.501252.1.45_POST"
chr4	ucsc_hg19	exon	145031521	145032563	.	-	.	length 1043.0; gene_id "2993_-_Hs.434973.1.6_PRE"
chr4	ucsc_hg19	exon	145030456	145031520	.	-	.	gene_id "2993_-_Hs.434973.1.6_POST"; length 1065.0
chr22	ucsc_hg19	exon	24108048	24108213	.	-	.	gene_id "400916_-_Hs.116254.1.5_PRE"; length 166.0
chr22	ucsc_hg19	exon	24108021	24108047	.	-	.	gene_id "400916_-_Hs.116254.1.5_POST"; length 27.0
chr20	ucsc_hg19	exon	825251	826584	.	+	.	length 1334.0; gene_id "83541_+_Hs.534072.1.8_PRE"
chr20	ucsc_hg19	exon	826585	826922	.	+	.	gene_id "83541_+_Hs.534072.1.8_POST"; length 338.0
chr12	ucsc_hg19	exon	50358775	50359463	.	+	.	gene_id "362_+_Hs.298023.1.12_PRE"; length 689.0
chr12	ucsc_hg19	exon	50359464	50359465	.	+	.	gene_id "362_+_Hs.298023.1.12_POST"; length 2.0
chr1	ucsc_hg19	exon	202117118	202117827	.	-	.	length 710.0; gene_id "5778_-_Hs.402773.1.3_PRE"
chr1	ucsc_hg19	exon	202116141	202117117	.	-	.	gene_id "5778_-_Hs.402773.1.3_POST"; length 977.0
chr9	ucsc_hg19	exon	112704966	112707567	.	+	.	length 2602.0; gene_id "114299_+_Hs.259461.1.5_PRE"
chr9	ucsc_hg19	exon	112707568	112713756	.	+	.	gene_id "114299_+_Hs.259461.1.5_POST"; length 6189.0
chrX	ucsc_hg19	exon	49370596	49370706	.	+	.	length 111.0; gene_id "2543_+_Hs.554743.1.3_PRE"
chrX	ucsc_hg19	exon	49370707	49373139	.	+	.	length 2433.0; gene_id "2543_+_Hs.554743.1.3_POST"
chr5	ucsc_hg19	exon	65374251	65375775	.	+	.	length 1525.0; gene_id "55914_+_Hs.519346.1.50_PRE"
chr5	ucsc_hg19	exon	65375776	65376851	.	+	.	gene_id "55914_+_Hs.519346.1.50_POST"; length 1076.0
chr1	ucsc_hg19	exon	192780532	192781403	.	+	.	gene_id "5997_+_Hs.78944.1.14_PRE"; length 872.0
chr1	ucsc_hg19	exon	192781404	192781407	.	+	.	gene_id "5997_+_Hs.78944.1.14_POST"; length 4.0
chr1	ucsc_hg19	exon	227083125	227083799	.	+	.	length 675.0; gene_id "5664_+_Hs.25363.1.30_PRE"
chr1	ucsc_hg19	exon	227083800	227083804	.	+	.	gene_id "5664_+_Hs.25363.1.30_POST"; length 5.0
chr3	ucsc_hg19	exon	124625362	124625589	.	-	.	gene_id "56667_-_Hs.5940.1.5_PRE"; length 228.0
chr3	ucsc_hg19	exon	124624289	124625361	.	-	.	length 1073.0; gene_id "56667_-_Hs.5940.1.5_POST"
chrX	ucsc_hg19	exon	125683369	125685090	.	-	.	length 1722.0; gene_id "139170_-_Hs.120403.1.1_PRE"
chrX	ucsc_hg19	exon	125683366	125683368	.	-	.	gene_id "139170_-_Hs.120403.1.1_POST"; length 3.0
chr11	ucsc_hg19	exon	117707699	117708992	.	-	.	gene_id "53826_-_Hs.504031.1.4_PRE"; length 1294.0
chr11	ucsc_hg19	exon	117707691	117707698	.	-	.	length 8.0; gene_id "53826_-_Hs.504031.1.4_POST"
chr12	ucsc_hg19	exon	133281205	133281571	.	+	.	gene_id "5827_+_Hs.430299.1.11_PRE"; length 367.0
chr12	ucsc_hg19	exon	133281572	133281577	.	+	.	gene_id "5827_+_Hs.430299.1.11_POST"; length 6.0
chr5	ucsc_hg19	exon	147516546	147516846	.	+	.	gene_id "11005_+_Hs.331555.1.33_PRE"; length 301.0
chr5	ucsc_hg19	exon	147516847	147516925	.	+	.	length 79.0; gene_id "11005_+_Hs.331555.1.33_POST"
chr5	ucsc_hg19	exon	161580099	161580991	.	+	.	gene_id "2566_+_Hs.7195.1.21_PRE"; length 893.0
chr5	ucsc_hg19	exon	161580992	161582545	.	+	.	length 1554.0; gene_id "2566_+_Hs.7195.1.21_POST"
chr16	ucsc_hg19	exon	58028580	58032426	.	-	.	length 3847.0; gene_id "57567_-_Hs.129268.1.1_PRE"
chr16	ucsc_hg19	exon	58028572	58028579	.	-	.	gene_id "57567_-_Hs.129268.1.1_POST"; length 8.0
chr2	ucsc_hg19	exon	85621890	85622081	.	-	.	length 192.0; gene_id "822_-_Hs.516155.1.2_PRE"
chr2	ucsc_hg19	exon	85621871	85621889	.	-	.	gene_id "822_-_Hs.516155.1.2_POST"; length 19.0
chr6	ucsc_hg19	exon	2890019	2890804	.	-	.	gene_id "5272_-_Hs.104879.1.6_PRE"; length 786.0
chr6	ucsc_hg19	exon	2887500	2890018	.	-	.	length 2519.0; gene_id "5272_-_Hs.104879.1.6_POST"
chr1	ucsc_hg19	exon	174983654	174983987	.	-	.	gene_id "63931_-_Hs.247324.1.5_PRE"; length 334.0
chr1	ucsc_hg19	exon	174982094	174983653	.	-	.	length 1560.0; gene_id "63931_-_Hs.247324.1.5_POST"
chr11	ucsc_hg19	exon	57067114	57067555	.	-	.	gene_id "85456_-_Hs.530730.1.1_PRE"; length 442.0
chr11	ucsc_hg19	exon	57067103	57067113	.	-	.	length 11.0; gene_id "85456_-_Hs.530730.1.1_POST"
chr19	ucsc_hg19	exon	59067082	59067596	.	-	.	length 515.0; gene_id "9040_-_Hs.406068.1.1_PRE"
chr19	ucsc_hg19	exon	59067079	59067081	.	-	.	length 3.0; gene_id "9040_-_Hs.406068.1.1_POST"
chr6	ucsc_hg19	exon	33665347	33665527	.	-	.	gene_id "84300_-_Hs.93235.1.8_PRE"; length 181.0
chr6	ucsc_hg19	exon	33664538	33665346	.	-	.	length 809.0; gene_id "84300_-_Hs.93235.1.8_POST"
chr9	ucsc_hg19	exon	114431552	114431970	.	+	.	length 419.0; gene_id "552891_+_Hs.534196.1.24_PRE"
chr9	ucsc_hg19	exon	114431971	114432526	.	+	.	gene_id "552891_+_Hs.534196.1.24_POST"; length 556.0
chr9	ucsc_hg19	exon	82339952	82340258	.	+	.	gene_id "7091_+_Hs.444213.1.39_PRE"; length 307.0
chr9	ucsc_hg19	exon	82340259	82341796	.	+	.	length 1538.0; gene_id "7091_+_Hs.444213.1.39_POST"
chr11	ucsc_hg19	exon	77589810	77590173	.	-	.	gene_id "92105_-_Hs.533723.1.1_PRE"; length 364.0
chr11	ucsc_hg19	exon	77589766	77589809	.	-	.	length 44.0; gene_id "92105_-_Hs.533723.1.1_POST"
chr11	ucsc_hg19	exon	57319137	57319982	.	-	.	length 846.0; gene_id "9246_-_Hs.425777.1.1_PRE"
chr11	ucsc_hg19	exon	57319128	57319136	.	-	.	length 9.0; gene_id "9246_-_Hs.425777.1.1_POST"
chrX	ucsc_hg19	exon	105449212	105452947	.	+	.	length 3736.0; gene_id "139221_+_Hs.10653.1.7_PRE"
chrX	ucsc_hg19	exon	105452948	105452949	.	+	.	gene_id "139221_+_Hs.10653.1.7_POST"; length 2.0
chr19	ucsc_hg19	exon	51954254	51955887	.	-	.	gene_id "27181_-_Hs.447899.1.1_PRE"; length 1634.0
chr19	ucsc_hg19	exon	51954251	51954253	.	-	.	gene_id "27181_-_Hs.447899.1.1_POST"; length 3.0
chr1	ucsc_hg19	exon	100547559	100548793	.	+	.	gene_id "64645_+_Hs.124156.1.23_PRE"; length 1235.0
chr1	ucsc_hg19	exon	100548794	100548929	.	+	.	length 136.0; gene_id "64645_+_Hs.124156.1.23_POST"
chr16	ucsc_hg19	exon	30680390	30681512	.	+	.	gene_id "64319_+_Hs.247186.1.21_PRE"; length 1123.0
chr16	ucsc_hg19	exon	30681513	30682131	.	+	.	length 619.0; gene_id "64319_+_Hs.247186.1.21_POST"
chr10	ucsc_hg19	exon	105206545	105207325	.	-	.	gene_id "51063_-_Hs.241545.1.1_PRE"; length 781.0
chr10	ucsc_hg19	exon	105206543	105206544	.	-	.	length 2.0; gene_id "51063_-_Hs.241545.1.1_POST"
chr2	ucsc_hg19	exon	24425976	24426652	.	-	.	length 677.0; gene_id "50618_-_Hs.432562.1.2_PRE"
chr2	ucsc_hg19	exon	24425735	24425975	.	-	.	gene_id "50618_-_Hs.432562.1.2_POST"; length 241.0
chr6	ucsc_hg19	exon	33054316	33054551	.	+	.	gene_id "3115_+_Hs.485130.1.15_PRE"; length 236.0
chr6	ucsc_hg19	exon	33054552	33057473	.	+	.	gene_id "3115_+_Hs.485130.1.15_POST"; length 2922.0
chr19	ucsc_hg19	exon	4090322	4090706	.	-	.	length 385.0; gene_id "5605_-_Hs.465627.1.2_PRE"
chr19	ucsc_hg19	exon	4090320	4090321	.	-	.	gene_id "5605_-_Hs.465627.1.2_POST"; length 2.0
chr4	ucsc_hg19	exon	70707661	70707824	.	-	.	gene_id "6783_-_Hs.479898.1.5_PRE"; length 164.0
chr4	ucsc_hg19	exon	70706930	70707660	.	-	.	gene_id "6783_-_Hs.479898.1.5_POST"; length 731.0
chr2	ucsc_hg19	exon	33045883	33046115	.	+	.	length 233.0; gene_id "55622_+_Hs.468125.1.42_PRE"
chr2	ucsc_hg19	exon	33046116	33046118	.	+	.	gene_id "55622_+_Hs.468125.1.42_POST"; length 3.0
chr12	ucsc_hg19	exon	109994506	109994941	.	-	.	length 436.0; gene_id "326625_-_Hs.12106.1.3_PRE"
chr12	ucsc_hg19	exon	109991521	109994505	.	-	.	gene_id "326625_-_Hs.12106.1.3_POST"; length 2985.0
chr4	ucsc_hg19	exon	17634126	17634248	.	-	.	length 123.0; gene_id "27146_-_Hs.18861.1.3_PRE"
chr4	ucsc_hg19	exon	17633709	17634125	.	-	.	length 417.0; gene_id "27146_-_Hs.18861.1.3_POST"
chr4	ucsc_hg19	exon	178352831	178352962	.	-	.	length 132.0; gene_id "175_-_Hs.207776.1.9_PRE"
chr4	ucsc_hg19	exon	178351929	178352830	.	-	.	gene_id "175_-_Hs.207776.1.9_POST"; length 902.0
chr18	ucsc_hg19	exon	2913065	2914075	.	+	.	gene_id "84034_+_Hs.532815.1.21_PRE"; length 1011.0
chr18	ucsc_hg19	exon	2914076	2914090	.	+	.	gene_id "84034_+_Hs.532815.1.21_POST"; length 15.0
chr1	ucsc_hg19	exon	27105514	27108380	.	+	.	length 2867.0; gene_id "8289_+_Hs.468972.1.46_PRE"
chr1	ucsc_hg19	exon	27108381	27108601	.	+	.	gene_id "8289_+_Hs.468972.1.46_POST"; length 221.0
chr2	ucsc_hg19	exon	160956185	160958345	.	-	.	gene_id "3694_-_Hs.470399.1.1_PRE"; length 2161.0
chr2	ucsc_hg19	exon	160956177	160956184	.	-	.	length 8.0; gene_id "3694_-_Hs.470399.1.1_POST"
chr5	ucsc_hg19	exon	43486810	43487213	.	-	.	length 404.0; gene_id "375444_-_Hs.448041.1.1_PRE"
chr5	ucsc_hg19	exon	43486803	43486809	.	-	.	gene_id "375444_-_Hs.448041.1.1_POST"; length 7.0
chr19	ucsc_hg19	exon	30505794	30506606	.	+	.	gene_id "8725_+_Hs.466391.1.32_PRE"; length 813.0
chr19	ucsc_hg19	exon	30506607	30507519	.	+	.	length 913.0; gene_id "8725_+_Hs.466391.1.32_POST"
chr9	ucsc_hg19	exon	130206308	130207641	.	+	.	gene_id "7633_+_Hs.522399.1.6_PRE"; length 1334.0
chr9	ucsc_hg19	exon	130207642	130207651	.	+	.	gene_id "7633_+_Hs.522399.1.6_POST"; length 10.0
chr2	ucsc_hg19	exon	183007338	183007765	.	-	.	gene_id "5136_-_Hs.416061.1.2_PRE"; length 428.0
chr2	ucsc_hg19	exon	183004762	183007337	.	-	.	length 2576.0; gene_id "5136_-_Hs.416061.1.2_POST"
chr20	ucsc_hg19	exon	35944711	35945660	.	+	.	gene_id "63905_+_Hs.6126.1.11_PRE"; length 950.0
chr20	ucsc_hg19	exon	35945661	35945663	.	+	.	length 3.0; gene_id "63905_+_Hs.6126.1.11_POST"
chr11	ucsc_hg19	exon	64888105	64888278	.	-	.	length 174.0; gene_id "2197_-_Hs.387208.1.2_PRE"
chr11	ucsc_hg19	exon	64888099	64888104	.	-	.	gene_id "2197_-_Hs.387208.1.2_POST"; length 6.0
chr8	ucsc_hg19	exon	28205260	28206347	.	-	.	length 1088.0; gene_id "55893_-_Hs.435535.1.3_PRE"
chr8	ucsc_hg19	exon	28203102	28205259	.	-	.	gene_id "55893_-_Hs.435535.1.3_POST"; length 2158.0
chr19	ucsc_hg19	exon	39282220	39282388	.	+	.	gene_id "653499_+_Hs.99923.1.4_PRE"; length 169.0
chr19	ucsc_hg19	exon	39282389	39282394	.	+	.	length 6.0; gene_id "653499_+_Hs.99923.1.4_POST"
chr3	ucsc_hg19	exon	16357362	16358739	.	-	.	gene_id "23180_-_Hs.98910.1.2_PRE"; length 1378.0
chr3	ucsc_hg19	exon	16357352	16357361	.	-	.	length 10.0; gene_id "23180_-_Hs.98910.1.2_POST"
chr6	ucsc_hg19	exon	99979508	99979794	.	+	.	gene_id "100130890_+_Hs.143410.1.4_PRE"; length 287.0
chr6	ucsc_hg19	exon	99979795	99981059	.	+	.	length 1265.0; gene_id "100130890_+_Hs.143410.1.4_POST"
chr11	ucsc_hg19	exon	67205522	67205972	.	-	.	length 451.0; gene_id "57175_-_Hs.6191.1.1_PRE"
chr11	ucsc_hg19	exon	67205518	67205521	.	-	.	length 4.0; gene_id "57175_-_Hs.6191.1.1_POST"
chr20	ucsc_hg19	exon	5919112	5919372	.	-	.	gene_id "51605_-_Hs.128791.1.4_PRE"; length 261.0
chr20	ucsc_hg19	exon	5918479	5919111	.	-	.	length 633.0; gene_id "51605_-_Hs.128791.1.4_POST"
chr11	ucsc_hg19	exon	314922	315270	.	+	.	length 349.0; gene_id "8519_+_Hs.458414.1.7_PRE"
chr11	ucsc_hg19	exon	315271	315272	.	+	.	gene_id "8519_+_Hs.458414.1.7_POST"; length 2.0
chr1	ucsc_hg19	exon	155300194	155300521	.	+	.	gene_id "23623_+_Hs.226499.1.30_PRE"; length 328.0
chr1	ucsc_hg19	exon	155300522	155300909	.	+	.	length 388.0; gene_id "23623_+_Hs.226499.1.30_POST"
chr9	ucsc_hg19	exon	138702274	138703457	.	-	.	gene_id "157922_-_Hs.522493.1.3_PRE"; length 1184.0
chr9	ucsc_hg19	exon	138700333	138702273	.	-	.	length 1941.0; gene_id "157922_-_Hs.522493.1.3_POST"
chr15	ucsc_hg19	exon	83328034	83328462	.	-	.	length 429.0; gene_id "8120_-_Hs.199593.1.1_PRE"
chr15	ucsc_hg19	exon	83328033	83328033	.	-	.	length 1.0; gene_id "8120_-_Hs.199593.1.1_POST"
chr3	ucsc_hg19	exon	196657684	196657993	.	+	.	length 310.0; gene_id "205564_+_Hs.533124.1.16_PRE"
chr3	ucsc_hg19	exon	196657994	196661584	.	+	.	gene_id "205564_+_Hs.533124.1.16_POST"; length 3591.0
chr10	ucsc_hg19	exon	105062555	105063718	.	-	.	gene_id "84108_-_Hs.335808.1.2_PRE"; length 1164.0
chr10	ucsc_hg19	exon	105062553	105062554	.	-	.	gene_id "84108_-_Hs.335808.1.2_POST"; length 2.0
chr9	ucsc_hg19	exon	93374330	93376145	.	-	.	gene_id "54769_-_Hs.165636.1.3_PRE"; length 1816.0
chr9	ucsc_hg19	exon	93372114	93374329	.	-	.	length 2216.0; gene_id "54769_-_Hs.165636.1.3_POST"
chr19	ucsc_hg19	exon	16663671	16664720	.	-	.	gene_id "79939_-_Hs.134074.1.7_PRE"; length 1050.0
chr19	ucsc_hg19	exon	16660648	16663670	.	-	.	length 3023.0; gene_id "79939_-_Hs.134074.1.7_POST"
chr20	ucsc_hg19	exon	20373638	20373897	.	-	.	gene_id "57186_-_Hs.472285.1.3_PRE"; length 260.0
chr20	ucsc_hg19	exon	20370272	20373637	.	-	.	length 3366.0; gene_id "57186_-_Hs.472285.1.3_POST"
chr8	ucsc_hg19	exon	17077765	17077963	.	+	.	length 199.0; gene_id "51201_+_Hs.443852.1.17_PRE"
chr8	ucsc_hg19	exon	17077964	17080241	.	+	.	gene_id "51201_+_Hs.443852.1.17_POST"; length 2278.0
chr5	ucsc_hg19	exon	917123	917659	.	+	.	gene_id "9319_+_Hs.436187.1.23_PRE"; length 537.0
chr5	ucsc_hg19	exon	917660	918164	.	+	.	gene_id "9319_+_Hs.436187.1.23_POST"; length 505.0
chr5	ucsc_hg19	exon	168093294	168093694	.	-	.	length 401.0; gene_id "6586_-_Hs.112631.1.5_PRE"
chr5	ucsc_hg19	exon	168088738	168093293	.	-	.	gene_id "6586_-_Hs.112631.1.5_POST"; length 4556.0
chr11	ucsc_hg19	exon	110333078	110333284	.	+	.	gene_id "2230_+_Hs.744.1.6_PRE"; length 207.0
chr11	ucsc_hg19	exon	110333285	110335608	.	+	.	gene_id "2230_+_Hs.744.1.6_POST"; length 2324.0
chr16	ucsc_hg19	exon	56700651	56700882	.	-	.	length 232.0; gene_id "4495_-_Hs.433391.1.1_PRE"
chr16	ucsc_hg19	exon	56700647	56700650	.	-	.	gene_id "4495_-_Hs.433391.1.1_POST"; length 4.0
chr3	ucsc_hg19	exon	52326276	52327490	.	+	.	length 1215.0; gene_id "132158_+_Hs.415312.1.17_PRE"
chr3	ucsc_hg19	exon	52327491	52329272	.	+	.	gene_id "132158_+_Hs.415312.1.17_POST"; length 1782.0
chr19	ucsc_hg19	exon	4542605	4544541	.	-	.	length 1937.0; gene_id "10501_-_Hs.465642.1.1_PRE"
chr19	ucsc_hg19	exon	4542600	4542604	.	-	.	length 5.0; gene_id "10501_-_Hs.465642.1.1_POST"
chr16	ucsc_hg19	exon	75141631	75141931	.	+	.	length 301.0; gene_id "84937_+_Hs.427284.1.10_PRE"
chr16	ucsc_hg19	exon	75141932	75144892	.	+	.	gene_id "84937_+_Hs.427284.1.10_POST"; length 2961.0
chr19	ucsc_hg19	exon	57088081	57090161	.	+	.	gene_id "388566_+_Hs.204449.1.6_PRE"; length 2081.0
chr19	ucsc_hg19	exon	57090162	57094262	.	+	.	gene_id "388566_+_Hs.204449.1.6_POST"; length 4101.0
chr12	ucsc_hg19	exon	111785328	111786491	.	+	.	length 1164.0; gene_id "23316_+_Hs.124953.1.4_PRE"
chr12	ucsc_hg19	exon	111786492	111788358	.	+	.	gene_id "23316_+_Hs.124953.1.4_POST"; length 1867.0
chr6	ucsc_hg19	exon	32260489	32261812	.	-	.	gene_id "10665_-_Hs.57692.1.1_PRE"; length 1324.0
chr6	ucsc_hg19	exon	32260475	32260488	.	-	.	length 14.0; gene_id "10665_-_Hs.57692.1.1_POST"
chr15	ucsc_hg19	exon	90170187	90171208	.	+	.	length 1022.0; gene_id "90381_+_Hs.513134.1.3_PRE"
chr15	ucsc_hg19	exon	90171209	90171253	.	+	.	gene_id "90381_+_Hs.513134.1.3_POST"; length 45.0
chr6	ucsc_hg19	exon	108365333	108366044	.	-	.	gene_id "28962_-_Hs.226780.1.10_PRE"; length 712.0
chr6	ucsc_hg19	exon	108362613	108365332	.	-	.	length 2720.0; gene_id "28962_-_Hs.226780.1.10_POST"
chrX	ucsc_hg19	exon	50377659	50378668	.	-	.	gene_id "57477_-_Hs.420541.1.9_PRE"; length 1010.0
chrX	ucsc_hg19	exon	50334643	50377658	.	-	.	gene_id "57477_-_Hs.420541.1.9_POST"; length 8120.0
chr10	ucsc_hg19	exon	60154688	60154942	.	+	.	gene_id "7019_+_Hs.75133.1.14_PRE"; length 255.0
chr10	ucsc_hg19	exon	60154943	60158990	.	+	.	length 4048.0; gene_id "7019_+_Hs.75133.1.14_POST"
chr22	ucsc_hg19	exon	37865106	37866067	.	-	.	gene_id "4242_-_Hs.517603.1.1_PRE"; length 962.0
chr22	ucsc_hg19	exon	37865101	37865105	.	-	.	length 5.0; gene_id "4242_-_Hs.517603.1.1_POST"
chr1	ucsc_hg19	exon	24998673	24999524	.	+	.	length 852.0; gene_id "10250_+_Hs.18192.1.53_PRE"
chr1	ucsc_hg19	exon	24999525	24999772	.	+	.	gene_id "10250_+_Hs.18192.1.53_POST"; length 248.0
chr6	ucsc_hg19	exon	486181	486764	.	-	.	length 584.0; gene_id "55770_-_Hs.484412.1.3_PRE"
chr6	ucsc_hg19	exon	485138	486180	.	-	.	gene_id "55770_-_Hs.484412.1.3_POST"; length 1043.0
chrX	ucsc_hg19	exon	144908928	144911323	.	+	.	gene_id "9142_+_Hs.106688.1.1_PRE"; length 2396.0
chrX	ucsc_hg19	exon	144911324	144911370	.	+	.	length 47.0; gene_id "9142_+_Hs.106688.1.1_POST"
chr2	ucsc_hg19	exon	27667053	27667164	.	+	.	gene_id "200634_+_Hs.59509.1.7_PRE"; length 112.0
chr2	ucsc_hg19	exon	27667165	27669348	.	+	.	length 181.0; gene_id "200634_+_Hs.59509.1.7_POST"
chr14	ucsc_hg19	exon	57876097	57876431	.	+	.	gene_id "122830_+_Hs.165465.1.12_PRE"; length 335.0
chr14	ucsc_hg19	exon	57876432	57879466	.	+	.	length 3035.0; gene_id "122830_+_Hs.165465.1.12_POST"
chr17	ucsc_hg19	exon	76420142	76420640	.	+	.	length 499.0; gene_id "9489_+_Hs.464217.1.26_PRE"
chr17	ucsc_hg19	exon	76420641	76420740	.	+	.	length 100.0; gene_id "9489_+_Hs.464217.1.26_POST"
chr17	ucsc_hg19	exon	40949847	40950185	.	-	.	gene_id "28958_-_Hs.16059.1.1_PRE"; length 339.0
chr17	ucsc_hg19	exon	40949636	40949846	.	-	.	length 211.0; gene_id "28958_-_Hs.16059.1.1_POST"
chr13	ucsc_hg19	exon	114203740	114204466	.	+	.	length 727.0; gene_id "55002_+_Hs.317593.1.52_PRE"
chr13	ucsc_hg19	exon	114204467	114204544	.	+	.	gene_id "55002_+_Hs.317593.1.52_POST"; length 78.0
chr4	ucsc_hg19	exon	74440311	74442027	.	-	.	gene_id "166824_-_Hs.529677.1.2_PRE"; length 1717.0
chr4	ucsc_hg19	exon	74437267	74440310	.	-	.	length 3044.0; gene_id "166824_-_Hs.529677.1.2_POST"
chr13	ucsc_hg19	exon	98673990	98674131	.	+	.	gene_id "3843_+_Hs.513057.1.49_PRE"; length 142.0
chr13	ucsc_hg19	exon	98674132	98676550	.	+	.	length 2419.0; gene_id "3843_+_Hs.513057.1.49_POST"
chr8	ucsc_hg19	exon	41478412	41478814	.	+	.	length 403.0; gene_id "137964_+_Hs.355753.1.32_PRE"
chr8	ucsc_hg19	exon	41478815	41482520	.	+	.	length 3706.0; gene_id "137964_+_Hs.355753.1.32_POST"
chr1	ucsc_hg19	exon	93307323	93307477	.	+	.	length 155.0; gene_id "6125_+_Hs.532359.1.19_PRE"
chr1	ucsc_hg19	exon	93307478	93307481	.	+	.	gene_id "6125_+_Hs.532359.1.19_POST"; length 4.0
chr3	ucsc_hg19	exon	109045794	109046871	.	-	.	gene_id "55211_-_Hs.317659.1.6_PRE"; length 1078.0
chr3	ucsc_hg19	exon	109044988	109045793	.	-	.	gene_id "55211_-_Hs.317659.1.6_POST"; length 806.0
chr14	ucsc_hg19	exon	76112744	76113452	.	+	.	gene_id "55640_+_Hs.509966.1.12_PRE"; length 709.0
chr14	ucsc_hg19	exon	76113453	76114512	.	+	.	length 1060.0; gene_id "55640_+_Hs.509966.1.12_POST"
chr5	ucsc_hg19	exon	158584419	158586043	.	-	.	gene_id "153830_-_Hs.349306.1.1_PRE"; length 1625.0
chr5	ucsc_hg19	exon	158584417	158584418	.	-	.	length 2.0; gene_id "153830_-_Hs.349306.1.1_POST"
chr22	ucsc_hg19	exon	39527216	39530053	.	-	.	gene_id "23492_-_Hs.356416.1.3_PRE"; length 2838.0
chr22	ucsc_hg19	exon	39526779	39527215	.	-	.	length 437.0; gene_id "23492_-_Hs.356416.1.3_POST"
chr11	ucsc_hg19	exon	216655	216718	.	-	.	length 64.0; gene_id "23410_-_Hs.549124.1.9_PRE"
chr11	ucsc_hg19	exon	215030	216654	.	-	.	gene_id "23410_-_Hs.549124.1.9_POST"; length 1625.0
chr13	ucsc_hg19	exon	36048340	36050832	.	-	.	gene_id "4081_-_Hs.532575.1.2_PRE"; length 2493.0
chr13	ucsc_hg19	exon	36047926	36048339	.	-	.	gene_id "4081_-_Hs.532575.1.2_POST"; length 414.0
chr7	ucsc_hg19	exon	135414354	135415029	.	-	.	length 676.0; gene_id "389558_-_Hs.55200.1.1_PRE"
chr7	ucsc_hg19	exon	135414346	135414353	.	-	.	gene_id "389558_-_Hs.55200.1.1_POST"; length 8.0
chr8	ucsc_hg19	exon	144661899	144662000	.	-	.	gene_id "1936_-_Hs.333388.1.2_PRE"; length 102.0
chr8	ucsc_hg19	exon	144661867	144661898	.	-	.	gene_id "1936_-_Hs.333388.1.2_POST"; length 32.0
chr7	ucsc_hg19	exon	29552180	29552655	.	+	.	length 476.0; gene_id "1124_+_Hs.203663.1.16_PRE"
chr7	ucsc_hg19	exon	29552656	29553951	.	+	.	gene_id "1124_+_Hs.203663.1.16_POST"; length 1296.0
chr2	ucsc_hg19	exon	71415437	71415665	.	-	.	length 229.0; gene_id "400961_-_Hs.416735.1.4_PRE"
chr2	ucsc_hg19	exon	71409868	71415436	.	-	.	gene_id "400961_-_Hs.416735.1.4_POST"; length 5569.0
chr2	ucsc_hg19	exon	179697347	179699167	.	-	.	length 1821.0; gene_id "285025_-_Hs.324341.1.4_PRE"
chr2	ucsc_hg19	exon	179694484	179697346	.	-	.	length 2863.0; gene_id "285025_-_Hs.324341.1.4_POST"
chr6	ucsc_hg19	exon	149771330	149772615	.	-	.	length 1286.0; gene_id "340152_-_Hs.450175.1.2_PRE"
chr6	ucsc_hg19	exon	149768766	149771329	.	-	.	gene_id "340152_-_Hs.450175.1.2_POST"; length 2564.0
chr15	ucsc_hg19	exon	52015266	52015846	.	-	.	gene_id "256586_-_Hs.134045.1.2_PRE"; length 581.0
chr15	ucsc_hg19	exon	52015261	52015265	.	-	.	gene_id "256586_-_Hs.134045.1.2_POST"; length 5.0
chr19	ucsc_hg19	exon	9920951	9922393	.	-	.	length 1443.0; gene_id "54850_-_Hs.12439.1.1_PRE"
chr19	ucsc_hg19	exon	9920943	9920950	.	-	.	gene_id "54850_-_Hs.12439.1.1_POST"; length 8.0
chr10	ucsc_hg19	exon	88492644	88493526	.	+	.	gene_id "11155_+_Hs.49998.1.23_PRE"; length 883.0
chr10	ucsc_hg19	exon	88493527	88495824	.	+	.	length 2298.0; gene_id "11155_+_Hs.49998.1.23_POST"
chr1	ucsc_hg19	exon	156219019	156220461	.	-	.	length 1443.0; gene_id "23381_-_Hs.516837.1.2_PRE"
chr1	ucsc_hg19	exon	156219015	156219018	.	-	.	gene_id "23381_-_Hs.516837.1.2_POST"; length 4.0
chr11	ucsc_hg19	exon	95568200	95568615	.	-	.	gene_id "8898_-_Hs.181326.1.8_PRE"; length 416.0
chr11	ucsc_hg19	exon	95566044	95568199	.	-	.	length 2156.0; gene_id "8898_-_Hs.181326.1.8_POST"
chr22	ucsc_hg19	exon	19163094	19163757	.	-	.	gene_id "6576_-_Hs.111024.1.1_PRE"; length 664.0
chr22	ucsc_hg19	exon	19163088	19163093	.	-	.	gene_id "6576_-_Hs.111024.1.1_POST"; length 6.0
chr10	ucsc_hg19	exon	116734882	116735332	.	+	.	gene_id "142940_+_Hs.21187.1.14_PRE"; length 451.0
chr10	ucsc_hg19	exon	116735333	116737439	.	+	.	length 2107.0; gene_id "142940_+_Hs.21187.1.14_POST"
chr9	ucsc_hg19	exon	14719734	14720384	.	-	.	gene_id "9350_-_Hs.248204.1.1_PRE"; length 651.0
chr9	ucsc_hg19	exon	14719732	14719733	.	-	.	length 2.0; gene_id "9350_-_Hs.248204.1.1_POST"
chr20	ucsc_hg19	exon	32667716	32668066	.	+	.	length 351.0; gene_id "22913_+_Hs.136947.1.15_PRE"
chr20	ucsc_hg19	exon	32668067	32670991	.	+	.	gene_id "22913_+_Hs.136947.1.15_POST"; length 2925.0
chr1	ucsc_hg19	exon	45232769	45232880	.	+	.	length 112.0; gene_id "11004_+_Hs.69360.1.39_PRE"
chr1	ucsc_hg19	exon	45232881	45233438	.	+	.	gene_id "11004_+_Hs.69360.1.39_POST"; length 558.0
chr18	ucsc_hg19	exon	11851389	11852564	.	+	.	gene_id "57132_+_Hs.551551.1.1_PRE"; length 1176.0
chr18	ucsc_hg19	exon	11852565	11854448	.	+	.	length 1884.0; gene_id "57132_+_Hs.551551.1.1_POST"
chr11	ucsc_hg19	exon	65404237	65404909	.	+	.	gene_id "399909_+_Hs.380801.1.36_PRE"; length 673.0
chr11	ucsc_hg19	exon	65404910	65404910	.	+	.	length 1.0; gene_id "399909_+_Hs.380801.1.36_POST"
chr2	ucsc_hg19	exon	26413968	26414264	.	-	.	gene_id "3030_-_Hs.516032.1.5_PRE"; length 297.0
chr2	ucsc_hg19	exon	26413504	26413967	.	-	.	length 464.0; gene_id "3030_-_Hs.516032.1.5_POST"
chr19	ucsc_hg19	exon	4791728	4795566	.	+	.	length 3839.0; gene_id "55527_+_Hs.515082.1.1_PRE"
chr19	ucsc_hg19	exon	4795567	4795571	.	+	.	length 5.0; gene_id "55527_+_Hs.515082.1.1_POST"
chr3	ucsc_hg19	exon	9974637	9975301	.	+	.	gene_id "84818_+_Hs.129959.1.38_PRE"; length 665.0
chr3	ucsc_hg19	exon	9975302	9975305	.	+	.	length 4.0; gene_id "84818_+_Hs.129959.1.38_POST"
chrX	ucsc_hg19	exon	2732405	2732479	.	+	.	length 75.0; gene_id "7499_+_Hs.179675.1.11_PRE"
chrX	ucsc_hg19	exon	2732480	2734541	.	+	.	gene_id "7499_+_Hs.179675.1.11_POST"; length 2062.0
chr1	ucsc_hg19	exon	27734301	27734840	.	-	.	gene_id "10163_-_Hs.469244.1.4_PRE"; length 540.0
chr1	ucsc_hg19	exon	27730730	27734300	.	-	.	length 3571.0; gene_id "10163_-_Hs.469244.1.4_POST"
chr11	ucsc_hg19	exon	71906941	71907343	.	+	.	gene_id "2348_+_Hs.73769.1.11_PRE"; length 403.0
chr11	ucsc_hg19	exon	71907344	71907367	.	+	.	length 24.0; gene_id "2348_+_Hs.73769.1.11_POST"
chr5	ucsc_hg19	exon	140501332	140504659	.	+	.	length 3328.0; gene_id "56131_+_Hs.283661.1.1_PRE"
chr5	ucsc_hg19	exon	140504660	140505203	.	+	.	length 544.0; gene_id "56131_+_Hs.283661.1.1_POST"
chr3	ucsc_hg19	exon	97516868	97517373	.	+	.	length 506.0; gene_id "84100_+_Hs.373801.1.11_PRE"
chr3	ucsc_hg19	exon	97517374	97517379	.	+	.	gene_id "84100_+_Hs.373801.1.11_POST"; length 6.0
chr11	ucsc_hg19	exon	118064683	118065132	.	-	.	gene_id "120425_-_Hs.16291.1.2_PRE"; length 450.0
chr11	ucsc_hg19	exon	118064442	118064682	.	-	.	gene_id "120425_-_Hs.16291.1.2_POST"; length 241.0
chr14	ucsc_hg19	exon	23596297	23596552	.	-	.	gene_id "23428_-_Hs.22891.1.12_PRE"; length 256.0
chr14	ucsc_hg19	exon	23594504	23596296	.	-	.	length 1793.0; gene_id "23428_-_Hs.22891.1.12_POST"
chrX	ucsc_hg19	exon	17818460	17820154	.	-	.	gene_id "10742_-_Hs.446680.1.2_PRE"; length 1695.0
chrX	ucsc_hg19	exon	17818169	17818459	.	-	.	length 291.0; gene_id "10742_-_Hs.446680.1.2_POST"
chr12	ucsc_hg19	exon	9220310	9220435	.	-	.	gene_id "2_-_Hs.212838.1.3_PRE"; length 126.0
chr12	ucsc_hg19	exon	9220304	9220309	.	-	.	length 6.0; gene_id "2_-_Hs.212838.1.3_POST"
chr19	ucsc_hg19	exon	55964356	55964755	.	-	.	length 400.0; gene_id "79763_-_Hs.467306.1.2_PRE"
chr19	ucsc_hg19	exon	55964346	55964355	.	-	.	gene_id "79763_-_Hs.467306.1.2_POST"; length 10.0
chr19	ucsc_hg19	exon	49131938	49133640	.	+	.	gene_id "56848_+_Hs.528006.1.28_PRE"; length 1703.0
chr19	ucsc_hg19	exon	49133641	49133663	.	+	.	gene_id "56848_+_Hs.528006.1.28_POST"; length 23.0
chr15	ucsc_hg19	exon	91438646	91439004	.	+	.	length 359.0; gene_id "2242_+_Hs.7636.1.34_PRE"
chr15	ucsc_hg19	exon	91439005	91439006	.	+	.	gene_id "2242_+_Hs.7636.1.34_POST"; length 2.0
chr13	ucsc_hg19	exon	42141500	42142441	.	-	.	gene_id "23078_-_Hs.368282.1.2_PRE"; length 942.0
chr13	ucsc_hg19	exon	42140961	42141499	.	-	.	gene_id "23078_-_Hs.368282.1.2_POST"; length 539.0
chr1	ucsc_hg19	exon	36921375	36921526	.	-	.	length 152.0; gene_id "64960_-_Hs.352839.1.5_PRE"
chr1	ucsc_hg19	exon	36921362	36921374	.	-	.	gene_id "64960_-_Hs.352839.1.5_POST"; length 13.0
chr9	ucsc_hg19	exon	133759356	133763059	.	+	.	length 3704.0; gene_id "25_+_Hs.431048.1.29_PRE"
chr9	ucsc_hg19	exon	133763060	133763062	.	+	.	gene_id "25_+_Hs.431048.1.29_POST"; length 3.0
chr1	ucsc_hg19	exon	36769397	36770954	.	+	.	length 1558.0; gene_id "9967_+_Hs.160211.1.41_PRE"
chr1	ucsc_hg19	exon	36770955	36770957	.	+	.	length 3.0; gene_id "9967_+_Hs.160211.1.41_POST"
chr20	ucsc_hg19	exon	34213966	34214303	.	-	.	length 338.0; gene_id "8904_-_Hs.246413.1.2_PRE"
chr20	ucsc_hg19	exon	34213953	34213965	.	-	.	gene_id "8904_-_Hs.246413.1.2_POST"; length 13.0
chr13	ucsc_hg19	exon	113976597	113976859	.	+	.	gene_id "3916_+_Hs.494419.1.18_PRE"; length 263.0
chr13	ucsc_hg19	exon	113976860	113977741	.	+	.	gene_id "3916_+_Hs.494419.1.18_POST"; length 882.0
chr17	ucsc_hg19	exon	41180449	41181247	.	+	.	length 799.0; gene_id "8153_+_Hs.436395.1.13_PRE"
chr17	ucsc_hg19	exon	41181248	41184058	.	+	.	gene_id "8153_+_Hs.436395.1.13_POST"; length 2811.0
chr13	ucsc_hg19	exon	28009786	28010030	.	-	.	gene_id "219402_-_Hs.534582.1.3_PRE"; length 245.0
chr13	ucsc_hg19	exon	28009776	28009785	.	-	.	length 10.0; gene_id "219402_-_Hs.534582.1.3_POST"
chr1	ucsc_hg19	exon	242252042	242253412	.	-	.	length 1371.0; gene_id "200150_-_Hs.498252.1.1_PRE"
chr1	ucsc_hg19	exon	242251689	242252041	.	-	.	gene_id "200150_-_Hs.498252.1.1_POST"; length 353.0
chr9	ucsc_hg19	exon	27546980	27548420	.	-	.	gene_id "203228_-_Hs.493639.1.3_PRE"; length 1441.0
chr9	ucsc_hg19	exon	27546544	27546979	.	-	.	length 436.0; gene_id "203228_-_Hs.493639.1.3_POST"
chr16	ucsc_hg19	exon	67963783	67963998	.	-	.	gene_id "1506_-_Hs.405774.1.6_PRE"; length 216.0
chr16	ucsc_hg19	exon	67963473	67963782	.	-	.	gene_id "1506_-_Hs.405774.1.6_POST"; length 310.0
chr3	ucsc_hg19	exon	170781356	170781753	.	-	.	gene_id "23043_-_Hs.34024.1.6_PRE"; length 398.0
chr3	ucsc_hg19	exon	170780292	170781355	.	-	.	length 1064.0; gene_id "23043_-_Hs.34024.1.6_POST"
chr12	ucsc_hg19	exon	1901968	1902925	.	-	.	gene_id "93589_-_Hs.13768.1.3_PRE"; length 958.0
chr12	ucsc_hg19	exon	1901123	1901967	.	-	.	length 845.0; gene_id "93589_-_Hs.13768.1.3_POST"
chr7	ucsc_hg19	exon	143002033	143004494	.	+	.	length 2462.0; gene_id "835_+_Hs.368982.1.30_PRE"
chr7	ucsc_hg19	exon	143004495	143004789	.	+	.	gene_id "835_+_Hs.368982.1.30_POST"; length 295.0
chr14	ucsc_hg19	exon	50087489	50089417	.	+	.	length 1929.0; gene_id "4247_+_Hs.93338.1.8_PRE"
chr14	ucsc_hg19	exon	50089418	50090199	.	+	.	gene_id "4247_+_Hs.93338.1.8_POST"; length 782.0
chr1	ucsc_hg19	exon	29474523	29475738	.	-	.	gene_id "6429_-_Hs.76122.1.4_PRE"; length 1216.0
chr1	ucsc_hg19	exon	29474250	29474522	.	-	.	length 273.0; gene_id "6429_-_Hs.76122.1.4_POST"
chr12	ucsc_hg19	exon	6948461	6949011	.	+	.	gene_id "10536_+_Hs.46458.1.28_PRE"; length 551.0
chr12	ucsc_hg19	exon	6949012	6949018	.	+	.	length 7.0; gene_id "10536_+_Hs.46458.1.28_POST"
chrX	ucsc_hg19	exon	69255208	69259311	.	+	.	gene_id "1896_+_Hs.105407.1.6_PRE"; length 4104.0
chrX	ucsc_hg19	exon	69259312	69259321	.	+	.	length 10.0; gene_id "1896_+_Hs.105407.1.6_POST"
chr19	ucsc_hg19	exon	33166313	33169083	.	+	.	length 2771.0; gene_id "388531_+_Hs.528491.1.1_PRE"
chr19	ucsc_hg19	exon	33169084	33169206	.	+	.	length 123.0; gene_id "388531_+_Hs.528491.1.1_POST"
chr2	ucsc_hg19	exon	233743415	233744389	.	-	.	gene_id "25791_-_Hs.97316.1.1_PRE"; length 975.0
chr2	ucsc_hg19	exon	233743396	233743414	.	-	.	length 19.0; gene_id "25791_-_Hs.97316.1.1_POST"
chr19	ucsc_hg19	exon	43568622	43568753	.	-	.	length 132.0; gene_id "5670_-_Hs.546279.1.45_PRE"
chr19	ucsc_hg19	exon	43568362	43568621	.	-	.	gene_id "5670_-_Hs.546279.1.45_POST"; length 260.0
chr13	ucsc_hg19	exon	103418688	103418930	.	-	.	gene_id "93081_-_Hs.398111.1.4_PRE"; length 243.0
chr13	ucsc_hg19	exon	103418238	103418687	.	-	.	length 450.0; gene_id "93081_-_Hs.398111.1.4_POST"
chr15	ucsc_hg19	exon	54919026	54920803	.	+	.	gene_id "440279_+_Hs.534556.1.6_PRE"; length 1778.0
chr15	ucsc_hg19	exon	54920804	54920806	.	+	.	length 3.0; gene_id "440279_+_Hs.534556.1.6_POST"
chr7	ucsc_hg19	exon	158823144	158823480	.	-	.	length 337.0; gene_id "7434_-_Hs.490817.1.3_PRE"
chr7	ucsc_hg19	exon	158820866	158823143	.	-	.	length 2278.0; gene_id "7434_-_Hs.490817.1.3_POST"
chr5	ucsc_hg19	exon	44815015	44815412	.	+	.	length 398.0; gene_id "10884_+_Hs.124165.1.14_PRE"
chr5	ucsc_hg19	exon	44815413	44815618	.	+	.	gene_id "10884_+_Hs.124165.1.14_POST"; length 206.0
chr4	ucsc_hg19	exon	76834817	76835491	.	-	.	gene_id "27163_-_Hs.437365.1.5_PRE"; length 675.0
chr4	ucsc_hg19	exon	76831808	76834816	.	-	.	gene_id "27163_-_Hs.437365.1.5_POST"; length 707.0
chr11	ucsc_hg19	exon	31453948	31454115	.	-	.	gene_id "196294_-_Hs.502223.1.3_PRE"; length 168.0
chr11	ucsc_hg19	exon	31453946	31453947	.	-	.	length 2.0; gene_id "196294_-_Hs.502223.1.3_POST"
chr10	ucsc_hg19	exon	111893084	111894366	.	+	.	gene_id "120_+_Hs.501012.1.50_PRE"; length 1283.0
chr10	ucsc_hg19	exon	111894367	111895323	.	+	.	length 957.0; gene_id "120_+_Hs.501012.1.50_POST"
chr4	ucsc_hg19	exon	187508948	187510374	.	-	.	gene_id "2195_-_Hs.481371.1.1_PRE"; length 1427.0
chr4	ucsc_hg19	exon	187508937	187508947	.	-	.	length 11.0; gene_id "2195_-_Hs.481371.1.1_POST"
chr15	ucsc_hg19	exon	55831094	55839345	.	-	.	length 8252.0; gene_id "26108_-_Hs.87194.1.1_PRE"
chr15	ucsc_hg19	exon	55831085	55831093	.	-	.	gene_id "26108_-_Hs.87194.1.1_POST"; length 9.0
chr16	ucsc_hg19	exon	31142067	31142688	.	+	.	gene_id "84148_+_Hs.533803.1.32_PRE"; length 622.0
chr16	ucsc_hg19	exon	31142689	31142714	.	+	.	gene_id "84148_+_Hs.533803.1.32_POST"; length 26.0
chr19	ucsc_hg19	exon	14730051	14730283	.	-	.	length 233.0; gene_id "84658_-_Hs.295626.1.1_PRE"
chr19	ucsc_hg19	exon	14729929	14730050	.	-	.	gene_id "84658_-_Hs.295626.1.1_POST"; length 122.0
chr16	ucsc_hg19	exon	1723882	1724810	.	+	.	gene_id "57585_+_Hs.554870.1.22_PRE"; length 929.0
chr16	ucsc_hg19	exon	1724811	1727909	.	+	.	gene_id "57585_+_Hs.554870.1.22_POST"; length 3099.0
chr15	ucsc_hg19	exon	58245629	58247467	.	-	.	length 1839.0; gene_id "8854_-_Hs.435689.1.1_PRE"
chr15	ucsc_hg19	exon	58245622	58245628	.	-	.	gene_id "8854_-_Hs.435689.1.1_POST"; length 7.0
chr3	ucsc_hg19	exon	100945573	100945825	.	-	.	length 253.0; gene_id "50939_-_Hs.272380.1.4_PRE"
chr3	ucsc_hg19	exon	100941390	100945572	.	-	.	gene_id "50939_-_Hs.272380.1.4_POST"; length 4183.0
chr6	ucsc_hg19	exon	31637613	31637841	.	+	.	length 229.0; gene_id "1460_+_Hs.73527.1.15_PRE"
chr6	ucsc_hg19	exon	31637842	31637847	.	+	.	length 6.0; gene_id "1460_+_Hs.73527.1.15_POST"
chr9	ucsc_hg19	exon	139617414	139618489	.	+	.	length 1076.0; gene_id "138311_+_Hs.495480.1.10_PRE"
chr9	ucsc_hg19	exon	139618490	139619170	.	+	.	gene_id "138311_+_Hs.495480.1.10_POST"; length 681.0
chr16	ucsc_hg19	exon	57546215	57546782	.	-	.	gene_id "92922_-_Hs.129126.1.3_PRE"; length 568.0
chr16	ucsc_hg19	exon	57546090	57546214	.	-	.	gene_id "92922_-_Hs.129126.1.3_POST"; length 125.0
chr15	ucsc_hg19	exon	65673826	65676757	.	-	.	length 2932.0; gene_id "57722_-_Hs.458607.1.1_PRE"
chr15	ucsc_hg19	exon	65673825	65673825	.	-	.	gene_id "57722_-_Hs.458607.1.1_POST"; length 1.0
chrX	ucsc_hg19	exon	30746849	30747038	.	+	.	gene_id "2710_+_Hs.1466.1.21_PRE"; length 190.0
chrX	ucsc_hg19	exon	30747039	30749577	.	+	.	length 2539.0; gene_id "2710_+_Hs.1466.1.21_POST"
chr11	ucsc_hg19	exon	33719828	33720060	.	-	.	length 233.0; gene_id "100131378_-_Hs.278573.1.1_PRE"
chr11	ucsc_hg19	exon	33719654	33719827	.	-	.	gene_id "100131378_-_Hs.278573.1.1_POST"; length 174.0
chr4	ucsc_hg19	exon	38138756	38139239	.	+	.	gene_id "23216_+_Hs.550505.1.57_PRE"; length 484.0
chr4	ucsc_hg19	exon	38139240	38140796	.	+	.	length 1557.0; gene_id "23216_+_Hs.550505.1.57_POST"
chr14	ucsc_hg19	exon	88400457	88401222	.	-	.	gene_id "2581_-_Hs.513439.1.3_PRE"; length 766.0
chr14	ucsc_hg19	exon	88399358	88400456	.	-	.	gene_id "2581_-_Hs.513439.1.3_POST"; length 1099.0
chr20	ucsc_hg19	exon	43995515	43996100	.	+	.	gene_id "90196_+_Hs.472847.1.7_PRE"; length 586.0
chr20	ucsc_hg19	exon	43996101	44005442	.	+	.	length 4271.0; gene_id "90196_+_Hs.472847.1.7_POST"
chr18	ucsc_hg19	exon	9535669	9536209	.	+	.	gene_id "10928_+_Hs.528993.1.34_PRE"; length 541.0
chr18	ucsc_hg19	exon	9536210	9538106	.	+	.	length 1897.0; gene_id "10928_+_Hs.528993.1.34_POST"
chr19	ucsc_hg19	exon	50547927	50550425	.	+	.	length 2499.0; gene_id "25888_+_Hs.440553.1.11_PRE"
chr19	ucsc_hg19	exon	50550426	50552031	.	+	.	gene_id "25888_+_Hs.440553.1.11_POST"; length 1606.0
chr19	ucsc_hg19	exon	45805632	45806629	.	+	.	length 998.0; gene_id "57787_+_Hs.34314.1.36_PRE"
chr19	ucsc_hg19	exon	45806630	45808541	.	+	.	gene_id "57787_+_Hs.34314.1.36_POST"; length 1912.0
chr3	ucsc_hg19	exon	141644373	141645040	.	+	.	gene_id "483_+_Hs.477789.1.15_PRE"; length 668.0
chr3	ucsc_hg19	exon	141645041	141645382	.	+	.	length 342.0; gene_id "483_+_Hs.477789.1.15_POST"
chr15	ucsc_hg19	exon	64658095	64658274	.	-	.	gene_id "9768_-_Hs.81892.1.10_PRE"; length 180.0
chr15	ucsc_hg19	exon	64657211	64658094	.	-	.	length 884.0; gene_id "9768_-_Hs.81892.1.10_POST"
chr12	ucsc_hg19	exon	14927270	14927957	.	+	.	gene_id "55766_+_Hs.524280.1.1_PRE"; length 688.0
chr12	ucsc_hg19	exon	14927958	14930936	.	+	.	length 2979.0; gene_id "55766_+_Hs.524280.1.1_POST"
chr6	ucsc_hg19	exon	118879988	118880496	.	+	.	length 509.0; gene_id "5350_+_Hs.170839.1.1_PRE"
chr6	ucsc_hg19	exon	118880497	118881587	.	+	.	length 1091.0; gene_id "5350_+_Hs.170839.1.1_POST"
chr2	ucsc_hg19	exon	198570028	198572401	.	+	.	gene_id "92935_+_Hs.116602.1.1_PRE"; length 2374.0
chr2	ucsc_hg19	exon	198572402	198573114	.	+	.	length 713.0; gene_id "92935_+_Hs.116602.1.1_POST"
chr19	ucsc_hg19	exon	49141277	49141401	.	-	.	length 125.0; gene_id "770_-_Hs.428446.1.2_PRE"
chr19	ucsc_hg19	exon	49141272	49141276	.	-	.	gene_id "770_-_Hs.428446.1.2_POST"; length 5.0
chr1	ucsc_hg19	exon	41975880	41976937	.	-	.	gene_id "59269_-_Hs.325890.1.3_PRE"; length 1058.0
chr1	ucsc_hg19	exon	41972036	41975879	.	-	.	length 3844.0; gene_id "59269_-_Hs.325890.1.3_POST"
chr10	ucsc_hg19	exon	64429967	64430285	.	+	.	gene_id "22891_+_Hs.22653.1.13_PRE"; length 319.0
chr10	ucsc_hg19	exon	64430286	64431771	.	+	.	length 1486.0; gene_id "22891_+_Hs.22653.1.13_POST"
chr19	ucsc_hg19	exon	50138554	50138917	.	-	.	length 364.0; gene_id "6237_-_Hs.515536.1.2_PRE"
chr19	ucsc_hg19	exon	50138552	50138553	.	-	.	length 2.0; gene_id "6237_-_Hs.515536.1.2_POST"
chr8	ucsc_hg19	exon	105391659	105392071	.	-	.	length 413.0; gene_id "1807_-_Hs.443161.1.1_PRE"
chr8	ucsc_hg19	exon	105391652	105391658	.	-	.	gene_id "1807_-_Hs.443161.1.1_POST"; length 7.0
chr2	ucsc_hg19	exon	133402674	133403376	.	+	.	gene_id "2863_+_Hs.432395.1.7_PRE"; length 703.0
chr2	ucsc_hg19	exon	133403377	133404169	.	+	.	gene_id "2863_+_Hs.432395.1.7_POST"; length 793.0
chr19	ucsc_hg19	exon	50093628	50093841	.	+	.	gene_id "5639_+_Hs.35101.1.10_PRE"; length 214.0
chr19	ucsc_hg19	exon	50093842	50094265	.	+	.	length 424.0; gene_id "5639_+_Hs.35101.1.10_POST"
chr16	ucsc_hg19	exon	2881797	2882280	.	+	.	gene_id "124220_+_Hs.105887.1.9_PRE"; length 484.0
chr16	ucsc_hg19	exon	2882281	2882285	.	+	.	length 5.0; gene_id "124220_+_Hs.105887.1.9_POST"
chr4	ucsc_hg19	exon	106196205	106200954	.	+	.	gene_id "54790_+_Hs.531250.1.6_PRE"; length 4750.0
chr4	ucsc_hg19	exon	106200955	106200960	.	+	.	length 6.0; gene_id "54790_+_Hs.531250.1.6_POST"
chr12	ucsc_hg19	exon	104496737	104497234	.	+	.	length 498.0; gene_id "29915_+_Hs.506558.1.19_PRE"
chr12	ucsc_hg19	exon	104497235	104500304	.	+	.	gene_id "29915_+_Hs.506558.1.19_POST"; length 3070.0
chr14	ucsc_hg19	exon	24538588	24538936	.	+	.	gene_id "90668_+_Hs.528711.1.8_PRE"; length 349.0
chr14	ucsc_hg19	exon	24538937	24538937	.	+	.	gene_id "90668_+_Hs.528711.1.8_POST"; length 1.0
chr12	ucsc_hg19	exon	5671821	5672734	.	-	.	length 914.0; gene_id "57101_-_Hs.148970.1.1_PRE"
chr12	ucsc_hg19	exon	5671817	5671820	.	-	.	gene_id "57101_-_Hs.148970.1.1_POST"; length 4.0
chr19	ucsc_hg19	exon	549630	549914	.	+	.	gene_id "3004_+_Hs.465511.1.5_PRE"; length 285.0
chr19	ucsc_hg19	exon	549915	549920	.	+	.	gene_id "3004_+_Hs.465511.1.5_POST"; length 6.0
chr3	ucsc_hg19	exon	122131211	122134882	.	-	.	length 3672.0; gene_id "54554_-_Hs.142395.1.2_PRE"
chr3	ucsc_hg19	exon	122130700	122131210	.	-	.	gene_id "54554_-_Hs.142395.1.2_POST"; length 511.0
chr11	ucsc_hg19	exon	62744074	62744353	.	-	.	length 280.0; gene_id "9356_-_Hs.369252.1.1_PRE"
chr11	ucsc_hg19	exon	62744069	62744073	.	-	.	gene_id "9356_-_Hs.369252.1.1_POST"; length 5.0
chr19	ucsc_hg19	exon	46995100	46999169	.	-	.	length 4070.0; gene_id "57469_-_Hs.7193.1.1_PRE"
chr19	ucsc_hg19	exon	46994448	46995099	.	-	.	length 652.0; gene_id "57469_-_Hs.7193.1.1_POST"
chr1	ucsc_hg19	exon	171765622	171766089	.	+	.	length 468.0; gene_id "51603_+_Hs.494705.1.28_PRE"
chr1	ucsc_hg19	exon	171766090	171766856	.	+	.	gene_id "51603_+_Hs.494705.1.28_POST"; length 767.0
chr5	ucsc_hg19	exon	118728511	118729531	.	+	.	gene_id "25816_+_Hs.271955.1.7_PRE"; length 1021.0
chr5	ucsc_hg19	exon	118729532	118730299	.	+	.	gene_id "25816_+_Hs.271955.1.7_POST"; length 768.0
chr4	ucsc_hg19	exon	6882514	6882940	.	+	.	length 427.0; gene_id "9778_+_Hs.79276.1.13_PRE"
chr4	ucsc_hg19	exon	6882941	6885899	.	+	.	gene_id "9778_+_Hs.79276.1.13_POST"; length 2959.0
chr5	ucsc_hg19	exon	179036377	179037013	.	+	.	gene_id "80230_+_Hs.306769.1.37_PRE"; length 637.0
chr5	ucsc_hg19	exon	179037014	179037027	.	+	.	length 14.0; gene_id "80230_+_Hs.306769.1.37_POST"
chr16	ucsc_hg19	exon	15131717	15132067	.	-	.	length 351.0; gene_id "123803_-_Hs.351573.1.2_PRE"
chr16	ucsc_hg19	exon	15131710	15131716	.	-	.	gene_id "123803_-_Hs.351573.1.2_POST"; length 7.0
chr6	ucsc_hg19	exon	116440189	116443124	.	-	.	gene_id "1300_-_Hs.520339.1.3_PRE"; length 2936.0
chr6	ucsc_hg19	exon	116440085	116440188	.	-	.	length 104.0; gene_id "1300_-_Hs.520339.1.3_POST"
chr19	ucsc_hg19	exon	51601775	51602396	.	-	.	gene_id "90353_-_Hs.148425.1.1_PRE"; length 622.0
chr19	ucsc_hg19	exon	51600863	51601774	.	-	.	gene_id "90353_-_Hs.148425.1.1_POST"; length 912.0
chr2	ucsc_hg19	exon	192550325	192550919	.	+	.	gene_id "64859_+_Hs.118183.1.23_PRE"; length 595.0
chr2	ucsc_hg19	exon	192550920	192553248	.	+	.	length 2329.0; gene_id "64859_+_Hs.118183.1.23_POST"
chr15	ucsc_hg19	exon	72636233	72636481	.	-	.	gene_id "3073_-_Hs.513008.1.8_PRE"; length 249.0
chr15	ucsc_hg19	exon	72635778	72636232	.	-	.	length 455.0; gene_id "3073_-_Hs.513008.1.8_POST"
chr7	ucsc_hg19	exon	43846576	43846935	.	+	.	length 360.0; gene_id "644_+_Hs.488143.1.14_PRE"
chr7	ucsc_hg19	exon	43846936	43846941	.	+	.	gene_id "644_+_Hs.488143.1.14_POST"; length 6.0
chr1	ucsc_hg19	exon	146767112	146767443	.	+	.	length 332.0; gene_id "9557_+_Hs.191164.1.49_PRE"
chr1	ucsc_hg19	exon	146767444	146767447	.	+	.	gene_id "9557_+_Hs.191164.1.49_POST"; length 4.0
chr1	ucsc_hg19	exon	175292373	175292612	.	-	.	gene_id "7143_-_Hs.518149.1.2_PRE"; length 240.0
chr1	ucsc_hg19	exon	175291935	175292372	.	-	.	length 438.0; gene_id "7143_-_Hs.518149.1.2_POST"
chr11	ucsc_hg19	exon	125490667	125490823	.	+	.	gene_id "3703_+_Hs.504237.1.38_PRE"; length 157.0
chr11	ucsc_hg19	exon	125490824	125492654	.	+	.	length 1831.0; gene_id "3703_+_Hs.504237.1.38_POST"
chr9	ucsc_hg19	exon	127620163	127620346	.	-	.	gene_id "11224_-_Hs.182825.1.3_PRE"; length 184.0
chr9	ucsc_hg19	exon	127620158	127620162	.	-	.	length 5.0; gene_id "11224_-_Hs.182825.1.3_POST"
chr11	ucsc_hg19	exon	117690870	117691087	.	-	.	length 218.0; gene_id "486_-_Hs.413137.1.3_PRE"
chr11	ucsc_hg19	exon	117690790	117690869	.	-	.	length 80.0; gene_id "486_-_Hs.413137.1.3_POST"
chr9	ucsc_hg19	exon	130925722	130926203	.	+	.	gene_id "79095_+_Hs.522412.1.7_PRE"; length 482.0
chr9	ucsc_hg19	exon	130926204	130926207	.	+	.	length 4.0; gene_id "79095_+_Hs.522412.1.7_POST"
chr2	ucsc_hg19	exon	191894304	191894592	.	-	.	length 289.0; gene_id "6775_-_Hs.80642.1.1_PRE"
chr2	ucsc_hg19	exon	191894302	191894303	.	-	.	gene_id "6775_-_Hs.80642.1.1_POST"; length 2.0
chr22	ucsc_hg19	exon	42969942	42970385	.	+	.	gene_id "253190_+_Hs.534041.1.18_PRE"; length 444.0
chr22	ucsc_hg19	exon	42970386	42970388	.	+	.	length 3.0; gene_id "253190_+_Hs.534041.1.18_POST"
chr3	ucsc_hg19	exon	196050544	196050868	.	-	.	gene_id "116211_-_Hs.518522.1.1_PRE"; length 325.0
chr3	ucsc_hg19	exon	196050417	196050543	.	-	.	length 127.0; gene_id "116211_-_Hs.518522.1.1_POST"
chr8	ucsc_hg19	exon	12579415	12580763	.	-	.	length 1349.0; gene_id "91694_-_Hs.180178.1.2_PRE"
chr8	ucsc_hg19	exon	12579406	12579414	.	-	.	length 9.0; gene_id "91694_-_Hs.180178.1.2_POST"
chr5	ucsc_hg19	exon	23526342	23528202	.	+	.	length 1861.0; gene_id "56979_+_Hs.283096.1.1_PRE"
chr5	ucsc_hg19	exon	23528203	23528706	.	+	.	gene_id "56979_+_Hs.283096.1.1_POST"; length 504.0
chr11	ucsc_hg19	exon	1862686	1862906	.	+	.	gene_id "7136_+_Hs.523403.1.4_PRE"; length 221.0
chr11	ucsc_hg19	exon	1862907	1862910	.	+	.	gene_id "7136_+_Hs.523403.1.4_POST"; length 4.0
chr19	ucsc_hg19	exon	46318708	46318955	.	-	.	gene_id "8189_-_Hs.515475.1.1_PRE"; length 248.0
chr19	ucsc_hg19	exon	46318700	46318707	.	-	.	length 8.0; gene_id "8189_-_Hs.515475.1.1_POST"
chr3	ucsc_hg19	exon	3192528	3192729	.	-	.	gene_id "51185_-_Hs.506382.1.36_PRE"; length 202.0
chr3	ucsc_hg19	exon	3191317	3192527	.	-	.	length 1211.0; gene_id "51185_-_Hs.506382.1.36_POST"
chr10	ucsc_hg19	exon	89620523	89623194	.	-	.	gene_id "100144748_-_Hs.61117.1.1_PRE"; length 2672.0
chr10	ucsc_hg19	exon	89618918	89620522	.	-	.	length 1605.0; gene_id "100144748_-_Hs.61117.1.1_POST"
chr15	ucsc_hg19	exon	38782641	38782889	.	-	.	length 249.0; gene_id "10125_-_Hs.511010.1.5_PRE"
chr15	ucsc_hg19	exon	38780302	38782640	.	-	.	gene_id "10125_-_Hs.511010.1.5_POST"; length 2339.0
chr15	ucsc_hg19	exon	66629172	66629519	.	-	.	gene_id "54962_-_Hs.426696.1.4_PRE"; length 348.0
chr15	ucsc_hg19	exon	66629008	66629171	.	-	.	gene_id "54962_-_Hs.426696.1.4_POST"; length 164.0
chr4	ucsc_hg19	exon	147110774	147111078	.	+	.	length 305.0; gene_id "11157_+_Hs.190520.1.10_PRE"
chr4	ucsc_hg19	exon	147111079	147111213	.	+	.	gene_id "11157_+_Hs.190520.1.10_POST"; length 135.0
chr5	ucsc_hg19	exon	151183446	151183774	.	+	.	gene_id "10146_+_Hs.3353.1.26_PRE"; length 329.0
chr5	ucsc_hg19	exon	151183775	151184915	.	+	.	gene_id "10146_+_Hs.3353.1.26_POST"; length 1141.0
chr2	ucsc_hg19	exon	26357807	26357979	.	+	.	length 173.0; gene_id "10890_+_Hs.467960.1.10_PRE"
chr2	ucsc_hg19	exon	26357980	26360323	.	+	.	gene_id "10890_+_Hs.467960.1.10_POST"; length 2344.0
chr4	ucsc_hg19	exon	42112955	42119752	.	-	.	length 6798.0; gene_id "389206_-_Hs.120591.1.1_PRE"
chr4	ucsc_hg19	exon	42112870	42112954	.	-	.	gene_id "389206_-_Hs.120591.1.1_POST"; length 85.0
chr17	ucsc_hg19	exon	4800499	4801348	.	+	.	length 850.0; gene_id "50488_+_Hs.443417.1.58_PRE"
chr17	ucsc_hg19	exon	4801349	4801356	.	+	.	length 8.0; gene_id "50488_+_Hs.443417.1.58_POST"
chr11	ucsc_hg19	exon	47199078	47199597	.	-	.	length 520.0; gene_id "29763_-_Hs.334639.1.1_PRE"
chr11	ucsc_hg19	exon	47199073	47199077	.	-	.	gene_id "29763_-_Hs.334639.1.1_POST"; length 5.0
chr1	ucsc_hg19	exon	204189857	204191907	.	-	.	gene_id "22874_-_Hs.253146.1.2_PRE"; length 2051.0
chr1	ucsc_hg19	exon	204187979	204189856	.	-	.	gene_id "22874_-_Hs.253146.1.2_POST"; length 1878.0
chr10	ucsc_hg19	exon	51592235	51592619	.	-	.	length 385.0; gene_id "100287932_-_Hs.524308.1.2_PRE"
chr10	ucsc_hg19	exon	51592081	51592234	.	-	.	gene_id "100287932_-_Hs.524308.1.2_POST"; length 154.0
chr8	ucsc_hg19	exon	65492795	65496186	.	+	.	gene_id "27319_+_Hs.388788.1.1_PRE"; length 3392.0
chr8	ucsc_hg19	exon	65496187	65496191	.	+	.	length 5.0; gene_id "27319_+_Hs.388788.1.1_POST"
chr11	ucsc_hg19	exon	123501922	123504484	.	-	.	length 2563.0; gene_id "55800_-_Hs.4865.1.2_PRE"
chr11	ucsc_hg19	exon	123499895	123501921	.	-	.	gene_id "55800_-_Hs.4865.1.2_POST"; length 2027.0
chr19	ucsc_hg19	exon	50479727	50480041	.	-	.	gene_id "51231_-_Hs.443330.1.2_PRE"; length 315.0
chr19	ucsc_hg19	exon	50479724	50479726	.	-	.	length 3.0; gene_id "51231_-_Hs.443330.1.2_POST"
chr17	ucsc_hg19	exon	42433159	42433209	.	-	.	gene_id "284069_-_Hs.154001.1.7_PRE"; length 51.0
chr17	ucsc_hg19	exon	42431101	42433158	.	-	.	gene_id "284069_-_Hs.154001.1.7_POST"; length 1535.0
chr7	ucsc_hg19	exon	141450111	141450260	.	+	.	gene_id "6742_+_Hs.490394.1.16_PRE"; length 150.0
chr7	ucsc_hg19	exon	141450261	141450288	.	+	.	length 28.0; gene_id "6742_+_Hs.490394.1.16_POST"
chr2	ucsc_hg19	exon	241517016	241518144	.	+	.	gene_id "57140_+_Hs.5345.1.30_PRE"; length 1129.0
chr2	ucsc_hg19	exon	241518145	241518149	.	+	.	length 5.0; gene_id "57140_+_Hs.5345.1.30_POST"
chr11	ucsc_hg19	exon	64011440	64011601	.	+	.	length 162.0; gene_id "2286_+_Hs.227729.1.8_PRE"
chr11	ucsc_hg19	exon	64011602	64011607	.	+	.	gene_id "2286_+_Hs.227729.1.8_POST"; length 6.0
chr17	ucsc_hg19	exon	37885410	37885858	.	-	.	length 449.0; gene_id "84299_-_Hs.333526.1.2_PRE"
chr17	ucsc_hg19	exon	37885409	37885409	.	-	.	gene_id "84299_-_Hs.333526.1.2_POST"; length 1.0
chr22	ucsc_hg19	exon	29655855	29656226	.	-	.	gene_id "25807_-_Hs.106730.1.1_PRE"; length 372.0
chr22	ucsc_hg19	exon	29655844	29655854	.	-	.	length 11.0; gene_id "25807_-_Hs.106730.1.1_POST"
chr3	ucsc_hg19	exon	129033617	129035120	.	-	.	gene_id "8971_-_Hs.75307.1.1_PRE"; length 1504.0
chr3	ucsc_hg19	exon	129033614	129033616	.	-	.	length 3.0; gene_id "8971_-_Hs.75307.1.1_POST"
chr2	ucsc_hg19	exon	85824568	85824703	.	+	.	gene_id "51255_+_Hs.11156.1.8_PRE"; length 136.0
chr2	ucsc_hg19	exon	85824704	85824831	.	+	.	length 128.0; gene_id "51255_+_Hs.11156.1.8_POST"
chr7	ucsc_hg19	exon	152551543	152551988	.	+	.	length 446.0; gene_id "57180_+_Hs.490655.1.24_PRE"
chr7	ucsc_hg19	exon	152551989	152552464	.	+	.	length 476.0; gene_id "57180_+_Hs.490655.1.24_POST"
chr16	ucsc_hg19	exon	204271	204502	.	+	.	gene_id "3050_+_Hs.449632.1.5_PRE"; length 232.0
chr16	ucsc_hg19	exon	204503	204504	.	+	.	length 2.0; gene_id "3050_+_Hs.449632.1.5_POST"
chr10	ucsc_hg19	exon	134598321	134598674	.	-	.	length 354.0; gene_id "84504_-_Hs.134013.1.1_PRE"
chr10	ucsc_hg19	exon	134598320	134598320	.	-	.	gene_id "84504_-_Hs.134013.1.1_POST"; length 1.0
chr14	ucsc_hg19	exon	21820762	21820977	.	-	.	gene_id "11198_-_Hs.213724.1.14_PRE"; length 216.0
chr14	ucsc_hg19	exon	21819631	21820761	.	-	.	length 1131.0; gene_id "11198_-_Hs.213724.1.14_POST"
chr15	ucsc_hg19	exon	55497551	55497903	.	-	.	gene_id "5873_-_Hs.298651.1.7_PRE"; length 353.0
chr15	ucsc_hg19	exon	55495164	55497550	.	-	.	length 2387.0; gene_id "5873_-_Hs.298651.1.7_POST"
chr15	ucsc_hg19	exon	65107831	65108556	.	-	.	length 726.0; gene_id "80119_-_Hs.112160.1.2_PRE"
chr15	ucsc_hg19	exon	65107829	65107830	.	-	.	length 2.0; gene_id "80119_-_Hs.112160.1.2_POST"
chr11	ucsc_hg19	exon	8413597	8414257	.	-	.	length 661.0; gene_id "65975_-_Hs.501833.1.2_PRE"
chr11	ucsc_hg19	exon	8413413	8413596	.	-	.	gene_id "65975_-_Hs.501833.1.2_POST"; length 184.0
chr1	ucsc_hg19	exon	95360374	95360606	.	+	.	gene_id "126969_+_Hs.483423.1.22_PRE"; length 233.0
chr1	ucsc_hg19	exon	95360607	95360803	.	+	.	gene_id "126969_+_Hs.483423.1.22_POST"; length 197.0
chr12	ucsc_hg19	exon	1017641	1018805	.	+	.	gene_id "65125_+_Hs.504432.1.82_PRE"; length 1165.0
chr12	ucsc_hg19	exon	1018806	1020618	.	+	.	length 1813.0; gene_id "65125_+_Hs.504432.1.82_POST"
chr22	ucsc_hg19	exon	45736267	45736640	.	+	.	gene_id "55007_+_Hs.265018.1.26_PRE"; length 374.0
chr22	ucsc_hg19	exon	45736641	45737836	.	+	.	length 1196.0; gene_id "55007_+_Hs.265018.1.26_POST"
chrX	ucsc_hg19	exon	69506451	69506966	.	-	.	gene_id "51248_-_Hs.11042.1.2_PRE"; length 516.0
chrX	ucsc_hg19	exon	69506211	69506450	.	-	.	length 240.0; gene_id "51248_-_Hs.11042.1.2_POST"
chr5	ucsc_hg19	exon	138704422	138704681	.	+	.	length 260.0; gene_id "51247_+_Hs.396644.1.13_PRE"
chr5	ucsc_hg19	exon	138704682	138705409	.	+	.	gene_id "51247_+_Hs.396644.1.13_POST"; length 728.0
chr1	ucsc_hg19	exon	209848998	209849733	.	+	.	gene_id "50486_+_Hs.432132.1.8_PRE"; length 736.0
chr1	ucsc_hg19	exon	209849734	209849735	.	+	.	gene_id "50486_+_Hs.432132.1.8_POST"; length 2.0
chrX	ucsc_hg19	exon	102841577	102842443	.	+	.	length 867.0; gene_id "79921_+_Hs.194329.1.4_PRE"
chrX	ucsc_hg19	exon	102842444	102842664	.	+	.	gene_id "79921_+_Hs.194329.1.4_POST"; length 221.0
chr1	ucsc_hg19	exon	184041961	184042480	.	+	.	gene_id "116461_+_Hs.440663.1.17_PRE"; length 520.0
chr1	ucsc_hg19	exon	184042481	184043344	.	+	.	gene_id "116461_+_Hs.440663.1.17_POST"; length 864.0
chr14	ucsc_hg19	exon	23441031	23442777	.	-	.	length 1747.0; gene_id "84962_-_Hs.508910.1.3_PRE"
chr14	ucsc_hg19	exon	23440383	23441030	.	-	.	gene_id "84962_-_Hs.508910.1.3_POST"; length 648.0
chr19	ucsc_hg19	exon	42879659	42882917	.	+	.	length 3259.0; gene_id "1954_+_Hs.554903.1.1_PRE"
chr19	ucsc_hg19	exon	42882918	42882921	.	+	.	gene_id "1954_+_Hs.554903.1.1_POST"; length 4.0
chr5	ucsc_hg19	exon	3601097	3601515	.	+	.	length 419.0; gene_id "79192_+_Hs.424156.1.8_PRE"
chr5	ucsc_hg19	exon	3601516	3601517	.	+	.	length 2.0; gene_id "79192_+_Hs.424156.1.8_POST"
chr15	ucsc_hg19	exon	74362978	74363378	.	-	.	length 401.0; gene_id "342096_-_Hs.458315.1.1_PRE"
chr15	ucsc_hg19	exon	74362198	74362977	.	-	.	gene_id "342096_-_Hs.458315.1.1_POST"; length 780.0
chr4	ucsc_hg19	exon	17847263	17847524	.	-	.	gene_id "254251_-_Hs.446201.1.5_PRE"; length 262.0
chr4	ucsc_hg19	exon	17844839	17847262	.	-	.	gene_id "254251_-_Hs.446201.1.5_POST"; length 2424.0
chr3	ucsc_hg19	exon	31703503	31703608	.	-	.	length 106.0; gene_id "114884_-_Hs.150122.1.9_PRE"
chr3	ucsc_hg19	exon	31702317	31703502	.	-	.	gene_id "114884_-_Hs.150122.1.9_POST"; length 1186.0
chr3	ucsc_hg19	exon	156254447	156255130	.	+	.	gene_id "7881_+_Hs.157818.1.18_PRE"; length 684.0
chr3	ucsc_hg19	exon	156255131	156256927	.	+	.	length 1797.0; gene_id "7881_+_Hs.157818.1.18_POST"
chr13	ucsc_hg19	exon	114076964	114077294	.	-	.	length 331.0; gene_id "113622_-_Hs.98669.1.7_PRE"
chr13	ucsc_hg19	exon	114076255	114076963	.	-	.	gene_id "113622_-_Hs.98669.1.7_POST"; length 709.0
chr1	ucsc_hg19	exon	11708447	11708885	.	-	.	gene_id "26232_-_Hs.132753.1.2_PRE"; length 439.0
chr1	ucsc_hg19	exon	11708418	11708446	.	-	.	length 29.0; gene_id "26232_-_Hs.132753.1.2_POST"
chr16	ucsc_hg19	exon	66918134	66920161	.	+	.	gene_id "57546_+_Hs.232696.1.3_PRE"; length 2028.0
chr16	ucsc_hg19	exon	66920162	66925002	.	+	.	gene_id "57546_+_Hs.232696.1.3_POST"; length 4841.0
chr6	ucsc_hg19	exon	42980080	42980359	.	-	.	gene_id "4201_-_Hs.533308.1.42_PRE"; length 280.0
chr6	ucsc_hg19	exon	42979967	42980079	.	-	.	length 113.0; gene_id "4201_-_Hs.533308.1.42_POST"
chr4	ucsc_hg19	exon	53731502	53732772	.	+	.	gene_id "65997_+_Hs.8035.1.12_PRE"; length 1271.0
chr4	ucsc_hg19	exon	53732773	53733002	.	+	.	length 230.0; gene_id "65997_+_Hs.8035.1.12_POST"
chr1	ucsc_hg19	exon	6158545	6161240	.	+	.	length 2696.0; gene_id "8514_+_Hs.440497.1.33_PRE"
chr1	ucsc_hg19	exon	6161241	6161253	.	+	.	gene_id "8514_+_Hs.440497.1.33_POST"; length 13.0
chr12	ucsc_hg19	exon	47158546	47160585	.	-	.	length 2040.0; gene_id "55089_-_Hs.446077.1.1_PRE"
chr12	ucsc_hg19	exon	47158544	47158545	.	-	.	gene_id "55089_-_Hs.446077.1.1_POST"; length 2.0
chr2	ucsc_hg19	exon	158592961	158594177	.	-	.	gene_id "90_-_Hs.470316.1.1_PRE"; length 1217.0
chr2	ucsc_hg19	exon	158592958	158592960	.	-	.	length 3.0; gene_id "90_-_Hs.470316.1.1_POST"
chr6	ucsc_hg19	exon	143810280	143810502	.	+	.	gene_id "8504_+_Hs.7277.1.27_PRE"; length 223.0
chr6	ucsc_hg19	exon	143810503	143811751	.	+	.	length 1249.0; gene_id "8504_+_Hs.7277.1.27_POST"
chr17	ucsc_hg19	exon	37903004	37903536	.	+	.	gene_id "2886_+_Hs.86859.1.35_PRE"; length 533.0
chr17	ucsc_hg19	exon	37903537	37903538	.	+	.	length 2.0; gene_id "2886_+_Hs.86859.1.35_POST"
chr17	ucsc_hg19	exon	80005783	80006683	.	-	.	length 901.0; gene_id "5986_-_Hs.553906.1.1_PRE"
chr17	ucsc_hg19	exon	80005778	80005782	.	-	.	length 5.0; gene_id "5986_-_Hs.553906.1.1_POST"
chr22	ucsc_hg19	exon	30730167	30730684	.	-	.	gene_id "10291_-_Hs.406277.1.8_PRE"; length 518.0
chr22	ucsc_hg19	exon	30727977	30730166	.	-	.	length 2190.0; gene_id "10291_-_Hs.406277.1.8_POST"
chr20	ucsc_hg19	exon	6017720	6018032	.	+	.	length 313.0; gene_id "54675_+_Hs.224764.1.15_PRE"
chr20	ucsc_hg19	exon	6018033	6020697	.	+	.	gene_id "54675_+_Hs.224764.1.15_POST"; length 2665.0
chr5	ucsc_hg19	exon	122359299	122359698	.	-	.	gene_id "5480_-_Hs.110364.1.4_PRE"; length 400.0
chr5	ucsc_hg19	exon	122359078	122359298	.	-	.	length 221.0; gene_id "5480_-_Hs.110364.1.4_POST"
chr11	ucsc_hg19	exon	82895721	82896244	.	+	.	gene_id "51585_+_Hs.128959.1.36_PRE"; length 524.0
chr11	ucsc_hg19	exon	82896245	82896835	.	+	.	length 591.0; gene_id "51585_+_Hs.128959.1.36_POST"
chr12	ucsc_hg19	exon	48235324	48238788	.	-	.	length 3465.0; gene_id "7421_-_Hs.524368.1.1_PRE"
chr12	ucsc_hg19	exon	48235320	48235323	.	-	.	length 4.0; gene_id "7421_-_Hs.524368.1.1_POST"
chr5	ucsc_hg19	exon	179527797	179528525	.	-	.	length 729.0; gene_id "255426_-_Hs.190559.1.1_PRE"
chr5	ucsc_hg19	exon	179527795	179527796	.	-	.	gene_id "255426_-_Hs.190559.1.1_POST"; length 2.0
chr2	ucsc_hg19	exon	113088582	113090336	.	+	.	gene_id "376940_+_Hs.190477.1.15_PRE"; length 1755.0
chr2	ucsc_hg19	exon	113090337	113097640	.	+	.	gene_id "376940_+_Hs.190477.1.15_POST"; length 7304.0
chr11	ucsc_hg19	exon	126215242	126215644	.	+	.	gene_id "28960_+_Hs.504249.1.12_PRE"; length 403.0
chr11	ucsc_hg19	exon	126215645	126215648	.	+	.	length 4.0; gene_id "28960_+_Hs.504249.1.12_POST"
chr22	ucsc_hg19	exon	42473284	42475441	.	+	.	gene_id "150368_+_Hs.368312.1.12_PRE"; length 2158.0
chr22	ucsc_hg19	exon	42475442	42475442	.	+	.	length 1.0; gene_id "150368_+_Hs.368312.1.12_POST"
chr7	ucsc_hg19	exon	134849170	134850534	.	+	.	gene_id "55281_+_Hs.521215.1.9_PRE"; length 1365.0
chr7	ucsc_hg19	exon	134850535	134850967	.	+	.	length 433.0; gene_id "55281_+_Hs.521215.1.9_POST"
chr6	ucsc_hg19	exon	15520300	15521862	.	+	.	length 1563.0; gene_id "3720_+_Hs.269059.1.48_PRE"
chr6	ucsc_hg19	exon	15521863	15522273	.	+	.	gene_id "3720_+_Hs.269059.1.48_POST"; length 411.0
chr1	ucsc_hg19	exon	7826519	7826941	.	+	.	gene_id "23261_+_Hs.397705.1.31_PRE"; length 423.0
chr1	ucsc_hg19	exon	7826942	7829766	.	+	.	gene_id "23261_+_Hs.397705.1.31_POST"; length 2825.0
chr11	ucsc_hg19	exon	32125911	32126229	.	+	.	length 319.0; gene_id "5954_+_Hs.97887.1.10_PRE"
chr11	ucsc_hg19	exon	32126230	32127272	.	+	.	gene_id "5954_+_Hs.97887.1.10_POST"; length 1043.0
chr13	ucsc_hg19	exon	49884761	49885129	.	-	.	gene_id "81617_-_Hs.87159.1.5_PRE"; length 369.0
chr13	ucsc_hg19	exon	49882786	49884760	.	-	.	gene_id "81617_-_Hs.87159.1.5_POST"; length 1975.0
chr10	ucsc_hg19	exon	121334925	121335303	.	-	.	length 379.0; gene_id "7073_-_Hs.501203.1.4_PRE"
chr10	ucsc_hg19	exon	121332978	121334924	.	-	.	gene_id "7073_-_Hs.501203.1.4_POST"; length 1947.0
chr9	ucsc_hg19	exon	34613548	34613898	.	-	.	length 351.0; gene_id "11258_-_Hs.511768.1.2_PRE"
chr9	ucsc_hg19	exon	34613542	34613547	.	-	.	gene_id "11258_-_Hs.511768.1.2_POST"; length 6.0
chr9	ucsc_hg19	exon	96082649	96082847	.	+	.	length 199.0; gene_id "65268_+_Hs.522291.1.30_PRE"
chr9	ucsc_hg19	exon	96082848	96082854	.	+	.	length 7.0; gene_id "65268_+_Hs.522291.1.30_POST"
chr5	ucsc_hg19	exon	121402269	121402444	.	-	.	length 176.0; gene_id "4015_-_Hs.102267.1.9_PRE"
chr5	ucsc_hg19	exon	121398890	121402268	.	-	.	gene_id "4015_-_Hs.102267.1.9_POST"; length 3379.0
chr4	ucsc_hg19	exon	84216475	84216656	.	-	.	gene_id "10855_-_Hs.44227.1.2_PRE"; length 182.0
chr4	ucsc_hg19	exon	84213614	84216474	.	-	.	gene_id "10855_-_Hs.44227.1.2_POST"; length 2861.0
chr5	ucsc_hg19	exon	102537223	102538749	.	+	.	length 1527.0; gene_id "23262_+_Hs.212046.1.54_PRE"
chr5	ucsc_hg19	exon	102538750	102539224	.	+	.	gene_id "23262_+_Hs.212046.1.54_POST"; length 475.0
chr17	ucsc_hg19	exon	38974371	38974734	.	-	.	gene_id "3858_-_Hs.99936.1.2_PRE"; length 364.0
chr17	ucsc_hg19	exon	38974369	38974370	.	-	.	length 2.0; gene_id "3858_-_Hs.99936.1.2_POST"
chr5	ucsc_hg19	exon	140552202	140554816	.	+	.	length 2615.0; gene_id "56129_+_Hs.203830.1.1_PRE"
chr5	ucsc_hg19	exon	140554817	140555957	.	+	.	gene_id "56129_+_Hs.203830.1.1_POST"; length 1141.0
chr8	ucsc_hg19	exon	10622669	10623426	.	-	.	gene_id "54984_-_Hs.490991.1.2_PRE"; length 758.0
chr8	ucsc_hg19	exon	10622471	10622668	.	-	.	length 198.0; gene_id "54984_-_Hs.490991.1.2_POST"
chr20	ucsc_hg19	exon	13797764	13797871	.	+	.	gene_id "79133_+_Hs.472165.1.19_PRE"; length 108.0
chr20	ucsc_hg19	exon	13797872	13799067	.	+	.	gene_id "79133_+_Hs.472165.1.19_POST"; length 1196.0
chr7	ucsc_hg19	exon	90836480	90839899	.	+	.	gene_id "5218_+_Hs.430742.1.22_PRE"; length 3420.0
chr7	ucsc_hg19	exon	90839900	90839905	.	+	.	length 6.0; gene_id "5218_+_Hs.430742.1.22_POST"
chr16	ucsc_hg19	exon	46694193	46694563	.	-	.	gene_id "55737_-_Hs.454528.1.3_PRE"; length 371.0
chr16	ucsc_hg19	exon	46693589	46694192	.	-	.	length 604.0; gene_id "55737_-_Hs.454528.1.3_POST"
chr12	ucsc_hg19	exon	32944767	32945426	.	-	.	length 660.0; gene_id "5318_-_Hs.164384.1.3_PRE"
chr12	ucsc_hg19	exon	32943680	32944766	.	-	.	gene_id "5318_-_Hs.164384.1.3_POST"; length 1087.0
chr1	ucsc_hg19	exon	116947038	116947391	.	+	.	length 354.0; gene_id "476_+_Hs.371889.1.43_PRE"
chr1	ucsc_hg19	exon	116947392	116947396	.	+	.	gene_id "476_+_Hs.371889.1.43_POST"; length 5.0
chr12	ucsc_hg19	exon	75892604	75892787	.	+	.	gene_id "11010_+_Hs.553516.1.12_PRE"; length 184.0
chr12	ucsc_hg19	exon	75892788	75895716	.	+	.	length 2929.0; gene_id "11010_+_Hs.553516.1.12_POST"
chr9	ucsc_hg19	exon	86583827	86584355	.	-	.	gene_id "3190_-_Hs.522257.1.8_PRE"; length 529.0
chr9	ucsc_hg19	exon	86582998	86583826	.	-	.	length 829.0; gene_id "3190_-_Hs.522257.1.8_POST"
chr2	ucsc_hg19	exon	170360991	170361141	.	+	.	gene_id "129880_+_Hs.233398.1.9_PRE"; length 151.0
chr2	ucsc_hg19	exon	170361142	170363165	.	+	.	length 2024.0; gene_id "129880_+_Hs.233398.1.9_POST"
chr14	ucsc_hg19	exon	78183823	78183936	.	+	.	length 114.0; gene_id "81892_+_Hs.324521.1.5_PRE"
chr14	ucsc_hg19	exon	78183937	78183941	.	+	.	length 5.0; gene_id "81892_+_Hs.324521.1.5_POST"
chr16	ucsc_hg19	exon	81087104	81087699	.	-	.	gene_id "123775_-_Hs.203594.1.1_PRE"; length 596.0
chr16	ucsc_hg19	exon	81087102	81087103	.	-	.	length 2.0; gene_id "123775_-_Hs.203594.1.1_POST"
chr3	ucsc_hg19	exon	53902680	53902889	.	-	.	length 210.0; gene_id "93973_-_Hs.412186.1.11_PRE"
chr3	ucsc_hg19	exon	53901094	53902679	.	-	.	gene_id "93973_-_Hs.412186.1.11_POST"; length 1586.0
chr1	ucsc_hg19	exon	8414590	8415180	.	-	.	gene_id "473_-_Hs.463041.1.5_PRE"; length 591.0
chr1	ucsc_hg19	exon	8412464	8414589	.	-	.	length 2126.0; gene_id "473_-_Hs.463041.1.5_POST"
chr20	ucsc_hg19	exon	49493023	49493712	.	+	.	gene_id "55653_+_Hs.381178.1.15_PRE"; length 690.0
chr20	ucsc_hg19	exon	49493713	49493714	.	+	.	length 2.0; gene_id "55653_+_Hs.381178.1.15_POST"
chr11	ucsc_hg19	exon	87846817	87847308	.	-	.	length 492.0; gene_id "23682_-_Hs.283148.1.4_PRE"
chr11	ucsc_hg19	exon	87846415	87846816	.	-	.	length 402.0; gene_id "23682_-_Hs.283148.1.4_POST"
chr3	ucsc_hg19	exon	107524217	107524879	.	+	.	length 663.0; gene_id "56987_+_Hs.124366.1.40_PRE"
chr3	ucsc_hg19	exon	107524880	107530176	.	+	.	gene_id "56987_+_Hs.124366.1.40_POST"; length 5297.0
chr19	ucsc_hg19	exon	38899391	38899724	.	+	.	gene_id "147965_+_Hs.355162.1.16_PRE"; length 334.0
chr19	ucsc_hg19	exon	38899725	38899728	.	+	.	gene_id "147965_+_Hs.355162.1.16_POST"; length 4.0
chr19	ucsc_hg19	exon	54659047	54659395	.	+	.	gene_id "4849_+_Hs.549193.1.1_PRE"; length 349.0
chr19	ucsc_hg19	exon	54659396	54659446	.	+	.	length 51.0; gene_id "4849_+_Hs.549193.1.1_POST"
chr6	ucsc_hg19	exon	83921468	83921813	.	-	.	gene_id "4199_-_Hs.21160.1.4_PRE"; length 346.0
chr6	ucsc_hg19	exon	83920110	83921467	.	-	.	length 1358.0; gene_id "4199_-_Hs.21160.1.4_POST"
chr9	ucsc_hg19	exon	132571621	132573559	.	+	.	gene_id "27348_+_Hs.252682.1.19_PRE"; length 1939.0
chr9	ucsc_hg19	exon	132573560	132573560	.	+	.	length 1.0; gene_id "27348_+_Hs.252682.1.19_POST"
chr10	ucsc_hg19	exon	97366087	97366700	.	-	.	length 614.0; gene_id "5832_-_Hs.500645.1.5_PRE"
chr10	ucsc_hg19	exon	97365686	97366086	.	-	.	gene_id "5832_-_Hs.500645.1.5_POST"; length 401.0
chr15	ucsc_hg19	exon	49620712	49620872	.	-	.	gene_id "196951_-_Hs.117532.1.25_PRE"; length 161.0
chr15	ucsc_hg19	exon	49620592	49620711	.	-	.	gene_id "196951_-_Hs.117532.1.25_POST"; length 120.0
chr15	ucsc_hg19	exon	58476160	58476503	.	+	.	length 344.0; gene_id "366_+_Hs.104624.1.10_PRE"
chr15	ucsc_hg19	exon	58476504	58478110	.	+	.	gene_id "366_+_Hs.104624.1.10_POST"; length 1607.0
chr11	ucsc_hg19	exon	74407474	74407630	.	-	.	gene_id "25884_-_Hs.432379.1.1_PRE"; length 157.0
chr11	ucsc_hg19	exon	74407473	74407473	.	-	.	gene_id "25884_-_Hs.432379.1.1_POST"; length 1.0
chr8	ucsc_hg19	exon	143763339	143764141	.	+	.	length 803.0; gene_id "8000_+_Hs.379010.1.13_PRE"
chr8	ucsc_hg19	exon	143764142	143764145	.	+	.	gene_id "8000_+_Hs.379010.1.13_POST"; length 4.0
chr1	ucsc_hg19	exon	94354014	94354715	.	-	.	length 702.0; gene_id "2730_-_Hs.315562.1.2_PRE"
chr1	ucsc_hg19	exon	94352590	94354013	.	-	.	gene_id "2730_-_Hs.315562.1.2_POST"; length 1424.0
chr17	ucsc_hg19	exon	42473912	42478821	.	-	.	length 4910.0; gene_id "23131_-_Hs.463129.1.3_PRE"
chr17	ucsc_hg19	exon	42472645	42473911	.	-	.	length 1267.0; gene_id "23131_-_Hs.463129.1.3_POST"
chr10	ucsc_hg19	exon	105005644	105006584	.	+	.	length 941.0; gene_id "729020_+_Hs.458437.1.1_PRE"
chr10	ucsc_hg19	exon	105006585	105007773	.	+	.	gene_id "729020_+_Hs.458437.1.1_POST"; length 1189.0
chr11	ucsc_hg19	exon	1977486	1977830	.	+	.	gene_id "6150_+_Hs.3254.1.8_PRE"; length 345.0
chr11	ucsc_hg19	exon	1977831	1977839	.	+	.	gene_id "6150_+_Hs.3254.1.8_POST"; length 9.0
chr19	ucsc_hg19	exon	18988725	18989848	.	-	.	length 1124.0; gene_id "10715_-_Hs.554952.1.8_PRE"
chr19	ucsc_hg19	exon	18979355	18988724	.	-	.	gene_id "10715_-_Hs.554952.1.8_POST"; length 1489.0
chrX	ucsc_hg19	exon	84342596	84342770	.	+	.	gene_id "139322_+_Hs.512181.1.9_PRE"; length 175.0
chrX	ucsc_hg19	exon	84342771	84348323	.	+	.	length 5553.0; gene_id "139322_+_Hs.512181.1.9_POST"
chr1	ucsc_hg19	exon	204374137	204375441	.	-	.	length 1305.0; gene_id "84919_-_Hs.304376.1.2_PRE"
chr1	ucsc_hg19	exon	204372492	204374136	.	-	.	gene_id "84919_-_Hs.304376.1.2_POST"; length 1645.0
chr19	ucsc_hg19	exon	35633821	35633954	.	+	.	gene_id "5348_+_Hs.442498.1.7_PRE"; length 134.0
chr19	ucsc_hg19	exon	35633955	35633959	.	+	.	length 5.0; gene_id "5348_+_Hs.442498.1.7_POST"
chr19	ucsc_hg19	exon	44086020	44086248	.	+	.	gene_id "390940_+_Hs.22049.1.5_PRE"; length 229.0
chr19	ucsc_hg19	exon	44086249	44086256	.	+	.	gene_id "390940_+_Hs.22049.1.5_POST"; length 8.0
chr11	ucsc_hg19	exon	113603909	113604536	.	-	.	gene_id "9183_-_Hs.503886.1.1_PRE"; length 628.0
chr11	ucsc_hg19	exon	113603905	113603908	.	-	.	length 4.0; gene_id "9183_-_Hs.503886.1.1_POST"
chr1	ucsc_hg19	exon	41492876	41493991	.	-	.	gene_id "22955_-_Hs.87464.1.2_PRE"; length 1116.0
chr1	ucsc_hg19	exon	41492871	41492875	.	-	.	length 5.0; gene_id "22955_-_Hs.87464.1.2_POST"
chr9	ucsc_hg19	exon	2804163	2804463	.	-	.	length 301.0; gene_id "9933_-_Hs.493309.1.2_PRE"
chr9	ucsc_hg19	exon	2804155	2804162	.	-	.	gene_id "9933_-_Hs.493309.1.2_POST"; length 8.0
chr14	ucsc_hg19	exon	50251219	50251431	.	-	.	length 213.0; gene_id "9147_-_Hs.388584.1.4_PRE"
chr14	ucsc_hg19	exon	50250532	50251218	.	-	.	gene_id "9147_-_Hs.388584.1.4_POST"; length 687.0
chr11	ucsc_hg19	exon	62327075	62327309	.	-	.	gene_id "1937_-_Hs.144835.1.2_PRE"; length 235.0
chr11	ucsc_hg19	exon	62327073	62327074	.	-	.	length 2.0; gene_id "1937_-_Hs.144835.1.2_POST"
chr16	ucsc_hg19	exon	67428328	67428796	.	-	.	gene_id "29800_-_Hs.513672.1.1_PRE"; length 469.0
chr16	ucsc_hg19	exon	67428322	67428327	.	-	.	length 6.0; gene_id "29800_-_Hs.513672.1.1_POST"
chr2	ucsc_hg19	exon	220037302	220037850	.	-	.	gene_id "27013_-_Hs.4973.1.4_PRE"; length 549.0
chr2	ucsc_hg19	exon	220036619	220037301	.	-	.	length 683.0; gene_id "27013_-_Hs.4973.1.4_POST"
chr4	ucsc_hg19	exon	77033539	77033897	.	+	.	length 359.0; gene_id "419_+_Hs.24976.1.18_PRE"
chr4	ucsc_hg19	exon	77033898	77033955	.	+	.	length 58.0; gene_id "419_+_Hs.24976.1.18_POST"
chr6	ucsc_hg19	exon	89887946	89888782	.	-	.	gene_id "2569_-_Hs.437745.1.1_PRE"; length 837.0
chr6	ucsc_hg19	exon	89887223	89887945	.	-	.	length 723.0; gene_id "2569_-_Hs.437745.1.1_POST"
chr15	ucsc_hg19	exon	100267616	100269936	.	-	.	length 2321.0; gene_id "145748_-_Hs.552606.1.3_PRE"
chr15	ucsc_hg19	exon	100267606	100267615	.	-	.	gene_id "145748_-_Hs.552606.1.3_POST"; length 10.0
chr17	ucsc_hg19	exon	292773	293285	.	-	.	gene_id "359845_-_Hs.345588.1.4_PRE"; length 513.0
chr17	ucsc_hg19	exon	289771	292772	.	-	.	length 3002.0; gene_id "359845_-_Hs.345588.1.4_POST"
chr1	ucsc_hg19	exon	22446465	22447010	.	-	.	gene_id "54361_-_Hs.25766.1.3_PRE"; length 546.0
chr1	ucsc_hg19	exon	22443798	22446464	.	-	.	length 2667.0; gene_id "54361_-_Hs.25766.1.3_POST"
chr11	ucsc_hg19	exon	62430291	62430631	.	-	.	length 341.0; gene_id "79081_-_Hs.9061.1.2_PRE"
chr11	ucsc_hg19	exon	62430289	62430290	.	-	.	length 2.0; gene_id "79081_-_Hs.9061.1.2_POST"
chr2	ucsc_hg19	exon	69472357	69475377	.	+	.	length 3021.0; gene_id "84168_+_Hs.165859.1.34_PRE"
chr2	ucsc_hg19	exon	69475378	69476459	.	+	.	gene_id "84168_+_Hs.165859.1.34_POST"; length 1082.0
chr12	ucsc_hg19	exon	9094244	9094536	.	-	.	gene_id "4074_-_Hs.134084.1.15_PRE"; length 293.0
chr12	ucsc_hg19	exon	9092957	9094243	.	-	.	gene_id "4074_-_Hs.134084.1.15_POST"; length 1287.0
chr2	ucsc_hg19	exon	172180443	172180872	.	-	.	gene_id "79828_-_Hs.135146.1.3_PRE"; length 430.0
chr2	ucsc_hg19	exon	172173913	172180442	.	-	.	length 6530.0; gene_id "79828_-_Hs.135146.1.3_POST"
chr9	ucsc_hg19	exon	115804470	115806548	.	-	.	gene_id "7539_-_Hs.150406.1.2_PRE"; length 2079.0
chr9	ucsc_hg19	exon	115804095	115804469	.	-	.	length 375.0; gene_id "7539_-_Hs.150406.1.2_POST"
chr1	ucsc_hg19	exon	41481270	41481900	.	-	.	gene_id "200172_-_Hs.194609.1.1_PRE"; length 631.0
chr1	ucsc_hg19	exon	41481269	41481269	.	-	.	length 1.0; gene_id "200172_-_Hs.194609.1.1_POST"
chr11	ucsc_hg19	exon	6232577	6233097	.	-	.	length 521.0; gene_id "84067_-_Hs.501793.1.1_PRE"
chr11	ucsc_hg19	exon	6232564	6232576	.	-	.	gene_id "84067_-_Hs.501793.1.1_POST"; length 13.0
chr12	ucsc_hg19	exon	93792953	93793616	.	+	.	gene_id "11163_+_Hs.506325.1.15_PRE"; length 664.0
chr12	ucsc_hg19	exon	93793617	93797024	.	+	.	gene_id "11163_+_Hs.506325.1.15_POST"; length 3408.0
chr2	ucsc_hg19	exon	87012336	87013094	.	-	.	length 759.0; gene_id "925_-_Hs.85258.1.4_PRE"
chr2	ucsc_hg19	exon	87011728	87012335	.	-	.	gene_id "925_-_Hs.85258.1.4_POST"; length 608.0
chr4	ucsc_hg19	exon	106603789	106604474	.	-	.	gene_id "57117_-_Hs.480454.1.1_PRE"; length 686.0
chr4	ucsc_hg19	exon	106603785	106603788	.	-	.	gene_id "57117_-_Hs.480454.1.1_POST"; length 4.0
chr17	ucsc_hg19	exon	10584012	10584570	.	-	.	length 559.0; gene_id "6341_-_Hs.14511.1.6_PRE"
chr17	ucsc_hg19	exon	10583649	10584011	.	-	.	gene_id "6341_-_Hs.14511.1.6_POST"; length 363.0
chr1	ucsc_hg19	exon	243663023	243668636	.	-	.	length 5614.0; gene_id "10000_-_Hs.498292.1.3_PRE"
chr1	ucsc_hg19	exon	243651535	243663022	.	-	.	gene_id "10000_-_Hs.498292.1.3_POST"; length 220.0
chr5	ucsc_hg19	exon	74988288	74988325	.	-	.	length 38.0; gene_id "134359_-_Hs.432726.1.16_PRE"
chr5	ucsc_hg19	exon	74970024	74988287	.	-	.	length 1236.0; gene_id "134359_-_Hs.432726.1.16_POST"
chr9	ucsc_hg19	exon	125582219	125582915	.	-	.	length 697.0; gene_id "5082_-_Hs.9302.1.6_PRE"
chr9	ucsc_hg19	exon	125580376	125582218	.	-	.	gene_id "5082_-_Hs.9302.1.6_POST"; length 1843.0
chrX	ucsc_hg19	exon	67263253	67267005	.	-	.	gene_id "4983_-_Hs.128824.1.3_PRE"; length 3753.0
chrX	ucsc_hg19	exon	67262186	67263252	.	-	.	gene_id "4983_-_Hs.128824.1.3_POST"; length 1067.0
chr14	ucsc_hg19	exon	75475734	75476291	.	+	.	length 558.0; gene_id "8892_+_Hs.409137.1.25_PRE"
chr14	ucsc_hg19	exon	75476292	75476294	.	+	.	gene_id "8892_+_Hs.409137.1.25_POST"; length 3.0
chr4	ucsc_hg19	exon	109734855	109735085	.	-	.	gene_id "84570_-_Hs.112925.1.3_PRE"; length 231.0
chr4	ucsc_hg19	exon	109731877	109734854	.	-	.	length 2978.0; gene_id "84570_-_Hs.112925.1.3_POST"
chr18	ucsc_hg19	exon	20606106	20606334	.	+	.	length 229.0; gene_id "5932_+_Hs.546282.1.47_PRE"
chr18	ucsc_hg19	exon	20606335	20606449	.	+	.	gene_id "5932_+_Hs.546282.1.47_POST"; length 115.0
chr6	ucsc_hg19	exon	32083048	32083745	.	-	.	gene_id "1388_-_Hs.42853.1.4_PRE"; length 698.0
chr6	ucsc_hg19	exon	32083045	32083047	.	-	.	length 3.0; gene_id "1388_-_Hs.42853.1.4_POST"
chr6	ucsc_hg19	exon	110421686	110421882	.	-	.	gene_id "8936_-_Hs.75850.1.6_PRE"; length 197.0
chr6	ucsc_hg19	exon	110421022	110421685	.	-	.	gene_id "8936_-_Hs.75850.1.6_POST"; length 664.0
chr2	ucsc_hg19	exon	151326124	151326752	.	-	.	gene_id "390_-_Hs.6838.1.9_PRE"; length 629.0
chr2	ucsc_hg19	exon	151324707	151326123	.	-	.	length 1417.0; gene_id "390_-_Hs.6838.1.9_POST"
chr1	ucsc_hg19	exon	145509166	145509370	.	+	.	gene_id "9939_+_Hs.552581.1.7_PRE"; length 205.0
chr1	ucsc_hg19	exon	145509371	145513535	.	+	.	length 4165.0; gene_id "9939_+_Hs.552581.1.7_POST"
chr3	ucsc_hg19	exon	47629078	47629796	.	-	.	length 719.0; gene_id "6599_-_Hs.476179.1.6_PRE"
chr3	ucsc_hg19	exon	47627378	47629077	.	-	.	gene_id "6599_-_Hs.476179.1.6_POST"; length 1700.0
chr8	ucsc_hg19	exon	125562002	125562217	.	+	.	length 216.0; gene_id "4715_+_Hs.15977.1.4_PRE"
chr8	ucsc_hg19	exon	125562218	125562227	.	+	.	gene_id "4715_+_Hs.15977.1.4_POST"; length 10.0
chrX	ucsc_hg19	exon	17743467	17745691	.	+	.	gene_id "4810_+_Hs.201623.1.1_PRE"; length 2225.0
chrX	ucsc_hg19	exon	17745692	17754113	.	+	.	length 5020.0; gene_id "4810_+_Hs.201623.1.1_POST"
chr2	ucsc_hg19	exon	219679634	219680011	.	+	.	gene_id "1593_+_Hs.516700.1.25_PRE"; length 378.0
chr2	ucsc_hg19	exon	219680012	219680016	.	+	.	length 5.0; gene_id "1593_+_Hs.516700.1.25_POST"
chr5	ucsc_hg19	exon	141381373	141381694	.	-	.	gene_id "10007_-_Hs.278500.1.3_PRE"; length 322.0
chr5	ucsc_hg19	exon	141380234	141381372	.	-	.	length 1139.0; gene_id "10007_-_Hs.278500.1.3_POST"
chr20	ucsc_hg19	exon	44690688	44691528	.	-	.	length 841.0; gene_id "57727_-_Hs.25669.1.3_PRE"
chr20	ucsc_hg19	exon	44689626	44690687	.	-	.	length 1062.0; gene_id "57727_-_Hs.25669.1.3_POST"
chr5	ucsc_hg19	exon	50689328	50690294	.	+	.	gene_id "3670_+_Hs.505.1.14_PRE"; length 967.0
chr5	ucsc_hg19	exon	50690295	50690563	.	+	.	length 269.0; gene_id "3670_+_Hs.505.1.14_POST"
chr7	ucsc_hg19	exon	87459200	87461611	.	+	.	length 2412.0; gene_id "154661_+_Hs.411488.1.11_PRE"
chr7	ucsc_hg19	exon	87461612	87461613	.	+	.	gene_id "154661_+_Hs.411488.1.11_POST"; length 2.0
chr13	ucsc_hg19	exon	30340131	30341444	.	-	.	gene_id "5412_-_Hs.145575.1.7_PRE"; length 1314.0
chr13	ucsc_hg19	exon	30338545	30340130	.	-	.	length 1586.0; gene_id "5412_-_Hs.145575.1.7_POST"
chr1	ucsc_hg19	exon	32508128	32509475	.	+	.	gene_id "10657_+_Hs.445893.1.19_PRE"; length 1348.0
chr1	ucsc_hg19	exon	32509476	32509482	.	+	.	length 7.0; gene_id "10657_+_Hs.445893.1.19_POST"
chr12	ucsc_hg19	exon	68050886	68052684	.	+	.	length 1799.0; gene_id "8445_+_Hs.173135.1.9_PRE"
chr12	ucsc_hg19	exon	68052685	68056444	.	+	.	length 3760.0; gene_id "8445_+_Hs.173135.1.9_POST"
chr6	ucsc_hg19	exon	42931273	42931614	.	+	.	length 342.0; gene_id "27232_+_Hs.107410.1.3_PRE"
chr6	ucsc_hg19	exon	42931615	42931618	.	+	.	gene_id "27232_+_Hs.107410.1.3_POST"; length 4.0
chr8	ucsc_hg19	exon	135490043	135490964	.	-	.	gene_id "57623_-_Hs.446172.1.1_PRE"; length 922.0
chr8	ucsc_hg19	exon	135490031	135490042	.	-	.	gene_id "57623_-_Hs.446172.1.1_POST"; length 12.0
chr22	ucsc_hg19	exon	30687985	30688840	.	-	.	gene_id "83874_-_Hs.444950.1.26_PRE"; length 856.0
chr22	ucsc_hg19	exon	30687979	30687984	.	-	.	length 6.0; gene_id "83874_-_Hs.444950.1.26_POST"
chr19	ucsc_hg19	exon	51322409	51322605	.	-	.	gene_id "3816_-_Hs.123107.1.1_PRE"; length 197.0
chr19	ucsc_hg19	exon	51322402	51322408	.	-	.	length 7.0; gene_id "3816_-_Hs.123107.1.1_POST"
chr12	ucsc_hg19	exon	109525996	109526317	.	-	.	gene_id "121642_-_Hs.374458.1.1_PRE"; length 322.0
chr12	ucsc_hg19	exon	109525993	109525995	.	-	.	length 3.0; gene_id "121642_-_Hs.374458.1.1_POST"
chr9	ucsc_hg19	exon	130492915	130493801	.	+	.	length 887.0; gene_id "158248_+_Hs.353209.1.5_PRE"
chr9	ucsc_hg19	exon	130493802	130493879	.	+	.	gene_id "158248_+_Hs.353209.1.5_POST"; length 78.0
chr1	ucsc_hg19	exon	163044111	163046380	.	+	.	gene_id "5999_+_Hs.386726.1.16_PRE"; length 2270.0
chr1	ucsc_hg19	exon	163046381	163046592	.	+	.	gene_id "5999_+_Hs.386726.1.16_POST"; length 212.0
chr2	ucsc_hg19	exon	175937885	175939595	.	-	.	length 1711.0; gene_id "1386_-_Hs.425104.1.2_PRE"
chr2	ucsc_hg19	exon	175936978	175937884	.	-	.	gene_id "1386_-_Hs.425104.1.2_POST"; length 907.0
chr12	ucsc_hg19	exon	56214957	56215971	.	-	.	gene_id "85406_-_Hs.534450.1.17_PRE"; length 1015.0
chr12	ucsc_hg19	exon	56214744	56214956	.	-	.	gene_id "85406_-_Hs.534450.1.17_POST"; length 213.0
chr9	ucsc_hg19	exon	102625902	102626332	.	+	.	length 431.0; gene_id "8013_+_Hs.279522.1.8_PRE"
chr9	ucsc_hg19	exon	102626333	102629173	.	+	.	gene_id "8013_+_Hs.279522.1.8_POST"; length 2841.0
chr7	ucsc_hg19	exon	92027526	92028556	.	+	.	length 1031.0; gene_id "54467_+_Hs.83293.1.35_PRE"
chr7	ucsc_hg19	exon	92028557	92030698	.	+	.	gene_id "54467_+_Hs.83293.1.35_POST"; length 2142.0
chr17	ucsc_hg19	exon	79801743	79801968	.	-	.	length 226.0; gene_id "5034_-_Hs.464336.1.5_PRE"
chr17	ucsc_hg19	exon	79801034	79801742	.	-	.	length 709.0; gene_id "5034_-_Hs.464336.1.5_POST"
chr11	ucsc_hg19	exon	66627108	66627901	.	+	.	length 794.0; gene_id "78999_+_Hs.89890.1.31_PRE"
chr11	ucsc_hg19	exon	66627902	66627946	.	+	.	gene_id "78999_+_Hs.89890.1.31_POST"; length 45.0
chrX	ucsc_hg19	exon	3030215	3030750	.	+	.	gene_id "416_+_Hs.101674.1.7_PRE"; length 536.0
chrX	ucsc_hg19	exon	3030751	3030770	.	+	.	gene_id "416_+_Hs.101674.1.7_POST"; length 20.0
chr22	ucsc_hg19	exon	17618419	17619247	.	-	.	length 829.0; gene_id "27440_-_Hs.26890.1.1_PRE"
chr22	ucsc_hg19	exon	17618410	17618418	.	-	.	gene_id "27440_-_Hs.26890.1.1_POST"; length 9.0
chr5	ucsc_hg19	exon	76264553	76265291	.	+	.	gene_id "1393_+_Hs.115617.1.17_PRE"; length 739.0
chr5	ucsc_hg19	exon	76265292	76265299	.	+	.	length 8.0; gene_id "1393_+_Hs.115617.1.17_POST"
chr19	ucsc_hg19	exon	1598050	1598214	.	-	.	length 165.0; gene_id "10975_-_Hs.8372.1.7_PRE"
chr19	ucsc_hg19	exon	1597154	1598049	.	-	.	gene_id "10975_-_Hs.8372.1.7_POST"; length 896.0
chr16	ucsc_hg19	exon	19867809	19868686	.	+	.	gene_id "124152_+_Hs.460217.1.26_PRE"; length 878.0
chr16	ucsc_hg19	exon	19868687	19869789	.	+	.	length 1103.0; gene_id "124152_+_Hs.460217.1.26_POST"
chr11	ucsc_hg19	exon	3380322	3381795	.	-	.	gene_id "7748_-_Hs.386294.1.5_PRE"; length 1474.0
chr11	ucsc_hg19	exon	3379157	3380321	.	-	.	gene_id "7748_-_Hs.386294.1.5_POST"; length 1165.0
chr17	ucsc_hg19	exon	29701031	29701310	.	+	.	gene_id "4763_+_Hs.113874.1.66_PRE"; length 280.0
chr17	ucsc_hg19	exon	29701311	29704695	.	+	.	length 3385.0; gene_id "4763_+_Hs.113874.1.66_POST"
chr10	ucsc_hg19	exon	121586143	121587707	.	+	.	gene_id "22876_+_Hs.369755.1.33_PRE"; length 1565.0
chr10	ucsc_hg19	exon	121587708	121588662	.	+	.	length 955.0; gene_id "22876_+_Hs.369755.1.33_POST"
chr9	ucsc_hg19	exon	131851250	131852714	.	+	.	length 1465.0; gene_id "57171_+_Hs.21701.1.21_PRE"
chr9	ucsc_hg19	exon	131852715	131852717	.	+	.	gene_id "57171_+_Hs.21701.1.21_POST"; length 3.0
chr9	ucsc_hg19	exon	132649526	132652825	.	-	.	length 3300.0; gene_id "23048_-_Hs.189409.1.1_PRE"
chr9	ucsc_hg19	exon	132649466	132649525	.	-	.	gene_id "23048_-_Hs.189409.1.1_POST"; length 60.0
chr3	ucsc_hg19	exon	125822413	125822689	.	-	.	gene_id "10840_-_Hs.434435.1.1_PRE"; length 277.0
chr3	ucsc_hg19	exon	125822404	125822412	.	-	.	length 9.0; gene_id "10840_-_Hs.434435.1.1_POST"
chr4	ucsc_hg19	exon	11400420	11401737	.	-	.	gene_id "9957_-_Hs.507348.1.4_PRE"; length 1318.0
chr4	ucsc_hg19	exon	11399988	11400419	.	-	.	length 432.0; gene_id "9957_-_Hs.507348.1.4_POST"
chr21	ucsc_hg19	exon	43732180	43732379	.	-	.	gene_id "7033_-_Hs.82961.1.4_PRE"; length 200.0
chr21	ucsc_hg19	exon	43731777	43732179	.	-	.	length 403.0; gene_id "7033_-_Hs.82961.1.4_POST"
chr16	ucsc_hg19	exon	84362928	84363448	.	+	.	length 521.0; gene_id "58189_+_Hs.36688.1.16_PRE"
chr16	ucsc_hg19	exon	84363449	84363457	.	+	.	length 9.0; gene_id "58189_+_Hs.36688.1.16_POST"
chr3	ucsc_hg19	exon	128809334	128810189	.	-	.	gene_id "339122_-_Hs.546542.1.2_PRE"; length 856.0
chr3	ucsc_hg19	exon	128806412	128809333	.	-	.	length 2922.0; gene_id "339122_-_Hs.546542.1.2_POST"
chr2	ucsc_hg19	exon	55776546	55777142	.	-	.	length 597.0; gene_id "57223_-_Hs.516182.1.5_PRE"
chr2	ucsc_hg19	exon	55774428	55776545	.	-	.	gene_id "57223_-_Hs.516182.1.5_POST"; length 2118.0
chr4	ucsc_hg19	exon	1808843	1810594	.	+	.	gene_id "2261_+_Hs.1420.1.26_PRE"; length 1752.0
chr4	ucsc_hg19	exon	1810595	1810599	.	+	.	length 5.0; gene_id "2261_+_Hs.1420.1.26_POST"
chr21	ucsc_hg19	exon	35260456	35260804	.	+	.	gene_id "6453_+_Hs.160324.1.84_PRE"; length 349.0
chr21	ucsc_hg19	exon	35260805	35261609	.	+	.	length 805.0; gene_id "6453_+_Hs.160324.1.84_POST"
chr12	ucsc_hg19	exon	38713963	38719158	.	+	.	length 5196.0; gene_id "144245_+_Hs.259305.1.1_PRE"
chr12	ucsc_hg19	exon	38719159	38723528	.	+	.	length 4370.0; gene_id "144245_+_Hs.259305.1.1_POST"
chr1	ucsc_hg19	exon	151846531	151847404	.	-	.	length 874.0; gene_id "117145_-_Hs.164070.1.1_PRE"
chr1	ucsc_hg19	exon	151843343	151846530	.	-	.	gene_id "117145_-_Hs.164070.1.1_POST"; length 3188.0
chr17	ucsc_hg19	exon	74524199	74524693	.	-	.	gene_id "114757_-_Hs.95120.1.3_PRE"; length 495.0
chr17	ucsc_hg19	exon	74523430	74524198	.	-	.	gene_id "114757_-_Hs.95120.1.3_POST"; length 769.0
chr17	ucsc_hg19	exon	15619314	15624092	.	+	.	gene_id "57335_+_Hs.534279.1.1_PRE"; length 4779.0
chr17	ucsc_hg19	exon	15624093	15624100	.	+	.	length 8.0; gene_id "57335_+_Hs.534279.1.1_POST"
chr3	ucsc_hg19	exon	151154322	151156385	.	-	.	gene_id "285313_-_Hs.553678.1.5_PRE"; length 2064.0
chr3	ucsc_hg19	exon	151153778	151154321	.	-	.	length 544.0; gene_id "285313_-_Hs.553678.1.5_POST"
chr5	ucsc_hg19	exon	77782190	77784976	.	-	.	gene_id "10184_-_Hs.79299.1.2_PRE"; length 2787.0
chr5	ucsc_hg19	exon	77781038	77782189	.	-	.	length 1152.0; gene_id "10184_-_Hs.79299.1.2_POST"
chr19	ucsc_hg19	exon	48982380	48982639	.	+	.	length 260.0; gene_id "9266_+_Hs.8517.1.23_PRE"
chr19	ucsc_hg19	exon	48982640	48985571	.	+	.	gene_id "9266_+_Hs.8517.1.23_POST"; length 2932.0
chr8	ucsc_hg19	exon	61777575	61779456	.	+	.	gene_id "55636_+_Hs.20395.1.65_PRE"; length 1882.0
chr8	ucsc_hg19	exon	61779457	61780586	.	+	.	gene_id "55636_+_Hs.20395.1.65_POST"; length 1130.0
chr11	ucsc_hg19	exon	118405222	118406545	.	+	.	length 1324.0; gene_id "84866_+_Hs.351344.1.20_PRE"
chr11	ucsc_hg19	exon	118406546	118417313	.	+	.	gene_id "84866_+_Hs.351344.1.20_POST"; length 485.0
chr1	ucsc_hg19	exon	223175727	223179334	.	+	.	gene_id "84976_+_Hs.528817.1.11_PRE"; length 3608.0
chr1	ucsc_hg19	exon	223179335	223179337	.	+	.	gene_id "84976_+_Hs.528817.1.11_POST"; length 3.0
chr3	ucsc_hg19	exon	149678527	149679915	.	+	.	length 1389.0; gene_id "11342_+_Hs.12333.1.27_PRE"
chr3	ucsc_hg19	exon	149679916	149679925	.	+	.	gene_id "11342_+_Hs.12333.1.27_POST"; length 10.0
chr1	ucsc_hg19	exon	52889072	52889674	.	-	.	length 603.0; gene_id "23318_-_Hs.476164.1.3_PRE"
chr1	ucsc_hg19	exon	52888948	52889071	.	-	.	gene_id "23318_-_Hs.476164.1.3_POST"; length 124.0
chr11	ucsc_hg19	exon	66203308	66203583	.	-	.	length 276.0; gene_id "65003_-_Hs.418450.1.4_PRE"
chr11	ucsc_hg19	exon	66202546	66203307	.	-	.	length 762.0; gene_id "65003_-_Hs.418450.1.4_POST"
chr20	ucsc_hg19	exon	62369951	62370453	.	+	.	length 503.0; gene_id "54923_+_Hs.233220.1.15_PRE"
chr20	ucsc_hg19	exon	62370454	62370460	.	+	.	gene_id "54923_+_Hs.233220.1.15_POST"; length 7.0
chr12	ucsc_hg19	exon	122354190	122354547	.	+	.	gene_id "5715_+_Hs.131151.1.11_PRE"; length 358.0
chr12	ucsc_hg19	exon	122354548	122355771	.	+	.	gene_id "5715_+_Hs.131151.1.11_POST"; length 1224.0
chr3	ucsc_hg19	exon	184052515	184053139	.	+	.	length 625.0; gene_id "1981_+_Hs.433750.1.65_PRE"
chr3	ucsc_hg19	exon	184053140	184053146	.	+	.	gene_id "1981_+_Hs.433750.1.65_POST"; length 7.0
chr1	ucsc_hg19	exon	990204	991496	.	+	.	gene_id "375790_+_Hs.273330.1.75_PRE"; length 1293.0
chr1	ucsc_hg19	exon	991497	991499	.	+	.	length 3.0; gene_id "375790_+_Hs.273330.1.75_POST"
chr11	ucsc_hg19	exon	66010636	66012211	.	+	.	length 1576.0; gene_id "55690_+_Hs.536275.1.57_PRE"
chr11	ucsc_hg19	exon	66012212	66012218	.	+	.	gene_id "55690_+_Hs.536275.1.57_POST"; length 7.0
chr6	ucsc_hg19	exon	90077589	90077926	.	-	.	gene_id "58528_-_Hs.485938.1.4_PRE"; length 338.0
chr6	ucsc_hg19	exon	90074335	90077588	.	-	.	length 3254.0; gene_id "58528_-_Hs.485938.1.4_POST"
chr17	ucsc_hg19	exon	26880410	26881513	.	-	.	gene_id "94005_-_Hs.462550.1.2_PRE"; length 1104.0
chr17	ucsc_hg19	exon	26880406	26880409	.	-	.	gene_id "94005_-_Hs.462550.1.2_POST"; length 4.0
chr17	ucsc_hg19	exon	47004326	47006328	.	+	.	gene_id "65264_+_Hs.514297.1.22_PRE"; length 2003.0
chr17	ucsc_hg19	exon	47006329	47006422	.	+	.	length 94.0; gene_id "65264_+_Hs.514297.1.22_POST"
chr3	ucsc_hg19	exon	38163780	38164206	.	+	.	gene_id "9940_+_Hs.166160.1.2_PRE"; length 427.0
chr3	ucsc_hg19	exon	38164207	38164228	.	+	.	length 22.0; gene_id "9940_+_Hs.166160.1.2_POST"
chr2	ucsc_hg19	exon	168811825	168812080	.	-	.	length 256.0; gene_id "27347_-_Hs.276271.1.5_PRE"
chr2	ucsc_hg19	exon	168810530	168811824	.	-	.	gene_id "27347_-_Hs.276271.1.5_POST"; length 1295.0
chr8	ucsc_hg19	exon	54880392	54880672	.	-	.	length 281.0; gene_id "6917_-_Hs.491745.1.7_PRE"
chr8	ucsc_hg19	exon	54879114	54880391	.	-	.	gene_id "6917_-_Hs.491745.1.7_POST"; length 1278.0
chr10	ucsc_hg19	exon	43871595	43871781	.	+	.	gene_id "53828_+_Hs.130497.1.4_PRE"; length 187.0
chr10	ucsc_hg19	exon	43871782	43871783	.	+	.	length 2.0; gene_id "53828_+_Hs.130497.1.4_POST"
chr5	ucsc_hg19	exon	78426756	78427659	.	+	.	gene_id "635_+_Hs.80756.1.26_PRE"; length 904.0
chr5	ucsc_hg19	exon	78427660	78428113	.	+	.	length 454.0; gene_id "635_+_Hs.80756.1.26_POST"
chr18	ucsc_hg19	exon	72775106	72777624	.	+	.	gene_id "55628_+_Hs.536490.1.8_PRE"; length 2519.0
chr18	ucsc_hg19	exon	72777625	72777628	.	+	.	length 4.0; gene_id "55628_+_Hs.536490.1.8_POST"
chr8	ucsc_hg19	exon	40010987	40011860	.	+	.	length 874.0; gene_id "56892_+_Hs.283683.1.1_PRE"
chr8	ucsc_hg19	exon	40011861	40012827	.	+	.	length 967.0; gene_id "56892_+_Hs.283683.1.1_POST"
chr2	ucsc_hg19	exon	216807521	216809720	.	-	.	gene_id "55686_-_Hs.79741.1.2_PRE"; length 2200.0
chr2	ucsc_hg19	exon	216807314	216807520	.	-	.	length 207.0; gene_id "55686_-_Hs.79741.1.2_POST"
chr20	ucsc_hg19	exon	43703659	43704196	.	+	.	length 538.0; gene_id "6789_+_Hs.472838.1.28_PRE"
chr20	ucsc_hg19	exon	43704197	43708593	.	+	.	gene_id "6789_+_Hs.472838.1.28_POST"; length 4397.0
chr19	ucsc_hg19	exon	51994618	51995083	.	-	.	gene_id "89858_-_Hs.249741.1.2_PRE"; length 466.0
chr19	ucsc_hg19	exon	51994481	51994617	.	-	.	length 137.0; gene_id "89858_-_Hs.249741.1.2_POST"
chr16	ucsc_hg19	exon	85008175	85010125	.	-	.	gene_id "55625_-_Hs.461610.1.2_PRE"; length 1951.0
chr16	ucsc_hg19	exon	85008067	85008174	.	-	.	length 108.0; gene_id "55625_-_Hs.461610.1.2_POST"
chr1	ucsc_hg19	exon	167778882	167779076	.	-	.	length 195.0; gene_id "55811_-_Hs.320892.1.1_PRE"
chr1	ucsc_hg19	exon	167778625	167778881	.	-	.	length 257.0; gene_id "55811_-_Hs.320892.1.1_POST"
chr19	ucsc_hg19	exon	13248961	13251279	.	+	.	length 2319.0; gene_id "112939_+_Hs.531614.1.16_PRE"
chr19	ucsc_hg19	exon	13251280	13251961	.	+	.	gene_id "112939_+_Hs.531614.1.16_POST"; length 682.0
chr14	ucsc_hg19	exon	24520063	24520577	.	+	.	gene_id "728635_+_Hs.326950.1.45_PRE"; length 515.0
chr14	ucsc_hg19	exon	24520578	24520586	.	+	.	gene_id "728635_+_Hs.326950.1.45_POST"; length 9.0
chr13	ucsc_hg19	exon	46594621	46594692	.	-	.	gene_id "23091_-_Hs.136102.1.57_PRE"; length 72.0
chr13	ucsc_hg19	exon	46536314	46594620	.	-	.	length 5927.0; gene_id "23091_-_Hs.136102.1.57_POST"
chr16	ucsc_hg19	exon	56692985	56693214	.	+	.	gene_id "4494_+_Hs.513626.1.4_PRE"; length 230.0
chr16	ucsc_hg19	exon	56693215	56693215	.	+	.	length 1.0; gene_id "4494_+_Hs.513626.1.4_POST"
chr4	ucsc_hg19	exon	184239903	184241927	.	-	.	gene_id "53842_-_Hs.333179.1.40_PRE"; length 2025.0
chr4	ucsc_hg19	exon	184239220	184239902	.	-	.	length 683.0; gene_id "53842_-_Hs.333179.1.40_POST"
chr10	ucsc_hg19	exon	117704169	117706076	.	+	.	length 1908.0; gene_id "26033_+_Hs.501127.1.22_PRE"
chr10	ucsc_hg19	exon	117706077	117708509	.	+	.	gene_id "26033_+_Hs.501127.1.22_POST"; length 2433.0
chr22	ucsc_hg19	exon	37406908	37407366	.	-	.	gene_id "7263_-_Hs.474783.1.1_PRE"; length 459.0
chr22	ucsc_hg19	exon	37406900	37406907	.	-	.	gene_id "7263_-_Hs.474783.1.1_POST"; length 8.0
chr5	ucsc_hg19	exon	150646857	150647749	.	+	.	length 893.0; gene_id "2760_+_Hs.483873.1.15_PRE"
chr5	ucsc_hg19	exon	150647750	150649953	.	+	.	gene_id "2760_+_Hs.483873.1.15_POST"; length 2204.0
chr7	ucsc_hg19	exon	106545554	106546266	.	+	.	gene_id "5294_+_Hs.32942.1.17_PRE"; length 713.0
chr7	ucsc_hg19	exon	106546267	106549423	.	+	.	gene_id "5294_+_Hs.32942.1.17_POST"; length 3157.0
chrX	ucsc_hg19	exon	152960529	152960856	.	+	.	length 328.0; gene_id "6535_+_Hs.540696.1.29_PRE"
chrX	ucsc_hg19	exon	152960857	152962048	.	+	.	gene_id "6535_+_Hs.540696.1.29_POST"; length 1192.0
chr8	ucsc_hg19	exon	141525225	141525913	.	+	.	length 689.0; gene_id "54108_+_Hs.279704.1.8_PRE"
chr8	ucsc_hg19	exon	141525914	141527252	.	+	.	gene_id "54108_+_Hs.279704.1.8_POST"; length 1339.0
chr19	ucsc_hg19	exon	45666191	45666481	.	-	.	length 291.0; gene_id "79090_-_Hs.466929.1.2_PRE"
chr19	ucsc_hg19	exon	45666186	45666190	.	-	.	length 5.0; gene_id "79090_-_Hs.466929.1.2_POST"
chr14	ucsc_hg19	exon	38723410	38725575	.	-	.	length 2166.0; gene_id "161198_-_Hs.525307.1.1_PRE"
chr14	ucsc_hg19	exon	38723205	38723409	.	-	.	gene_id "161198_-_Hs.525307.1.1_POST"; length 205.0
chr15	ucsc_hg19	exon	52356099	52357214	.	+	.	gene_id "5597_+_Hs.411847.1.24_PRE"; length 1116.0
chr15	ucsc_hg19	exon	52357215	52358462	.	+	.	gene_id "5597_+_Hs.411847.1.24_POST"; length 1248.0
chr2	ucsc_hg19	exon	201775603	201776110	.	-	.	length 508.0; gene_id "4999_-_Hs.444870.1.4_PRE"
chr2	ucsc_hg19	exon	201774894	201775602	.	-	.	gene_id "4999_-_Hs.444870.1.4_POST"; length 709.0
chr14	ucsc_hg19	exon	51721059	51722246	.	+	.	gene_id "81542_+_Hs.125221.1.22_PRE"; length 1188.0
chr14	ucsc_hg19	exon	51722247	51724372	.	+	.	length 2126.0; gene_id "81542_+_Hs.125221.1.22_POST"
chr11	ucsc_hg19	exon	5632007	5633687	.	+	.	length 1681.0; gene_id "117854_+_Hs.350518.1.18_PRE"
chr11	ucsc_hg19	exon	5633688	5634188	.	+	.	gene_id "117854_+_Hs.350518.1.18_POST"; length 501.0
chr12	ucsc_hg19	exon	31825029	31825311	.	-	.	gene_id "196394_-_Hs.131393.1.4_PRE"; length 283.0
chr12	ucsc_hg19	exon	31824071	31825028	.	-	.	length 958.0; gene_id "196394_-_Hs.131393.1.4_POST"
chrX	ucsc_hg19	exon	66943528	66943831	.	+	.	gene_id "367_+_Hs.496240.1.7_PRE"; length 304.0
chrX	ucsc_hg19	exon	66943832	66950461	.	+	.	gene_id "367_+_Hs.496240.1.7_POST"; length 6630.0
chr16	ucsc_hg19	exon	54145674	54147316	.	+	.	gene_id "79068_+_Hs.528833.1.23_PRE"; length 1643.0
chr16	ucsc_hg19	exon	54147317	54148379	.	+	.	length 1063.0; gene_id "79068_+_Hs.528833.1.23_POST"
chr6	ucsc_hg19	exon	129837335	129837599	.	+	.	gene_id "3908_+_Hs.200841.1.60_PRE"; length 265.0
chr6	ucsc_hg19	exon	129837600	129837710	.	+	.	length 111.0; gene_id "3908_+_Hs.200841.1.60_POST"
chr5	ucsc_hg19	exon	154254850	154255340	.	+	.	length 491.0; gene_id "9337_+_Hs.26703.1.25_PRE"
chr5	ucsc_hg19	exon	154255341	154256352	.	+	.	gene_id "9337_+_Hs.26703.1.25_POST"; length 1012.0
chr2	ucsc_hg19	exon	69207861	69208108	.	+	.	length 248.0; gene_id "56287_+_Hs.69319.1.7_PRE"
chr2	ucsc_hg19	exon	69208109	69208112	.	+	.	gene_id "56287_+_Hs.69319.1.7_POST"; length 4.0
chr2	ucsc_hg19	exon	179260178	179260877	.	+	.	gene_id "114880_+_Hs.318775.1.24_PRE"; length 700.0
chr2	ucsc_hg19	exon	179260878	179264160	.	+	.	length 3283.0; gene_id "114880_+_Hs.318775.1.24_POST"
chr20	ucsc_hg19	exon	18790375	18790759	.	-	.	gene_id "100128496_-_Hs.143245.1.1_PRE"; length 385.0
chr20	ucsc_hg19	exon	18789995	18790374	.	-	.	length 380.0; gene_id "100128496_-_Hs.143245.1.1_POST"
chr2	ucsc_hg19	exon	155306923	155307309	.	+	.	gene_id "114805_+_Hs.470277.1.7_PRE"; length 387.0
chr2	ucsc_hg19	exon	155307310	155310489	.	+	.	length 3180.0; gene_id "114805_+_Hs.470277.1.7_POST"
chrY	ucsc_hg19	exon	21867488	21868231	.	-	.	length 744.0; gene_id "8284_-_Hs.80358.1.4_PRE"
chrY	ucsc_hg19	exon	21867301	21867487	.	-	.	length 187.0; gene_id "8284_-_Hs.80358.1.4_POST"
chr10	ucsc_hg19	exon	5680832	5682793	.	-	.	gene_id "79754_-_Hs.445899.1.1_PRE"; length 1962.0
chr10	ucsc_hg19	exon	5680820	5680831	.	-	.	length 12.0; gene_id "79754_-_Hs.445899.1.1_POST"
chr1	ucsc_hg19	exon	213003539	213003603	.	-	.	length 65.0; gene_id "149643_-_Hs.153274.1.2_PRE"
chr1	ucsc_hg19	exon	213003485	213003538	.	-	.	gene_id "149643_-_Hs.153274.1.2_POST"; length 54.0
chr7	ucsc_hg19	exon	98444115	98445867	.	-	.	gene_id "222865_-_Hs.270753.1.1_PRE"; length 1753.0
chr7	ucsc_hg19	exon	98444111	98444114	.	-	.	length 4.0; gene_id "222865_-_Hs.270753.1.1_POST"
chr2	ucsc_hg19	exon	105977435	105977891	.	-	.	gene_id "2274_-_Hs.443687.1.3_PRE"; length 457.0
chr2	ucsc_hg19	exon	105977283	105977434	.	-	.	length 152.0; gene_id "2274_-_Hs.443687.1.3_POST"
chr1	ucsc_hg19	exon	90178268	90180709	.	+	.	length 2442.0; gene_id "84230_+_Hs.412836.1.8_PRE"
chr1	ucsc_hg19	exon	90180710	90185094	.	+	.	length 4385.0; gene_id "84230_+_Hs.412836.1.8_POST"
chr6	ucsc_hg19	exon	13977140	13980236	.	+	.	length 3097.0; gene_id "221687_+_Hs.111164.1.5_PRE"
chr6	ucsc_hg19	exon	13980237	13980240	.	+	.	gene_id "221687_+_Hs.111164.1.5_POST"; length 4.0
chrX	ucsc_hg19	exon	23803803	23804324	.	+	.	gene_id "6303_+_Hs.28491.1.14_PRE"; length 522.0
chrX	ucsc_hg19	exon	23804325	23804340	.	+	.	gene_id "6303_+_Hs.28491.1.14_POST"; length 16.0
chrX	ucsc_hg19	exon	51486481	51489026	.	+	.	gene_id "23708_+_Hs.59523.1.2_PRE"; length 2546.0
chrX	ucsc_hg19	exon	51489027	51489326	.	+	.	length 300.0; gene_id "23708_+_Hs.59523.1.2_POST"
chr4	ucsc_hg19	exon	71398172	71398459	.	+	.	gene_id "401138_+_Hs.453069.1.3_PRE"; length 288.0
chr4	ucsc_hg19	exon	71398460	71398460	.	+	.	length 1.0; gene_id "401138_+_Hs.453069.1.3_POST"
chrX	ucsc_hg19	exon	153063784	153063952	.	+	.	gene_id "6748_+_Hs.409223.1.14_PRE"; length 169.0
chrX	ucsc_hg19	exon	153063953	153063967	.	+	.	length 15.0; gene_id "6748_+_Hs.409223.1.14_POST"
chr17	ucsc_hg19	exon	57189434	57189706	.	-	.	length 273.0; gene_id "348235_-_Hs.463607.1.14_PRE"
chr17	ucsc_hg19	exon	57187308	57189433	.	-	.	gene_id "348235_-_Hs.463607.1.14_POST"; length 2126.0
chr4	ucsc_hg19	exon	39122630	39123453	.	+	.	gene_id "51088_+_Hs.272251.1.33_PRE"; length 824.0
chr4	ucsc_hg19	exon	39123454	39127853	.	+	.	gene_id "51088_+_Hs.272251.1.33_POST"; length 4400.0
chr11	ucsc_hg19	exon	71819651	71820634	.	+	.	length 984.0; gene_id "220074_+_Hs.38044.1.4_PRE"
chr11	ucsc_hg19	exon	71820635	71821828	.	+	.	gene_id "220074_+_Hs.38044.1.4_POST"; length 1194.0
chr1	ucsc_hg19	exon	151336785	151337181	.	-	.	gene_id "8991_-_Hs.334841.1.2_PRE"; length 397.0
chr1	ucsc_hg19	exon	151336778	151336784	.	-	.	gene_id "8991_-_Hs.334841.1.2_POST"; length 7.0
chr1	ucsc_hg19	exon	54387236	54387440	.	-	.	length 205.0; gene_id "51668_-_Hs.525462.1.3_PRE"
chr1	ucsc_hg19	exon	54387234	54387235	.	-	.	gene_id "51668_-_Hs.525462.1.3_POST"; length 2.0
chr8	ucsc_hg19	exon	18079177	18080662	.	+	.	length 1486.0; gene_id "9_+_Hs.155956.1.11_PRE"
chr8	ucsc_hg19	exon	18080663	18081198	.	+	.	gene_id "9_+_Hs.155956.1.11_POST"; length 536.0
chr1	ucsc_hg19	exon	46651158	46651630	.	+	.	length 473.0; gene_id "10103_+_Hs.38972.1.15_PRE"
chr1	ucsc_hg19	exon	46651631	46651634	.	+	.	length 4.0; gene_id "10103_+_Hs.38972.1.15_POST"
chr11	ucsc_hg19	exon	107373457	107375941	.	-	.	length 2485.0; gene_id "91801_-_Hs.503763.1.1_PRE"
chr11	ucsc_hg19	exon	107373453	107373456	.	-	.	gene_id "91801_-_Hs.503763.1.1_POST"; length 4.0
chr5	ucsc_hg19	exon	177574970	177575266	.	+	.	gene_id "64777_+_Hs.519804.1.25_PRE"; length 297.0
chr5	ucsc_hg19	exon	177575267	177575571	.	+	.	gene_id "64777_+_Hs.519804.1.25_POST"; length 305.0
chr5	ucsc_hg19	exon	94799965	94800385	.	-	.	length 421.0; gene_id "9652_-_Hs.482868.1.5_PRE"
chr5	ucsc_hg19	exon	94799599	94799964	.	-	.	gene_id "9652_-_Hs.482868.1.5_POST"; length 366.0
chr16	ucsc_hg19	exon	67237568	67237909	.	+	.	gene_id "79767_+_Hs.377416.1.30_PRE"; length 342.0
chr16	ucsc_hg19	exon	67237910	67237927	.	+	.	length 18.0; gene_id "79767_+_Hs.377416.1.30_POST"
chr9	ucsc_hg19	exon	130209958	130210005	.	-	.	length 48.0; gene_id "6136_-_Hs.408054.1.3_PRE"
chr9	ucsc_hg19	exon	130209953	130209957	.	-	.	gene_id "6136_-_Hs.408054.1.3_POST"; length 5.0
chr7	ucsc_hg19	exon	6441947	6442245	.	+	.	gene_id "5879_+_Hs.413812.1.11_PRE"; length 299.0
chr7	ucsc_hg19	exon	6442246	6443598	.	+	.	length 1353.0; gene_id "5879_+_Hs.413812.1.11_POST"
chr19	ucsc_hg19	exon	44235306	44235826	.	-	.	gene_id "56006_-_Hs.466875.1.2_PRE"; length 521.0
chr19	ucsc_hg19	exon	44235301	44235305	.	-	.	gene_id "56006_-_Hs.466875.1.2_POST"; length 5.0
chr7	ucsc_hg19	exon	43992249	43993159	.	+	.	gene_id "51619_+_Hs.19196.1.16_PRE"; length 911.0
chr7	ucsc_hg19	exon	43993160	43995735	.	+	.	length 2576.0; gene_id "51619_+_Hs.19196.1.16_POST"
chrX	ucsc_hg19	exon	53116958	53117719	.	+	.	gene_id "64061_+_Hs.136164.1.17_PRE"; length 762.0
chrX	ucsc_hg19	exon	53117720	53117728	.	+	.	length 9.0; gene_id "64061_+_Hs.136164.1.17_POST"
chr5	ucsc_hg19	exon	140048918	140050381	.	+	.	length 1464.0; gene_id "54853_+_Hs.552623.1.1_PRE"
chr5	ucsc_hg19	exon	140050382	140050553	.	+	.	gene_id "54853_+_Hs.552623.1.1_POST"; length 172.0
chr19	ucsc_hg19	exon	55670034	55670817	.	-	.	length 784.0; gene_id "352909_-_Hs.351582.1.1_PRE"
chr19	ucsc_hg19	exon	55670029	55670033	.	-	.	gene_id "352909_-_Hs.351582.1.1_POST"; length 5.0
chr3	ucsc_hg19	exon	176742980	176743312	.	-	.	gene_id "79718_-_Hs.438970.1.10_PRE"; length 333.0
chr3	ucsc_hg19	exon	176738542	176742979	.	-	.	length 4438.0; gene_id "79718_-_Hs.438970.1.10_POST"
chr6	ucsc_hg19	exon	109713938	109714140	.	-	.	gene_id "285755_-_Hs.32234.1.1_PRE"; length 203.0
chr6	ucsc_hg19	exon	109711418	109713937	.	-	.	length 2520.0; gene_id "285755_-_Hs.32234.1.1_POST"
chr7	ucsc_hg19	exon	128097255	128097984	.	+	.	gene_id "29923_+_Hs.521171.1.6_PRE"; length 730.0
chr7	ucsc_hg19	exon	128097985	128098472	.	+	.	length 488.0; gene_id "29923_+_Hs.521171.1.6_POST"
chr12	ucsc_hg19	exon	79842698	79844053	.	+	.	length 1356.0; gene_id "6857_+_Hs.310545.1.18_PRE"
chr12	ucsc_hg19	exon	79844054	79845788	.	+	.	length 1735.0; gene_id "6857_+_Hs.310545.1.18_POST"
chr12	ucsc_hg19	exon	20905240	20905538	.	+	.	gene_id "53919_+_Hs.47261.1.8_PRE"; length 299.0
chr12	ucsc_hg19	exon	20905539	20906320	.	+	.	length 782.0; gene_id "53919_+_Hs.47261.1.8_POST"
chr17	ucsc_hg19	exon	34398311	34398829	.	+	.	length 519.0; gene_id "6362_+_Hs.143961.1.11_PRE"
chr17	ucsc_hg19	exon	34398830	34398841	.	+	.	gene_id "6362_+_Hs.143961.1.11_POST"; length 12.0
chr16	ucsc_hg19	exon	53635492	53636100	.	-	.	gene_id "23322_-_Hs.298382.1.5_PRE"; length 609.0
chr16	ucsc_hg19	exon	53633818	53635491	.	-	.	length 1674.0; gene_id "23322_-_Hs.298382.1.5_POST"
chr4	ucsc_hg19	exon	140637907	140641477	.	-	.	gene_id "55534_-_Hs.444627.1.2_PRE"; length 3571.0
chr4	ucsc_hg19	exon	140637546	140637906	.	-	.	length 361.0; gene_id "55534_-_Hs.444627.1.2_POST"
chrX	ucsc_hg19	exon	100650716	100650782	.	+	.	length 67.0; gene_id "6173_+_Hs.432485.1.11_PRE"
chrX	ucsc_hg19	exon	100650783	100651142	.	+	.	length 360.0; gene_id "6173_+_Hs.432485.1.11_POST"
chr8	ucsc_hg19	exon	97251649	97251913	.	-	.	length 265.0; gene_id "51001_-_Hs.308613.1.1_PRE"
chr8	ucsc_hg19	exon	97251626	97251648	.	-	.	gene_id "51001_-_Hs.308613.1.1_POST"; length 23.0
chr18	ucsc_hg19	exon	21111837	21112248	.	-	.	gene_id "4864_-_Hs.464779.1.10_PRE"; length 412.0
chr18	ucsc_hg19	exon	21111463	21111836	.	-	.	gene_id "4864_-_Hs.464779.1.10_POST"; length 374.0
chr4	ucsc_hg19	exon	77969213	77969815	.	-	.	gene_id "10983_-_Hs.518827.1.6_PRE"; length 603.0
chr4	ucsc_hg19	exon	77969177	77969212	.	-	.	length 36.0; gene_id "10983_-_Hs.518827.1.6_POST"
chr6	ucsc_hg19	exon	100956666	100957409	.	-	.	gene_id "10973_-_Hs.486031.1.4_PRE"; length 744.0
chr6	ucsc_hg19	exon	100956071	100956665	.	-	.	length 595.0; gene_id "10973_-_Hs.486031.1.4_POST"
chr3	ucsc_hg19	exon	119545526	119545702	.	-	.	gene_id "2932_-_Hs.445733.1.3_PRE"; length 177.0
chr3	ucsc_hg19	exon	119540802	119545525	.	-	.	length 4724.0; gene_id "2932_-_Hs.445733.1.3_POST"
chr1	ucsc_hg19	exon	183524699	183525365	.	-	.	length 667.0; gene_id "4688_-_Hs.518604.1.1_PRE"
chr1	ucsc_hg19	exon	183524697	183524698	.	-	.	gene_id "4688_-_Hs.518604.1.1_POST"; length 2.0
chr16	ucsc_hg19	exon	31393124	31394258	.	+	.	gene_id "3687_+_Hs.248472.1.23_PRE"; length 1135.0
chr16	ucsc_hg19	exon	31394259	31394318	.	+	.	gene_id "3687_+_Hs.248472.1.23_POST"; length 60.0
chr1	ucsc_hg19	exon	224345054	224345667	.	+	.	length 614.0; gene_id "23219_+_Hs.64691.1.12_PRE"
chr1	ucsc_hg19	exon	224345668	224349749	.	+	.	gene_id "23219_+_Hs.64691.1.12_POST"; length 4082.0
chr7	ucsc_hg19	exon	66703295	66704499	.	+	.	gene_id "55253_+_Hs.520917.1.31_PRE"; length 1205.0
chr7	ucsc_hg19	exon	66704500	66704507	.	+	.	gene_id "55253_+_Hs.520917.1.31_POST"; length 8.0
chr11	ucsc_hg19	exon	102814487	102815095	.	-	.	length 609.0; gene_id "4322_-_Hs.2936.1.3_PRE"
chr11	ucsc_hg19	exon	102813721	102814486	.	-	.	gene_id "4322_-_Hs.2936.1.3_POST"; length 766.0
chr2	ucsc_hg19	exon	42980514	42981211	.	+	.	length 698.0; gene_id "57504_+_Hs.435413.1.39_PRE"
chr2	ucsc_hg19	exon	42981212	42984087	.	+	.	gene_id "57504_+_Hs.435413.1.39_POST"; length 2876.0
chr17	ucsc_hg19	exon	73496345	73497251	.	-	.	length 907.0; gene_id "57513_-_Hs.274408.1.1_PRE"
chr17	ucsc_hg19	exon	73496341	73496344	.	-	.	length 4.0; gene_id "57513_-_Hs.274408.1.1_POST"
chr11	ucsc_hg19	exon	73711334	73712571	.	-	.	length 1238.0; gene_id "7352_-_Hs.101337.1.1_PRE"
chr11	ucsc_hg19	exon	73711326	73711333	.	-	.	gene_id "7352_-_Hs.101337.1.1_POST"; length 8.0
chr22	ucsc_hg19	exon	21241967	21242188	.	+	.	gene_id "9342_+_Hs.108002.1.9_PRE"; length 222.0
chr22	ucsc_hg19	exon	21242189	21245501	.	+	.	gene_id "9342_+_Hs.108002.1.9_POST"; length 3313.0
chr1	ucsc_hg19	exon	241796553	241799232	.	-	.	length 2680.0; gene_id "1122_-_Hs.170129.1.2_PRE"
chr1	ucsc_hg19	exon	241792167	241796552	.	-	.	gene_id "1122_-_Hs.170129.1.2_POST"; length 4386.0
chr5	ucsc_hg19	exon	125971724	125971969	.	+	.	gene_id "389320_+_Hs.177983.1.1_PRE"; length 246.0
chr5	ucsc_hg19	exon	125971970	125971974	.	+	.	length 5.0; gene_id "389320_+_Hs.177983.1.1_POST"
chr6	ucsc_hg19	exon	41765383	41766667	.	-	.	length 1285.0; gene_id "25862_-_Hs.269254.1.4_PRE"
chr6	ucsc_hg19	exon	41757634	41765382	.	-	.	gene_id "25862_-_Hs.269254.1.4_POST"; length 6828.0
chr17	ucsc_hg19	exon	46673115	46674034	.	-	.	gene_id "3216_-_Hs.98428.1.2_PRE"; length 920.0
chr17	ucsc_hg19	exon	46673099	46673114	.	-	.	length 16.0; gene_id "3216_-_Hs.98428.1.2_POST"
chr2	ucsc_hg19	exon	219028049	219029967	.	-	.	gene_id "3577_-_Hs.194778.1.2_PRE"; length 1919.0
chr2	ucsc_hg19	exon	219027568	219028048	.	-	.	gene_id "3577_-_Hs.194778.1.2_POST"; length 481.0
chr3	ucsc_hg19	exon	69104532	69104676	.	-	.	gene_id "9039_-_Hs.154320.1.8_PRE"; length 145.0
chr3	ucsc_hg19	exon	69103881	69104531	.	-	.	length 651.0; gene_id "9039_-_Hs.154320.1.8_POST"
chr4	ucsc_hg19	exon	175412911	175413245	.	-	.	gene_id "3248_-_Hs.77348.1.12_PRE"; length 335.0
chr4	ucsc_hg19	exon	175411328	175412910	.	-	.	length 1583.0; gene_id "3248_-_Hs.77348.1.12_POST"
chr18	ucsc_hg19	exon	59712578	59713212	.	-	.	length 635.0; gene_id "23556_-_Hs.157031.1.5_PRE"
chr18	ucsc_hg19	exon	59711458	59712577	.	-	.	gene_id "23556_-_Hs.157031.1.5_POST"; length 1120.0
chr20	ucsc_hg19	exon	740725	741882	.	-	.	length 1158.0; gene_id "113278_-_Hs.283865.1.1_PRE"
chr20	ucsc_hg19	exon	740724	740724	.	-	.	gene_id "113278_-_Hs.283865.1.1_POST"; length 1.0
chr2	ucsc_hg19	exon	171716219	171717443	.	+	.	gene_id "2571_+_Hs.420036.1.24_PRE"; length 1225.0
chr2	ucsc_hg19	exon	171717444	171717659	.	+	.	length 216.0; gene_id "2571_+_Hs.420036.1.24_POST"
chrX	ucsc_hg19	exon	134419726	134421778	.	-	.	gene_id "7626_-_Hs.533540.1.4_PRE"; length 2053.0
chrX	ucsc_hg19	exon	134419719	134419725	.	-	.	length 7.0; gene_id "7626_-_Hs.533540.1.4_POST"
chr10	ucsc_hg19	exon	98354965	98355391	.	-	.	gene_id "118788_-_Hs.310456.1.7_PRE"; length 427.0
chr10	ucsc_hg19	exon	98353069	98354964	.	-	.	length 1896.0; gene_id "118788_-_Hs.310456.1.7_POST"
chr1	ucsc_hg19	exon	78395001	78395134	.	+	.	length 134.0; gene_id "91624_+_Hs.22370.1.10_PRE"
chr1	ucsc_hg19	exon	78395135	78409578	.	+	.	length 2094.0; gene_id "91624_+_Hs.22370.1.10_POST"
chr16	ucsc_hg19	exon	1826717	1827444	.	-	.	gene_id "90864_-_Hs.7247.1.1_PRE"; length 728.0
chr16	ucsc_hg19	exon	1826713	1826716	.	-	.	length 4.0; gene_id "90864_-_Hs.7247.1.1_POST"
chr12	ucsc_hg19	exon	49314951	49315354	.	+	.	length 404.0; gene_id "85478_+_Hs.512805.1.10_PRE"
chr12	ucsc_hg19	exon	49315355	49315359	.	+	.	gene_id "85478_+_Hs.512805.1.10_POST"; length 5.0
chr2	ucsc_hg19	exon	152342096	152342447	.	-	.	gene_id "4703_-_Hs.551508.1.5_PRE"; length 352.0
chr2	ucsc_hg19	exon	152341853	152342095	.	-	.	length 243.0; gene_id "4703_-_Hs.551508.1.5_POST"
chr19	ucsc_hg19	exon	42932883	42933133	.	-	.	gene_id "284340_-_Hs.445586.1.4_PRE"; length 251.0
chr19	ucsc_hg19	exon	42932695	42932882	.	-	.	length 188.0; gene_id "284340_-_Hs.445586.1.4_POST"
chrX	ucsc_hg19	exon	103045455	103045980	.	+	.	length 526.0; gene_id "5354_+_Hs.1787.1.20_PRE"
chrX	ucsc_hg19	exon	103045981	103047547	.	+	.	length 1567.0; gene_id "5354_+_Hs.1787.1.20_POST"
chr8	ucsc_hg19	exon	54628234	54628584	.	-	.	length 351.0; gene_id "51606_-_Hs.491737.1.4_PRE"
chr8	ucsc_hg19	exon	54628103	54628233	.	-	.	gene_id "51606_-_Hs.491737.1.4_POST"; length 131.0
chr9	ucsc_hg19	exon	72967107	72967336	.	+	.	gene_id "23137_+_Hs.534189.1.32_PRE"; length 230.0
chr9	ucsc_hg19	exon	72967337	72969789	.	+	.	gene_id "23137_+_Hs.534189.1.32_POST"; length 2453.0
chr7	ucsc_hg19	exon	132470126	132470421	.	-	.	gene_id "54927_-_Hs.131434.1.7_PRE"; length 296.0
chr7	ucsc_hg19	exon	132469623	132470125	.	-	.	length 503.0; gene_id "54927_-_Hs.131434.1.7_POST"
chr12	ucsc_hg19	exon	92536908	92538223	.	-	.	gene_id "694_-_Hs.255935.1.3_PRE"; length 1316.0
chr12	ucsc_hg19	exon	92534054	92536907	.	-	.	length 2854.0; gene_id "694_-_Hs.255935.1.3_POST"
chr4	ucsc_hg19	exon	186284539	186284664	.	+	.	gene_id "83891_+_Hs.369091.1.34_PRE"; length 126.0
chr4	ucsc_hg19	exon	186284665	186285120	.	+	.	length 456.0; gene_id "83891_+_Hs.369091.1.34_POST"
chr2	ucsc_hg19	exon	220371420	220371711	.	+	.	length 292.0; gene_id "29926_+_Hs.27059.1.26_PRE"
chr2	ucsc_hg19	exon	220371712	220371718	.	+	.	gene_id "29926_+_Hs.27059.1.26_POST"; length 7.0
chr11	ucsc_hg19	exon	62443975	62444477	.	-	.	gene_id "51035_-_Hs.351296.1.1_PRE"; length 503.0
chr11	ucsc_hg19	exon	62443970	62443974	.	-	.	gene_id "51035_-_Hs.351296.1.1_POST"; length 5.0
chr2	ucsc_hg19	exon	64120205	64120669	.	-	.	length 465.0; gene_id "51542_-_Hs.48499.1.6_PRE"
chr2	ucsc_hg19	exon	64119667	64120204	.	-	.	gene_id "51542_-_Hs.48499.1.6_POST"; length 538.0
chr11	ucsc_hg19	exon	67803929	67804110	.	+	.	gene_id "4728_+_Hs.90443.1.20_PRE"; length 182.0
chr11	ucsc_hg19	exon	67804111	67804114	.	+	.	gene_id "4728_+_Hs.90443.1.20_POST"; length 4.0
chr7	ucsc_hg19	exon	43906159	43906581	.	-	.	length 423.0; gene_id "100534592_-_Hs.284286.1.2_PRE"
chr7	ucsc_hg19	exon	43906157	43906158	.	-	.	gene_id "100534592_-_Hs.284286.1.2_POST"; length 2.0
chr8	ucsc_hg19	exon	101715455	101715587	.	-	.	length 133.0; gene_id "26986_-_Hs.387804.1.3_PRE"
chr8	ucsc_hg19	exon	101715144	101715454	.	-	.	gene_id "26986_-_Hs.387804.1.3_POST"; length 311.0
chr21	ucsc_hg19	exon	45193833	45194211	.	-	.	length 379.0; gene_id "1476_-_Hs.695.1.3_PRE"
chr21	ucsc_hg19	exon	45193546	45193832	.	-	.	length 287.0; gene_id "1476_-_Hs.695.1.3_POST"
chrX	ucsc_hg19	exon	134945967	134946214	.	-	.	length 248.0; gene_id "102723631_-_Hs.460934.1.3_PRE"
chrX	ucsc_hg19	exon	134945651	134945966	.	-	.	gene_id "102723631_-_Hs.460934.1.3_POST"; length 316.0
chr19	ucsc_hg19	exon	34991034	34992076	.	+	.	gene_id "126374_+_Hs.551575.1.10_PRE"; length 1043.0
chr19	ucsc_hg19	exon	34992077	34992085	.	+	.	gene_id "126374_+_Hs.551575.1.10_POST"; length 9.0
chr14	ucsc_hg19	exon	23516276	23516583	.	-	.	length 308.0; gene_id "64403_-_Hs.155912.1.1_PRE"
chr14	ucsc_hg19	exon	23516270	23516275	.	-	.	gene_id "64403_-_Hs.155912.1.1_POST"; length 6.0
chr13	ucsc_hg19	exon	39585284	39585624	.	-	.	gene_id "80209_-_Hs.318526.1.8_PRE"; length 341.0
chr13	ucsc_hg19	exon	39584002	39585283	.	-	.	length 1282.0; gene_id "80209_-_Hs.318526.1.8_POST"
chr19	ucsc_hg19	exon	12786641	12786747	.	-	.	length 107.0; gene_id "1725_-_Hs.334626.1.24_PRE"
chr19	ucsc_hg19	exon	12786531	12786640	.	-	.	gene_id "1725_-_Hs.334626.1.24_POST"; length 110.0
chr22	ucsc_hg19	exon	20099826	20100339	.	-	.	gene_id "27037_-_Hs.552590.1.4_PRE"; length 514.0
chr22	ucsc_hg19	exon	20099389	20099825	.	-	.	length 437.0; gene_id "27037_-_Hs.552590.1.4_POST"
chr1	ucsc_hg19	exon	20976927	20977229	.	+	.	gene_id "65018_+_Hs.389171.1.17_PRE"; length 303.0
chr1	ucsc_hg19	exon	20977230	20978004	.	+	.	gene_id "65018_+_Hs.389171.1.17_POST"; length 775.0
chr21	ucsc_hg19	exon	47987283	47989551	.	+	.	gene_id "23181_+_Hs.189585.1.52_PRE"; length 2269.0
chr21	ucsc_hg19	exon	47989552	47989926	.	+	.	length 375.0; gene_id "23181_+_Hs.189585.1.52_POST"
chr11	ucsc_hg19	exon	17803217	17803642	.	+	.	gene_id "3746_+_Hs.523508.1.2_PRE"; length 426.0
chr11	ucsc_hg19	exon	17803643	17804602	.	+	.	length 960.0; gene_id "3746_+_Hs.523508.1.2_POST"
chr20	ucsc_hg19	exon	37005267	37005652	.	+	.	length 386.0; gene_id "3929_+_Hs.154078.1.26_PRE"
chr20	ucsc_hg19	exon	37005653	37005653	.	+	.	gene_id "3929_+_Hs.154078.1.26_POST"; length 1.0
chr5	ucsc_hg19	exon	132018178	132018367	.	+	.	length 190.0; gene_id "3565_+_Hs.73917.1.4_PRE"
chr5	ucsc_hg19	exon	132018368	132018370	.	+	.	gene_id "3565_+_Hs.73917.1.4_POST"; length 3.0
chr17	ucsc_hg19	exon	48356556	48357149	.	+	.	gene_id "162461_+_Hs.224630.1.10_PRE"; length 594.0
chr17	ucsc_hg19	exon	48357150	48358846	.	+	.	length 1697.0; gene_id "162461_+_Hs.224630.1.10_POST"
chr11	ucsc_hg19	exon	46624870	46625459	.	-	.	gene_id "283254_-_Hs.127403.1.2_PRE"; length 590.0
chr11	ucsc_hg19	exon	46624856	46624869	.	-	.	length 14.0; gene_id "283254_-_Hs.127403.1.2_POST"
chr12	ucsc_hg19	exon	53693053	53693230	.	+	.	gene_id "5204_+_Hs.288856.1.13_PRE"; length 178.0
chr12	ucsc_hg19	exon	53693231	53693234	.	+	.	length 4.0; gene_id "5204_+_Hs.288856.1.13_POST"
chr12	ucsc_hg19	exon	82746760	82747091	.	-	.	length 332.0; gene_id "29080_-_Hs.90527.1.4_PRE"
chr12	ucsc_hg19	exon	82746083	82746759	.	-	.	length 677.0; gene_id "29080_-_Hs.90527.1.4_POST"
chr4	ucsc_hg19	exon	84328499	84328713	.	-	.	gene_id "113510_-_Hs.480101.1.2_PRE"; length 215.0
chr4	ucsc_hg19	exon	84328496	84328498	.	-	.	length 3.0; gene_id "113510_-_Hs.480101.1.2_POST"
chr6	ucsc_hg19	exon	26094414	26094577	.	+	.	length 164.0; gene_id "3077_+_Hs.233325.1.9_PRE"
chr6	ucsc_hg19	exon	26094578	26095469	.	+	.	gene_id "3077_+_Hs.233325.1.9_POST"; length 892.0
chr15	ucsc_hg19	exon	31727573	31727858	.	+	.	gene_id "51621_+_Hs.376443.1.3_PRE"; length 286.0
chr15	ucsc_hg19	exon	31727859	31727868	.	+	.	length 10.0; gene_id "51621_+_Hs.376443.1.3_POST"
chr11	ucsc_hg19	exon	64894828	64895960	.	-	.	gene_id "84447_-_Hs.75859.1.11_PRE"; length 1133.0
chr11	ucsc_hg19	exon	64894751	64894827	.	-	.	length 77.0; gene_id "84447_-_Hs.75859.1.11_POST"
chr2	ucsc_hg19	exon	198415239	198415637	.	+	.	length 399.0; gene_id "25843_+_Hs.205173.1.9_PRE"
chr2	ucsc_hg19	exon	198415638	198418423	.	+	.	length 2786.0; gene_id "25843_+_Hs.205173.1.9_POST"
chr10	ucsc_hg19	exon	23728198	23730092	.	+	.	length 1895.0; gene_id "220213_+_Hs.499042.1.1_PRE"
chr10	ucsc_hg19	exon	23730093	23731310	.	+	.	gene_id "220213_+_Hs.499042.1.1_POST"; length 1218.0
chr6	ucsc_hg19	exon	39869589	39872310	.	+	.	gene_id "23500_+_Hs.436590.1.27_PRE"; length 2722.0
chr6	ucsc_hg19	exon	39872311	39872653	.	+	.	gene_id "23500_+_Hs.436590.1.27_POST"; length 343.0
chr9	ucsc_hg19	exon	139567598	139568379	.	-	.	gene_id "10555_-_Hs.320151.1.2_PRE"; length 782.0
chr9	ucsc_hg19	exon	139567595	139567597	.	-	.	length 3.0; gene_id "10555_-_Hs.320151.1.2_POST"
chr3	ucsc_hg19	exon	44906532	44907156	.	+	.	gene_id "131616_+_Hs.432780.1.14_PRE"; length 625.0
chr3	ucsc_hg19	exon	44907157	44907159	.	+	.	length 3.0; gene_id "131616_+_Hs.432780.1.14_POST"
chr22	ucsc_hg19	exon	31600475	31601156	.	+	.	gene_id "91445_+_Hs.517553.1.16_PRE"; length 682.0
chr22	ucsc_hg19	exon	31601157	31603005	.	+	.	length 1849.0; gene_id "91445_+_Hs.517553.1.16_POST"
chr6	ucsc_hg19	exon	31783291	31785715	.	+	.	length 2425.0; gene_id "3303_+_Hs.520028.1.1_PRE"
chr6	ucsc_hg19	exon	31785716	31785719	.	+	.	gene_id "3303_+_Hs.520028.1.1_POST"; length 4.0
chr4	ucsc_hg19	exon	5016317	5016961	.	-	.	gene_id "54360_-_Hs.13872.1.1_PRE"; length 645.0
chr4	ucsc_hg19	exon	5016314	5016316	.	-	.	gene_id "54360_-_Hs.13872.1.1_POST"; length 3.0
chr2	ucsc_hg19	exon	197063978	197066112	.	-	.	length 2135.0; gene_id "57520_-_Hs.314436.1.1_PRE"
chr2	ucsc_hg19	exon	197063975	197063977	.	-	.	gene_id "57520_-_Hs.314436.1.1_POST"; length 3.0
chr3	ucsc_hg19	exon	158322886	158323005	.	+	.	gene_id "4291_+_Hs.85195.1.14_PRE"; length 120.0
chr3	ucsc_hg19	exon	158323006	158324249	.	+	.	gene_id "4291_+_Hs.85195.1.14_POST"; length 1244.0
chr17	ucsc_hg19	exon	47778683	47778872	.	-	.	length 190.0; gene_id "10237_-_Hs.154073.1.3_PRE"
chr17	ucsc_hg19	exon	47778296	47778682	.	-	.	gene_id "10237_-_Hs.154073.1.3_POST"; length 387.0
chr8	ucsc_hg19	exon	22107909	22108676	.	+	.	length 768.0; gene_id "661_+_Hs.148342.1.28_PRE"
chr8	ucsc_hg19	exon	22108677	22108680	.	+	.	gene_id "661_+_Hs.148342.1.28_POST"; length 4.0
chr16	ucsc_hg19	exon	67196751	67198076	.	+	.	length 1326.0; gene_id "55336_+_Hs.75486.1.9_PRE"
chr16	ucsc_hg19	exon	67198077	67198077	.	+	.	length 1.0; gene_id "55336_+_Hs.75486.1.9_POST"
chrX	ucsc_hg19	exon	118672115	118673752	.	-	.	length 1638.0; gene_id "63932_-_Hs.248572.1.1_PRE"
chrX	ucsc_hg19	exon	118672112	118672114	.	-	.	gene_id "63932_-_Hs.248572.1.1_POST"; length 3.0
chr6	ucsc_hg19	exon	31556274	31556534	.	+	.	gene_id "7940_+_Hs.436066.1.10_PRE"; length 261.0
chr6	ucsc_hg19	exon	31556535	31556686	.	+	.	gene_id "7940_+_Hs.436066.1.10_POST"; length 152.0
chr5	ucsc_hg19	exon	162918118	162918943	.	+	.	length 826.0; gene_id "3161_+_Hs.72550.1.39_PRE"
chr5	ucsc_hg19	exon	162918944	162918953	.	+	.	gene_id "3161_+_Hs.72550.1.39_POST"; length 10.0
chr10	ucsc_hg19	exon	61789157	61789584	.	-	.	gene_id "288_-_Hs.499725.1.4_PRE"; length 428.0
chr10	ucsc_hg19	exon	61786056	61789156	.	-	.	length 3101.0; gene_id "288_-_Hs.499725.1.4_POST"
chr3	ucsc_hg19	exon	111732257	111732730	.	+	.	length 474.0; gene_id "29114_+_Hs.169330.1.14_PRE"
chr3	ucsc_hg19	exon	111732731	111732735	.	+	.	gene_id "29114_+_Hs.169330.1.14_POST"; length 5.0
chr9	ucsc_hg19	exon	117095349	117095533	.	+	.	gene_id "5005_+_Hs.494894.1.19_PRE"; length 185.0
chr9	ucsc_hg19	exon	117095534	117095536	.	+	.	length 3.0; gene_id "5005_+_Hs.494894.1.19_POST"
chr19	ucsc_hg19	exon	7987330	7988126	.	+	.	gene_id "6618_+_Hs.515109.1.17_PRE"; length 797.0
chr19	ucsc_hg19	exon	7988127	7988136	.	+	.	gene_id "6618_+_Hs.515109.1.17_POST"; length 10.0
chr17	ucsc_hg19	exon	8633256	8633525	.	-	.	gene_id "146849_-_Hs.121438.1.1_PRE"; length 270.0
chr17	ucsc_hg19	exon	8633246	8633255	.	-	.	length 10.0; gene_id "146849_-_Hs.121438.1.1_POST"
chr2	ucsc_hg19	exon	201686870	201686949	.	+	.	gene_id "9689_+_Hs.355983.1.24_PRE"; length 80.0
chr2	ucsc_hg19	exon	201686950	201688569	.	+	.	length 1620.0; gene_id "9689_+_Hs.355983.1.24_POST"
chr15	ucsc_hg19	exon	83501981	83503411	.	+	.	length 1431.0; gene_id "123720_+_Hs.377360.1.12_PRE"
chr15	ucsc_hg19	exon	83503412	83503613	.	+	.	gene_id "123720_+_Hs.377360.1.12_POST"; length 202.0
chr9	ucsc_hg19	exon	99403537	99404168	.	-	.	length 632.0; gene_id "195827_-_Hs.44640.1.1_PRE"
chr9	ucsc_hg19	exon	99403533	99403536	.	-	.	gene_id "195827_-_Hs.44640.1.1_POST"; length 4.0
chr8	ucsc_hg19	exon	54138287	54142389	.	-	.	gene_id "4986_-_Hs.106795.1.1_PRE"; length 4103.0
chr8	ucsc_hg19	exon	54138276	54138286	.	-	.	length 11.0; gene_id "4986_-_Hs.106795.1.1_POST"
chr4	ucsc_hg19	exon	57325538	57325826	.	+	.	gene_id "10606_+_Hs.518774.1.17_PRE"; length 289.0
chr4	ucsc_hg19	exon	57325827	57327534	.	+	.	length 1708.0; gene_id "10606_+_Hs.518774.1.17_POST"
chr1	ucsc_hg19	exon	10521324	10523266	.	-	.	gene_id "1676_-_Hs.484782.1.6_PRE"; length 1943.0
chr1	ucsc_hg19	exon	10520603	10521323	.	-	.	length 721.0; gene_id "1676_-_Hs.484782.1.6_POST"
chr1	ucsc_hg19	exon	84880211	84880687	.	+	.	length 477.0; gene_id "58511_+_Hs.129142.1.6_PRE"
chr1	ucsc_hg19	exon	84880688	84880691	.	+	.	length 4.0; gene_id "58511_+_Hs.129142.1.6_POST"
chr19	ucsc_hg19	exon	36357059	36358034	.	+	.	gene_id "84063_+_Hs.145729.1.11_PRE"; length 976.0
chr19	ucsc_hg19	exon	36358035	36358048	.	+	.	length 14.0; gene_id "84063_+_Hs.145729.1.11_POST"
chr4	ucsc_hg19	exon	52961046	52961215	.	+	.	length 170.0; gene_id "132671_+_Hs.527090.1.14_PRE"
chr4	ucsc_hg19	exon	52961216	52963471	.	+	.	gene_id "132671_+_Hs.527090.1.14_POST"; length 2256.0
chr5	ucsc_hg19	exon	179224661	179225068	.	-	.	gene_id "11282_-_Hs.437277.1.2_PRE"; length 408.0
chr5	ucsc_hg19	exon	179224598	179224660	.	-	.	length 63.0; gene_id "11282_-_Hs.437277.1.2_POST"
chr18	ucsc_hg19	exon	211133	211875	.	+	.	gene_id "9097_+_Hs.464416.1.27_PRE"; length 743.0
chr18	ucsc_hg19	exon	211876	213739	.	+	.	length 1864.0; gene_id "9097_+_Hs.464416.1.27_POST"
chr9	ucsc_hg19	exon	4585312	4587261	.	+	.	length 1950.0; gene_id "6505_+_Hs.444915.1.22_PRE"
chr9	ucsc_hg19	exon	4587262	4587469	.	+	.	length 208.0; gene_id "6505_+_Hs.444915.1.22_POST"
chr16	ucsc_hg19	exon	16243555	16244098	.	-	.	length 544.0; gene_id "368_-_Hs.442182.1.3_PRE"
chr16	ucsc_hg19	exon	16243422	16243554	.	-	.	gene_id "368_-_Hs.442182.1.3_POST"; length 133.0
chr9	ucsc_hg19	exon	123939441	123939884	.	+	.	gene_id "11064_+_Hs.246344.1.63_PRE"; length 444.0
chr9	ucsc_hg19	exon	123939885	123939886	.	+	.	gene_id "11064_+_Hs.246344.1.63_POST"; length 2.0
chr2	ucsc_hg19	exon	220439416	220440428	.	+	.	gene_id "3623_+_Hs.407506.1.7_PRE"; length 1013.0
chr2	ucsc_hg19	exon	220440429	220440435	.	+	.	length 7.0; gene_id "3623_+_Hs.407506.1.7_POST"
chr1	ucsc_hg19	exon	109745535	109745851	.	+	.	gene_id "57535_+_Hs.262811.1.38_PRE"; length 317.0
chr1	ucsc_hg19	exon	109745852	109749403	.	+	.	length 3552.0; gene_id "57535_+_Hs.262811.1.38_POST"
chr10	ucsc_hg19	exon	74694942	74695496	.	-	.	gene_id "84647_-_Hs.333175.1.1_PRE"; length 555.0
chr10	ucsc_hg19	exon	74694938	74694941	.	-	.	length 4.0; gene_id "84647_-_Hs.333175.1.1_POST"
chr1	ucsc_hg19	exon	17690017	17690494	.	+	.	length 478.0; gene_id "23569_+_Hs.522969.1.19_PRE"
chr1	ucsc_hg19	exon	17690495	17690495	.	+	.	gene_id "23569_+_Hs.522969.1.19_POST"; length 1.0
chr6	ucsc_hg19	exon	127912688	127912962	.	+	.	gene_id "352999_+_Hs.226268.1.8_PRE"; length 275.0
chr6	ucsc_hg19	exon	127912963	127912963	.	+	.	gene_id "352999_+_Hs.226268.1.8_POST"; length 1.0
chr4	ucsc_hg19	exon	68338201	68338393	.	-	.	length 193.0; gene_id "1060_-_Hs.479867.1.3_PRE"
chr4	ucsc_hg19	exon	68337989	68338200	.	-	.	gene_id "1060_-_Hs.479867.1.3_POST"; length 212.0
chr11	ucsc_hg19	exon	18553515	18554034	.	-	.	gene_id "55293_-_Hs.407991.1.4_PRE"; length 520.0
chr11	ucsc_hg19	exon	18552950	18553514	.	-	.	gene_id "55293_-_Hs.407991.1.4_POST"; length 565.0
chr6	ucsc_hg19	exon	88775900	88776141	.	+	.	length 242.0; gene_id "81833_+_Hs.161241.1.6_PRE"
chr6	ucsc_hg19	exon	88776142	88776550	.	+	.	gene_id "81833_+_Hs.161241.1.6_POST"; length 409.0
chr16	ucsc_hg19	exon	68293049	68294958	.	+	.	length 1910.0; gene_id "23659_+_Hs.513685.1.22_PRE"
chr16	ucsc_hg19	exon	68294959	68294961	.	+	.	gene_id "23659_+_Hs.513685.1.22_POST"; length 3.0
chr15	ucsc_hg19	exon	90207966	90209173	.	-	.	length 1208.0; gene_id "5346_-_Hs.103253.1.2_PRE"
chr15	ucsc_hg19	exon	90207600	90207965	.	-	.	length 366.0; gene_id "5346_-_Hs.103253.1.2_POST"
chr10	ucsc_hg19	exon	70242782	70243345	.	-	.	length 564.0; gene_id "8034_-_Hs.180408.1.5_PRE"
chr10	ucsc_hg19	exon	70242090	70242781	.	-	.	gene_id "8034_-_Hs.180408.1.5_POST"; length 692.0
chr20	ucsc_hg19	exon	18744004	18744038	.	+	.	gene_id "92675_+_Hs.434207.1.11_PRE"; length 35.0
chr20	ucsc_hg19	exon	18744039	18744560	.	+	.	gene_id "92675_+_Hs.434207.1.11_POST"; length 522.0
chr2	ucsc_hg19	exon	133403376	133403853	.	-	.	length 478.0; gene_id "116372_-_Hs.432395.1.7_PRE"
chr2	ucsc_hg19	exon	133402337	133403375	.	-	.	gene_id "116372_-_Hs.432395.1.7_POST"; length 1039.0
chr6	ucsc_hg19	exon	37179957	37180772	.	-	.	gene_id "221468_-_Hs.520101.1.1_PRE"; length 816.0
chr6	ucsc_hg19	exon	37179954	37179956	.	-	.	length 3.0; gene_id "221468_-_Hs.520101.1.1_POST"
chr6	ucsc_hg19	exon	97586997	97588627	.	+	.	length 1631.0; gene_id "114792_+_Hs.45056.1.12_PRE"
chr6	ucsc_hg19	exon	97588628	97588630	.	+	.	gene_id "114792_+_Hs.45056.1.12_POST"; length 3.0
chr7	ucsc_hg19	exon	143087671	143088200	.	+	.	gene_id "7791_+_Hs.490415.1.19_PRE"; length 530.0
chr7	ucsc_hg19	exon	143088201	143088206	.	+	.	length 6.0; gene_id "7791_+_Hs.490415.1.19_POST"
chr19	ucsc_hg19	exon	42411257	42411599	.	+	.	gene_id "9138_+_Hs.278186.1.63_PRE"; length 343.0
chr19	ucsc_hg19	exon	42411600	42411604	.	+	.	gene_id "9138_+_Hs.278186.1.63_POST"; length 5.0
chr13	ucsc_hg19	exon	76179865	76180069	.	+	.	gene_id "7347_+_Hs.162241.1.16_PRE"; length 205.0
chr13	ucsc_hg19	exon	76180070	76180156	.	+	.	length 87.0; gene_id "7347_+_Hs.162241.1.16_POST"
chr12	ucsc_hg19	exon	56397402	56399144	.	+	.	gene_id "6821_+_Hs.534353.1.14_PRE"; length 1743.0
chr12	ucsc_hg19	exon	56399145	56399309	.	+	.	length 165.0; gene_id "6821_+_Hs.534353.1.14_POST"
chr2	ucsc_hg19	exon	37872311	37873965	.	-	.	length 1655.0; gene_id "10602_-_Hs.369574.1.3_PRE"
chr2	ucsc_hg19	exon	37869025	37872310	.	-	.	gene_id "10602_-_Hs.369574.1.3_POST"; length 3286.0
chr20	ucsc_hg19	exon	36611425	36612041	.	-	.	length 617.0; gene_id "9675_-_Hs.370118.1.1_PRE"
chr20	ucsc_hg19	exon	36611409	36611424	.	-	.	gene_id "9675_-_Hs.370118.1.1_POST"; length 16.0
chr6	ucsc_hg19	exon	30139609	30140464	.	+	.	gene_id "89870_+_Hs.309602.1.8_PRE"; length 856.0
chr6	ucsc_hg19	exon	30140465	30140473	.	+	.	length 9.0; gene_id "89870_+_Hs.309602.1.8_POST"
chr10	ucsc_hg19	exon	43691539	43691716	.	-	.	gene_id "221002_-_Hs.125293.1.3_PRE"; length 178.0
chr10	ucsc_hg19	exon	43689981	43691538	.	-	.	length 1558.0; gene_id "221002_-_Hs.125293.1.3_POST"
chr16	ucsc_hg19	exon	11931211	11931970	.	-	.	gene_id "26156_-_Hs.528354.1.3_PRE"; length 760.0
chr16	ucsc_hg19	exon	11928055	11931210	.	-	.	length 3156.0; gene_id "26156_-_Hs.528354.1.3_POST"
chr5	ucsc_hg19	exon	108672631	108673057	.	-	.	length 427.0; gene_id "9867_-_Hs.483036.1.6_PRE"
chr5	ucsc_hg19	exon	108670410	108672630	.	-	.	length 2221.0; gene_id "9867_-_Hs.483036.1.6_POST"
chr5	ucsc_hg19	exon	95128763	95130036	.	+	.	gene_id "22836_+_Hs.445030.1.37_PRE"; length 1274.0
chr5	ucsc_hg19	exon	95130037	95132071	.	+	.	length 2035.0; gene_id "22836_+_Hs.445030.1.37_POST"
chr7	ucsc_hg19	exon	27236611	27238061	.	-	.	length 1451.0; gene_id "3209_-_Hs.414467.1.3_PRE"
chr7	ucsc_hg19	exon	27236499	27236610	.	-	.	gene_id "3209_-_Hs.414467.1.3_POST"; length 112.0
chr6	ucsc_hg19	exon	4068601	4070154	.	-	.	gene_id "222826_-_Hs.546521.1.1_PRE"; length 1554.0
chr6	ucsc_hg19	exon	4068593	4068600	.	-	.	length 8.0; gene_id "222826_-_Hs.546521.1.1_POST"
chr7	ucsc_hg19	exon	6647591	6648355	.	+	.	gene_id "79034_+_Hs.487511.1.25_PRE"; length 765.0
chr7	ucsc_hg19	exon	6648356	6648357	.	+	.	length 2.0; gene_id "79034_+_Hs.487511.1.25_POST"
chr2	ucsc_hg19	exon	138771345	138772223	.	+	.	length 879.0; gene_id "3176_+_Hs.42151.1.21_PRE"
chr2	ucsc_hg19	exon	138772224	138773934	.	+	.	length 1711.0; gene_id "3176_+_Hs.42151.1.21_POST"
chr7	ucsc_hg19	exon	100803800	100804193	.	+	.	length 394.0; gene_id "1174_+_Hs.489365.1.7_PRE"
chr7	ucsc_hg19	exon	100804194	100804557	.	+	.	gene_id "1174_+_Hs.489365.1.7_POST"; length 364.0
chr6	ucsc_hg19	exon	18121525	18122851	.	-	.	gene_id "378884_-_Hs.348351.1.3_PRE"; length 1327.0
chr6	ucsc_hg19	exon	18120718	18121524	.	-	.	gene_id "378884_-_Hs.348351.1.3_POST"; length 807.0
chr1	ucsc_hg19	exon	246704116	246704504	.	-	.	gene_id "64216_-_Hs.7395.1.3_PRE"; length 389.0
chr1	ucsc_hg19	exon	246703863	246704115	.	-	.	length 253.0; gene_id "64216_-_Hs.7395.1.3_POST"
chr18	ucsc_hg19	exon	12325066	12326562	.	+	.	gene_id "84617_+_Hs.193491.1.11_PRE"; length 1497.0
chr18	ucsc_hg19	exon	12326563	12326615	.	+	.	length 53.0; gene_id "84617_+_Hs.193491.1.11_POST"
chr14	ucsc_hg19	exon	76117689	76117977	.	-	.	gene_id "11161_-_Hs.15106.1.5_PRE"; length 289.0
chr14	ucsc_hg19	exon	76117233	76117688	.	-	.	length 456.0; gene_id "11161_-_Hs.15106.1.5_POST"
chr20	ucsc_hg19	exon	3143275	3145798	.	-	.	length 2524.0; gene_id "9762_-_Hs.90232.1.1_PRE"
chr20	ucsc_hg19	exon	3143263	3143274	.	-	.	gene_id "9762_-_Hs.90232.1.1_POST"; length 12.0
chrX	ucsc_hg19	exon	6451663	6452244	.	-	.	gene_id "51481_-_Hs.511987.1.1_PRE"; length 582.0
chrX	ucsc_hg19	exon	6451659	6451662	.	-	.	gene_id "51481_-_Hs.511987.1.1_POST"; length 4.0
chr20	ucsc_hg19	exon	44038572	44039247	.	+	.	length 676.0; gene_id "55861_+_Hs.472847.1.28_PRE"
chr20	ucsc_hg19	exon	44039248	44039250	.	+	.	gene_id "55861_+_Hs.472847.1.28_POST"; length 3.0
chr12	ucsc_hg19	exon	6957996	6958362	.	-	.	gene_id "83461_-_Hs.524216.1.4_PRE"; length 367.0
chr12	ucsc_hg19	exon	6955889	6957995	.	-	.	gene_id "83461_-_Hs.524216.1.4_POST"; length 203.0
chr2	ucsc_hg19	exon	220046735	220048211	.	+	.	length 1477.0; gene_id "79137_+_Hs.516707.1.27_PRE"
chr2	ucsc_hg19	exon	220048212	220050197	.	+	.	gene_id "79137_+_Hs.516707.1.27_POST"; length 1986.0
chr16	ucsc_hg19	exon	69334735	69335045	.	+	.	length 311.0; gene_id "6645_+_Hs.461117.1.15_PRE"
chr16	ucsc_hg19	exon	69335046	69342955	.	+	.	gene_id "6645_+_Hs.461117.1.15_POST"; length 7910.0
chr3	ucsc_hg19	exon	183862672	183863097	.	+	.	length 426.0; gene_id "8893_+_Hs.283551.1.47_PRE"
chr3	ucsc_hg19	exon	183863098	183863099	.	+	.	length 2.0; gene_id "8893_+_Hs.283551.1.47_POST"
chr9	ucsc_hg19	exon	136198019	136199184	.	-	.	length 1166.0; gene_id "6838_-_Hs.274430.1.4_PRE"
chr9	ucsc_hg19	exon	136197543	136198018	.	-	.	gene_id "6838_-_Hs.274430.1.4_POST"; length 476.0
chr6	ucsc_hg19	exon	136582153	136582253	.	-	.	gene_id "9774_-_Hs.486542.1.16_PRE"; length 101.0
chr6	ucsc_hg19	exon	136578001	136582152	.	-	.	gene_id "9774_-_Hs.486542.1.16_POST"; length 4152.0
chrX	ucsc_hg19	exon	131760043	131763121	.	-	.	length 3079.0; gene_id "90161_-_Hs.385956.1.1_PRE"
chrX	ucsc_hg19	exon	131760038	131760042	.	-	.	gene_id "90161_-_Hs.385956.1.1_POST"; length 5.0
chr10	ucsc_hg19	exon	30306217	30306846	.	-	.	gene_id "57608_-_Hs.533953.1.8_PRE"; length 630.0
chr10	ucsc_hg19	exon	30301729	30306216	.	-	.	length 4488.0; gene_id "57608_-_Hs.533953.1.8_POST"
chr1	ucsc_hg19	exon	91382062	91382547	.	-	.	length 486.0; gene_id "84146_-_Hs.173001.1.9_PRE"
chr1	ucsc_hg19	exon	91380857	91382061	.	-	.	gene_id "84146_-_Hs.173001.1.9_POST"; length 1205.0
chr3	ucsc_hg19	exon	105377116	105378073	.	-	.	gene_id "868_-_Hs.430589.1.1_PRE"; length 958.0
chr3	ucsc_hg19	exon	105377109	105377115	.	-	.	length 7.0; gene_id "868_-_Hs.430589.1.1_POST"
chr17	ucsc_hg19	exon	56811479	56811688	.	+	.	gene_id "5889_+_Hs.412587.1.27_PRE"; length 210.0
chr17	ucsc_hg19	exon	56811689	56811703	.	+	.	gene_id "5889_+_Hs.412587.1.27_POST"; length 15.0
chr17	ucsc_hg19	exon	67144850	67145066	.	-	.	gene_id "10349_-_Hs.25377.1.11_PRE"; length 217.0
chr17	ucsc_hg19	exon	67144148	67144849	.	-	.	length 702.0; gene_id "10349_-_Hs.25377.1.11_POST"
chr9	ucsc_hg19	exon	74299327	74300309	.	-	.	gene_id "23670_-_Hs.494146.1.3_PRE"; length 983.0
chr9	ucsc_hg19	exon	74298282	74299326	.	-	.	length 1045.0; gene_id "23670_-_Hs.494146.1.3_POST"
chr9	ucsc_hg19	exon	134399192	134400608	.	-	.	length 1417.0; gene_id "83549_-_Hs.9597.1.1_PRE"
chr9	ucsc_hg19	exon	134399183	134399191	.	-	.	gene_id "83549_-_Hs.9597.1.1_POST"; length 9.0
chr2	ucsc_hg19	exon	96049750	96049908	.	+	.	length 159.0; gene_id "30818_+_Hs.437376.1.16_PRE"
chr2	ucsc_hg19	exon	96049909	96051825	.	+	.	gene_id "30818_+_Hs.437376.1.16_POST"; length 1917.0
chr21	ucsc_hg19	exon	47581070	47581619	.	-	.	gene_id "84221_-_Hs.381214.1.1_PRE"; length 550.0
chr21	ucsc_hg19	exon	47581062	47581069	.	-	.	length 8.0; gene_id "84221_-_Hs.381214.1.1_POST"
chr12	ucsc_hg19	exon	103232158	103232996	.	-	.	gene_id "5053_-_Hs.325404.1.3_PRE"; length 839.0
chr12	ucsc_hg19	exon	103232104	103232157	.	-	.	length 54.0; gene_id "5053_-_Hs.325404.1.3_POST"
chr20	ucsc_hg19	exon	62904574	62907006	.	+	.	gene_id "55251_+_Hs.473317.1.12_PRE"; length 2433.0
chr20	ucsc_hg19	exon	62907007	62907579	.	+	.	length 573.0; gene_id "55251_+_Hs.473317.1.12_POST"
chr14	ucsc_hg19	exon	20915223	20915438	.	-	.	length 216.0; gene_id "55644_-_Hs.525196.1.4_PRE"
chr14	ucsc_hg19	exon	20915207	20915222	.	-	.	length 16.0; gene_id "55644_-_Hs.525196.1.4_POST"
chr6	ucsc_hg19	exon	31321655	31322073	.	-	.	gene_id "3106_-_Hs.534125.1.18_PRE"; length 419.0
chr6	ucsc_hg19	exon	31321649	31321654	.	-	.	length 6.0; gene_id "3106_-_Hs.534125.1.18_POST"
chr7	ucsc_hg19	exon	40172345	40172858	.	-	.	length 514.0; gene_id "136647_-_Hs.129159.1.1_PRE"
chr7	ucsc_hg19	exon	40172342	40172344	.	-	.	gene_id "136647_-_Hs.129159.1.1_POST"; length 3.0
chr20	ucsc_hg19	exon	49575351	49577134	.	+	.	gene_id "27304_+_Hs.159410.1.1_PRE"; length 1784.0
chr20	ucsc_hg19	exon	49577135	49578399	.	+	.	length 1265.0; gene_id "27304_+_Hs.159410.1.1_POST"
chr1	ucsc_hg19	exon	26161316	26162337	.	-	.	gene_id "79000_-_Hs.149305.1.3_PRE"; length 1022.0
chr1	ucsc_hg19	exon	26158404	26161315	.	-	.	length 1065.0; gene_id "79000_-_Hs.149305.1.3_POST"
chr17	ucsc_hg19	exon	41605867	41606111	.	-	.	length 245.0; gene_id "2118_-_Hs.434059.1.9_PRE"
chr17	ucsc_hg19	exon	41605211	41605866	.	-	.	length 656.0; gene_id "2118_-_Hs.434059.1.9_POST"
chr19	ucsc_hg19	exon	4445473	4445620	.	-	.	length 148.0; gene_id "80700_-_Hs.435255.1.5_PRE"
chr19	ucsc_hg19	exon	4445003	4445472	.	-	.	gene_id "80700_-_Hs.435255.1.5_POST"; length 470.0
chr1	ucsc_hg19	exon	36385100	36388652	.	+	.	gene_id "26523_+_Hs.22867.1.20_PRE"; length 3553.0
chr1	ucsc_hg19	exon	36388653	36389899	.	+	.	gene_id "26523_+_Hs.22867.1.20_POST"; length 1247.0
chr6	ucsc_hg19	exon	160199987	160200293	.	-	.	gene_id "6950_-_Hs.487054.1.5_PRE"; length 307.0
chr6	ucsc_hg19	exon	160199530	160199986	.	-	.	length 457.0; gene_id "6950_-_Hs.487054.1.5_POST"
chr2	ucsc_hg19	exon	228681778	228682011	.	+	.	gene_id "6364_+_Hs.75498.1.4_PRE"; length 234.0
chr2	ucsc_hg19	exon	228682012	228682280	.	+	.	length 269.0; gene_id "6364_+_Hs.75498.1.4_POST"
chr1	ucsc_hg19	exon	154179323	154180124	.	-	.	gene_id "25912_-_Hs.287471.1.2_PRE"; length 802.0
chr1	ucsc_hg19	exon	154179177	154179322	.	-	.	length 146.0; gene_id "25912_-_Hs.287471.1.2_POST"
chr2	ucsc_hg19	exon	101008327	101010244	.	-	.	length 1918.0; gene_id "9486_-_Hs.516370.1.1_PRE"
chr2	ucsc_hg19	exon	101008322	101008326	.	-	.	gene_id "9486_-_Hs.516370.1.1_POST"; length 5.0
chr19	ucsc_hg19	exon	17845082	17845321	.	+	.	gene_id "55201_+_Hs.66048.1.23_PRE"; length 240.0
chr19	ucsc_hg19	exon	17845322	17845324	.	+	.	gene_id "55201_+_Hs.66048.1.23_POST"; length 3.0
chr11	ucsc_hg19	exon	87032243	87033392	.	+	.	length 1150.0; gene_id "65084_+_Hs.188591.1.22_PRE"
chr11	ucsc_hg19	exon	87033393	87039876	.	+	.	gene_id "65084_+_Hs.188591.1.22_POST"; length 6484.0
chr11	ucsc_hg19	exon	111955877	111956186	.	-	.	gene_id "26521_-_Hs.279915.1.4_PRE"; length 310.0
chr11	ucsc_hg19	exon	111955539	111955876	.	-	.	gene_id "26521_-_Hs.279915.1.4_POST"; length 338.0
chr17	ucsc_hg19	exon	43514837	43515335	.	-	.	length 499.0; gene_id "9842_-_Hs.514242.1.2_PRE"
chr17	ucsc_hg19	exon	43513266	43514836	.	-	.	gene_id "9842_-_Hs.514242.1.2_POST"; length 1571.0
chr12	ucsc_hg19	exon	102796126	102796344	.	-	.	length 219.0; gene_id "3479_-_Hs.160562.1.5_PRE"
chr12	ucsc_hg19	exon	102789645	102796125	.	-	.	gene_id "3479_-_Hs.160562.1.5_POST"; length 6481.0
chr18	ucsc_hg19	exon	43564892	43565416	.	-	.	length 525.0; gene_id "9050_-_Hs.368623.1.4_PRE"
chr18	ucsc_hg19	exon	43563502	43564891	.	-	.	length 1390.0; gene_id "9050_-_Hs.368623.1.4_POST"
chr3	ucsc_hg19	exon	14532677	14535334	.	-	.	length 2658.0; gene_id "80852_-_Hs.517819.1.2_PRE"
chr3	ucsc_hg19	exon	14530619	14532676	.	-	.	gene_id "80852_-_Hs.517819.1.2_POST"; length 2058.0
chr17	ucsc_hg19	exon	73820343	73820579	.	+	.	gene_id "85451_+_Hs.553553.1.29_PRE"; length 237.0
chr17	ucsc_hg19	exon	73820580	73821886	.	+	.	gene_id "85451_+_Hs.553553.1.29_POST"; length 1307.0
chr21	ucsc_hg19	exon	34809135	34809817	.	+	.	length 683.0; gene_id "3460_+_Hs.517240.1.25_PRE"
chr21	ucsc_hg19	exon	34809818	34809828	.	+	.	gene_id "3460_+_Hs.517240.1.25_POST"; length 11.0
chr3	ucsc_hg19	exon	42299319	42299723	.	-	.	gene_id "885_-_Hs.458426.1.1_PRE"; length 405.0
chr3	ucsc_hg19	exon	42299318	42299318	.	-	.	length 1.0; gene_id "885_-_Hs.458426.1.1_POST"
chr6	ucsc_hg19	exon	13280278	13281388	.	-	.	length 1111.0; gene_id "100130357_-_Hs.390775.1.3_PRE"
chr6	ucsc_hg19	exon	13279527	13280277	.	-	.	gene_id "100130357_-_Hs.390775.1.3_POST"; length 751.0
chr18	ucsc_hg19	exon	29648261	29653147	.	+	.	gene_id "54941_+_Hs.276860.1.1_PRE"; length 4887.0
chr18	ucsc_hg19	exon	29653148	29653154	.	+	.	length 7.0; gene_id "54941_+_Hs.276860.1.1_POST"
chr12	ucsc_hg19	exon	53346506	53346684	.	+	.	gene_id "3875_+_Hs.406013.1.22_PRE"; length 179.0
chr12	ucsc_hg19	exon	53346685	53346685	.	+	.	gene_id "3875_+_Hs.406013.1.22_POST"; length 1.0
chr12	ucsc_hg19	exon	24970760	24970983	.	-	.	gene_id "586_-_Hs.438993.1.9_PRE"; length 224.0
chr12	ucsc_hg19	exon	24962958	24970759	.	-	.	length 7802.0; gene_id "586_-_Hs.438993.1.9_POST"
chr12	ucsc_hg19	exon	63537027	63541425	.	-	.	gene_id "552_-_Hs.69297.1.1_PRE"; length 4399.0
chr12	ucsc_hg19	exon	63536539	63537026	.	-	.	length 488.0; gene_id "552_-_Hs.69297.1.1_POST"
chr9	ucsc_hg19	exon	131050931	131051266	.	+	.	length 336.0; gene_id "375757_+_Hs.259594.1.8_PRE"
chr9	ucsc_hg19	exon	131051267	131051268	.	+	.	gene_id "375757_+_Hs.259594.1.8_POST"; length 2.0
chr1	ucsc_hg19	exon	111893881	111894122	.	+	.	length 242.0; gene_id "128344_+_Hs.172510.1.12_PRE"
chr1	ucsc_hg19	exon	111894123	111895639	.	+	.	gene_id "128344_+_Hs.172510.1.12_POST"; length 1517.0
chrX	ucsc_hg19	exon	153712406	153713988	.	-	.	gene_id "8266_-_Hs.76480.1.3_PRE"; length 1583.0
chrX	ucsc_hg19	exon	153712056	153712405	.	-	.	length 350.0; gene_id "8266_-_Hs.76480.1.3_POST"
chr1	ucsc_hg19	exon	55534254	55534780	.	-	.	gene_id "23358_-_Hs.477009.1.6_PRE"; length 527.0
chr1	ucsc_hg19	exon	55532032	55534253	.	-	.	length 2222.0; gene_id "23358_-_Hs.477009.1.6_POST"
chr19	ucsc_hg19	exon	36230155	36230527	.	-	.	gene_id "79713_-_Hs.352548.1.5_PRE"; length 373.0
chr19	ucsc_hg19	exon	36230151	36230154	.	-	.	length 4.0; gene_id "79713_-_Hs.352548.1.5_POST"
chr2	ucsc_hg19	exon	74906726	74907893	.	+	.	length 1168.0; gene_id "10505_+_Hs.25887.1.19_PRE"
chr2	ucsc_hg19	exon	74907894	74910981	.	+	.	length 3088.0; gene_id "10505_+_Hs.25887.1.19_POST"
chr9	ucsc_hg19	exon	139933917	139934316	.	-	.	gene_id "56654_-_Hs.105547.1.5_PRE"; length 400.0
chr9	ucsc_hg19	exon	139933909	139933916	.	-	.	length 8.0; gene_id "56654_-_Hs.105547.1.5_POST"
chr2	ucsc_hg19	exon	14789440	14790938	.	+	.	length 1499.0; gene_id "653602_+_Hs.549354.1.4_PRE"
chr2	ucsc_hg19	exon	14790939	14790943	.	+	.	gene_id "653602_+_Hs.549354.1.4_POST"; length 5.0
chr19	ucsc_hg19	exon	16925839	16928764	.	+	.	gene_id "284434_+_Hs.406014.1.9_PRE"; length 2926.0
chr19	ucsc_hg19	exon	16928765	16928774	.	+	.	length 10.0; gene_id "284434_+_Hs.406014.1.9_POST"
chr8	ucsc_hg19	exon	67086706	67087063	.	+	.	gene_id "84675_+_Hs.85524.1.13_PRE"; length 358.0
chr8	ucsc_hg19	exon	67087064	67087718	.	+	.	length 655.0; gene_id "84675_+_Hs.85524.1.13_POST"
chr16	ucsc_hg19	exon	57765077	57765365	.	+	.	length 289.0; gene_id "84229_+_Hs.513635.1.7_PRE"
chr16	ucsc_hg19	exon	57765366	57765367	.	+	.	length 2.0; gene_id "84229_+_Hs.513635.1.7_POST"
chr1	ucsc_hg19	exon	92528612	92529091	.	+	.	length 480.0; gene_id "253152_+_Hs.201555.1.5_PRE"
chr1	ucsc_hg19	exon	92529092	92529093	.	+	.	gene_id "253152_+_Hs.201555.1.5_POST"; length 2.0
chr3	ucsc_hg19	exon	112184773	112185230	.	-	.	gene_id "151888_-_Hs.445162.1.2_PRE"; length 458.0
chr3	ucsc_hg19	exon	112182813	112184772	.	-	.	gene_id "151888_-_Hs.445162.1.2_POST"; length 1960.0
chr19	ucsc_hg19	exon	36506631	36507114	.	-	.	gene_id "25999_-_Hs.466539.1.3_PRE"; length 484.0
chr19	ucsc_hg19	exon	36505562	36506630	.	-	.	length 1069.0; gene_id "25999_-_Hs.466539.1.3_POST"
chr2	ucsc_hg19	exon	229890164	229890824	.	-	.	gene_id "55022_-_Hs.409352.1.4_PRE"; length 661.0
chr2	ucsc_hg19	exon	229888689	229890163	.	-	.	length 1475.0; gene_id "55022_-_Hs.409352.1.4_POST"
chr6	ucsc_hg19	exon	89808216	89808666	.	-	.	gene_id "135295_-_Hs.254414.1.2_PRE"; length 451.0
chr6	ucsc_hg19	exon	89805678	89808215	.	-	.	length 2538.0; gene_id "135295_-_Hs.254414.1.2_POST"
chr3	ucsc_hg19	exon	49946306	49946587	.	-	.	length 282.0; gene_id "84315_-_Hs.6479.1.1_PRE"
chr3	ucsc_hg19	exon	49946302	49946305	.	-	.	gene_id "84315_-_Hs.6479.1.1_POST"; length 4.0
chr3	ucsc_hg19	exon	184107155	184107614	.	+	.	gene_id "8646_+_Hs.166186.1.25_PRE"; length 460.0
chr3	ucsc_hg19	exon	184107615	184107623	.	+	.	gene_id "8646_+_Hs.166186.1.25_POST"; length 9.0
chr2	ucsc_hg19	exon	136545420	136546114	.	-	.	length 695.0; gene_id "3938_-_Hs.551506.1.1_PRE"
chr2	ucsc_hg19	exon	136545415	136545419	.	-	.	gene_id "3938_-_Hs.551506.1.1_POST"; length 5.0
chr17	ucsc_hg19	exon	79525856	79526442	.	-	.	gene_id "55666_-_Hs.464333.1.6_PRE"; length 587.0
chr17	ucsc_hg19	exon	79523911	79525855	.	-	.	gene_id "55666_-_Hs.464333.1.6_POST"; length 1945.0
chr3	ucsc_hg19	exon	132395287	132395449	.	+	.	length 163.0; gene_id "79876_+_Hs.170737.1.18_PRE"
chr3	ucsc_hg19	exon	132395450	132396944	.	+	.	gene_id "79876_+_Hs.170737.1.18_POST"; length 1495.0
chr9	ucsc_hg19	exon	131857076	131857891	.	-	.	length 816.0; gene_id "1384_-_Hs.12068.1.1_PRE"
chr9	ucsc_hg19	exon	131857073	131857075	.	-	.	gene_id "1384_-_Hs.12068.1.1_POST"; length 3.0
chr3	ucsc_hg19	exon	111835489	111837044	.	+	.	length 1556.0; gene_id "79669_+_Hs.434247.1.11_PRE"
chr3	ucsc_hg19	exon	111837045	111837073	.	+	.	length 29.0; gene_id "79669_+_Hs.434247.1.11_POST"
chr6	ucsc_hg19	exon	107372261	107372540	.	+	.	length 280.0; gene_id "51250_+_Hs.486084.1.11_PRE"
chr6	ucsc_hg19	exon	107372541	107372790	.	+	.	gene_id "51250_+_Hs.486084.1.11_POST"; length 250.0
chr17	ucsc_hg19	exon	76109002	76109292	.	-	.	gene_id "11322_-_Hs.16165.1.2_PRE"; length 291.0
chr17	ucsc_hg19	exon	76108999	76109001	.	-	.	gene_id "11322_-_Hs.16165.1.2_POST"; length 3.0
chr8	ucsc_hg19	exon	117657065	117657342	.	-	.	length 278.0; gene_id "8667_-_Hs.492599.1.1_PRE"
chr8	ucsc_hg19	exon	117657055	117657064	.	-	.	gene_id "8667_-_Hs.492599.1.1_POST"; length 10.0
chr1	ucsc_hg19	exon	198725035	198725553	.	+	.	gene_id "5788_+_Hs.192039.1.73_PRE"; length 519.0
chr1	ucsc_hg19	exon	198725554	198726605	.	+	.	length 1052.0; gene_id "5788_+_Hs.192039.1.73_POST"
chr15	ucsc_hg19	exon	89859628	89859705	.	+	.	length 78.0; gene_id "55215_+_Hs.549058.1.3_PRE"
chr15	ucsc_hg19	exon	89859706	89860362	.	+	.	gene_id "55215_+_Hs.549058.1.3_POST"; length 657.0
chr6	ucsc_hg19	exon	7326893	7327132	.	-	.	gene_id "285782_-_Hs.367936.1.1_PRE"; length 240.0
chr6	ucsc_hg19	exon	7326887	7326892	.	-	.	length 6.0; gene_id "285782_-_Hs.367936.1.1_POST"
chr20	ucsc_hg19	exon	4764585	4764988	.	-	.	gene_id "9770_-_Hs.379970.1.8_PRE"; length 404.0
chr20	ucsc_hg19	exon	4760669	4764584	.	-	.	gene_id "9770_-_Hs.379970.1.8_POST"; length 3916.0
chr7	ucsc_hg19	exon	6062934	6063405	.	+	.	gene_id "7965_+_Hs.520205.1.4_PRE"; length 472.0
chr7	ucsc_hg19	exon	6063406	6063465	.	+	.	length 60.0; gene_id "7965_+_Hs.520205.1.4_POST"
chr2	ucsc_hg19	exon	64320414	64322402	.	-	.	gene_id "57162_-_Hs.7886.1.4_PRE"; length 1989.0
chr2	ucsc_hg19	exon	64319786	64320413	.	-	.	length 628.0; gene_id "57162_-_Hs.7886.1.4_POST"
chr20	ucsc_hg19	exon	31022235	31025161	.	+	.	length 2927.0; gene_id "171023_+_Hs.374043.1.22_PRE"
chr20	ucsc_hg19	exon	31025162	31027122	.	+	.	gene_id "171023_+_Hs.374043.1.22_POST"; length 1961.0
chr3	ucsc_hg19	exon	62278836	62279691	.	+	.	length 856.0; gene_id "5793_+_Hs.386866.1.40_PRE"
chr3	ucsc_hg19	exon	62279692	62280573	.	+	.	gene_id "5793_+_Hs.386866.1.40_POST"; length 882.0
chr17	ucsc_hg19	exon	3416484	3417308	.	-	.	gene_id "162514_-_Hs.446255.1.2_PRE"; length 825.0
chr17	ucsc_hg19	exon	3413796	3416483	.	-	.	length 2688.0; gene_id "162514_-_Hs.446255.1.2_POST"
chr20	ucsc_hg19	exon	61827833	61828086	.	-	.	gene_id "54915_-_Hs.11747.1.10_PRE"; length 254.0
chr20	ucsc_hg19	exon	61826782	61827832	.	-	.	length 1051.0; gene_id "54915_-_Hs.11747.1.10_POST"
chr2	ucsc_hg19	exon	27249148	27249743	.	+	.	gene_id "22924_+_Hs.515860.1.23_PRE"; length 596.0
chr2	ucsc_hg19	exon	27249744	27250087	.	+	.	length 344.0; gene_id "22924_+_Hs.515860.1.23_POST"
chr8	ucsc_hg19	exon	72111203	72111655	.	-	.	length 453.0; gene_id "2138_-_Hs.491997.1.3_PRE"
chr8	ucsc_hg19	exon	72109668	72111202	.	-	.	length 1535.0; gene_id "2138_-_Hs.491997.1.3_POST"
chr7	ucsc_hg19	exon	1509914	1510328	.	-	.	gene_id "26173_-_Hs.532188.1.1_PRE"; length 415.0
chr7	ucsc_hg19	exon	1509913	1509913	.	-	.	length 1.0; gene_id "26173_-_Hs.532188.1.1_POST"
chr16	ucsc_hg19	exon	4559630	4559903	.	+	.	length 274.0; gene_id "3163_+_Hs.284279.1.14_PRE"
chr16	ucsc_hg19	exon	4559904	4560348	.	+	.	gene_id "3163_+_Hs.284279.1.14_POST"; length 445.0
chr2	ucsc_hg19	exon	234385045	234386149	.	-	.	gene_id "55230_-_Hs.96513.1.3_PRE"; length 1105.0
chr2	ucsc_hg19	exon	234384165	234385044	.	-	.	length 880.0; gene_id "55230_-_Hs.96513.1.3_POST"
chr2	ucsc_hg19	exon	68401867	68402293	.	+	.	gene_id "56902_+_Hs.262858.1.14_PRE"; length 427.0
chr2	ucsc_hg19	exon	68402294	68403094	.	+	.	length 801.0; gene_id "56902_+_Hs.262858.1.14_POST"
chr1	ucsc_hg19	exon	22417921	22418111	.	+	.	length 191.0; gene_id "998_+_Hs.467637.1.19_PRE"
chr1	ucsc_hg19	exon	22418112	22419436	.	+	.	length 1325.0; gene_id "998_+_Hs.467637.1.19_POST"
chr8	ucsc_hg19	exon	6728116	6728348	.	-	.	length 233.0; gene_id "1672_-_Hs.32949.1.1_PRE"
chr8	ucsc_hg19	exon	6728097	6728115	.	-	.	gene_id "1672_-_Hs.32949.1.1_POST"; length 19.0
chr5	ucsc_hg19	exon	114547559	114548280	.	-	.	gene_id "5229_-_Hs.254006.1.2_PRE"; length 722.0
chr5	ucsc_hg19	exon	114546527	114547558	.	-	.	gene_id "5229_-_Hs.254006.1.2_POST"; length 1032.0
chr14	ucsc_hg19	exon	93170157	93170706	.	-	.	gene_id "5641_-_Hs.18069.1.1_PRE"; length 550.0
chr14	ucsc_hg19	exon	93170152	93170156	.	-	.	length 5.0; gene_id "5641_-_Hs.18069.1.1_POST"
chr1	ucsc_hg19	exon	155978843	155979441	.	-	.	gene_id "6746_-_Hs.74564.1.2_PRE"; length 599.0
chr1	ucsc_hg19	exon	155978839	155978842	.	-	.	length 4.0; gene_id "6746_-_Hs.74564.1.2_POST"
chr14	ucsc_hg19	exon	36767771	36768396	.	-	.	gene_id "51562_-_Hs.368647.1.1_PRE"; length 626.0
chr14	ucsc_hg19	exon	36767764	36767770	.	-	.	length 7.0; gene_id "51562_-_Hs.368647.1.1_POST"
chr1	ucsc_hg19	exon	32636308	32637025	.	+	.	length 718.0; gene_id "23633_+_Hs.470588.1.25_PRE"
chr1	ucsc_hg19	exon	32637026	32642168	.	+	.	gene_id "23633_+_Hs.470588.1.25_POST"; length 5143.0
chr17	ucsc_hg19	exon	26206216	26206516	.	-	.	gene_id "201229_-_Hs.434386.1.1_PRE"; length 301.0
chr17	ucsc_hg19	exon	26205340	26206215	.	-	.	gene_id "201229_-_Hs.434386.1.1_POST"; length 876.0
chr1	ucsc_hg19	exon	155290454	155291486	.	-	.	length 1033.0; gene_id "284618_-_Hs.335918.1.24_PRE"
chr1	ucsc_hg19	exon	155290251	155290453	.	-	.	gene_id "284618_-_Hs.335918.1.24_POST"; length 203.0
chr4	ucsc_hg19	exon	1746675	1746897	.	+	.	gene_id "10460_+_Hs.104019.1.42_PRE"; length 223.0
chr4	ucsc_hg19	exon	1746898	1746905	.	+	.	gene_id "10460_+_Hs.104019.1.42_POST"; length 8.0
chr9	ucsc_hg19	exon	4662294	4663585	.	+	.	length 1292.0; gene_id "403313_+_Hs.107510.1.1_PRE"
chr9	ucsc_hg19	exon	4663586	4665272	.	+	.	gene_id "403313_+_Hs.107510.1.1_POST"; length 1687.0
chr1	ucsc_hg19	exon	153665828	153666464	.	+	.	length 637.0; gene_id "4881_+_Hs.490330.1.21_PRE"
chr1	ucsc_hg19	exon	153666465	153666468	.	+	.	gene_id "4881_+_Hs.490330.1.21_POST"; length 4.0
chr3	ucsc_hg19	exon	28566018	28566581	.	+	.	length 564.0; gene_id "152098_+_Hs.369340.1.11_PRE"
chr3	ucsc_hg19	exon	28566582	28566632	.	+	.	length 51.0; gene_id "152098_+_Hs.369340.1.11_POST"
chr3	ucsc_hg19	exon	132399546	132400934	.	-	.	length 1389.0; gene_id "27031_-_Hs.511991.1.3_PRE"
chr3	ucsc_hg19	exon	132399453	132399545	.	-	.	gene_id "27031_-_Hs.511991.1.3_POST"; length 93.0
chr4	ucsc_hg19	exon	103806206	103806485	.	-	.	gene_id "150159_-_Hs.445192.1.1_PRE"; length 280.0
chr4	ucsc_hg19	exon	103806205	103806205	.	-	.	gene_id "150159_-_Hs.445192.1.1_POST"; length 1.0
chr10	ucsc_hg19	exon	90694834	90695123	.	-	.	length 290.0; gene_id "59_-_Hs.500483.1.3_PRE"
chr10	ucsc_hg19	exon	90694831	90694833	.	-	.	gene_id "59_-_Hs.500483.1.3_POST"; length 3.0
chr1	ucsc_hg19	exon	151314439	151315654	.	-	.	gene_id "5993_-_Hs.166891.1.4_PRE"; length 1216.0
chr1	ucsc_hg19	exon	151313116	151314438	.	-	.	length 1323.0; gene_id "5993_-_Hs.166891.1.4_POST"
chr19	ucsc_hg19	exon	47112382	47112560	.	+	.	length 179.0; gene_id "808_+_Hs.515487.1.7_PRE"
chr19	ucsc_hg19	exon	47112561	47114039	.	+	.	gene_id "808_+_Hs.515487.1.7_POST"; length 1479.0
chr3	ucsc_hg19	exon	37407571	37408240	.	+	.	gene_id "2803_+_Hs.344151.1.54_PRE"; length 670.0
chr3	ucsc_hg19	exon	37408241	37408370	.	+	.	length 130.0; gene_id "2803_+_Hs.344151.1.54_POST"
chr12	ucsc_hg19	exon	62102056	62104198	.	-	.	gene_id "338811_-_Hs.269745.1.1_PRE"; length 2143.0
chr12	ucsc_hg19	exon	62102029	62102055	.	-	.	gene_id "338811_-_Hs.269745.1.1_POST"; length 27.0
chr1	ucsc_hg19	exon	221057537	221058393	.	+	.	gene_id "3142_+_Hs.74870.1.12_PRE"; length 857.0
chr1	ucsc_hg19	exon	221058394	221058400	.	+	.	length 7.0; gene_id "3142_+_Hs.74870.1.12_POST"
chr1	ucsc_hg19	exon	152975478	152976328	.	+	.	gene_id "6707_+_Hs.139322.1.5_PRE"; length 851.0
chr1	ucsc_hg19	exon	152976329	152976332	.	+	.	length 4.0; gene_id "6707_+_Hs.139322.1.5_POST"
chr9	ucsc_hg19	exon	114448903	114449150	.	-	.	length 248.0; gene_id "158401_-_Hs.536959.1.1_PRE"
chr9	ucsc_hg19	exon	114448799	114448902	.	-	.	gene_id "158401_-_Hs.536959.1.1_POST"; length 104.0
chr3	ucsc_hg19	exon	69157880	69158272	.	-	.	length 393.0; gene_id "56203_-_Hs.350621.1.3_PRE"
chr3	ucsc_hg19	exon	69157823	69157879	.	-	.	gene_id "56203_-_Hs.350621.1.3_POST"; length 57.0
chr7	ucsc_hg19	exon	90014206	90014494	.	+	.	gene_id "85865_+_Hs.489052.1.14_PRE"; length 289.0
chr7	ucsc_hg19	exon	90014495	90020769	.	+	.	length 6275.0; gene_id "85865_+_Hs.489052.1.14_POST"
chr11	ucsc_hg19	exon	108029354	108029746	.	-	.	gene_id "4863_-_Hs.171061.1.7_PRE"; length 393.0
chr11	ucsc_hg19	exon	108028119	108029353	.	-	.	length 1235.0; gene_id "4863_-_Hs.171061.1.7_POST"
chr6	ucsc_hg19	exon	35441402	35442934	.	-	.	gene_id "7005_-_Hs.485205.1.1_PRE"; length 1533.0
chr6	ucsc_hg19	exon	35441374	35441401	.	-	.	length 28.0; gene_id "7005_-_Hs.485205.1.1_POST"
chr17	ucsc_hg19	exon	78444320	78444834	.	-	.	length 515.0; gene_id "4884_-_Hs.514556.1.4_PRE"
chr17	ucsc_hg19	exon	78440633	78444319	.	-	.	length 3687.0; gene_id "4884_-_Hs.514556.1.4_POST"
chr1	ucsc_hg19	exon	53971912	53972449	.	-	.	gene_id "148979_-_Hs.306691.1.1_PRE"; length 538.0
chr1	ucsc_hg19	exon	53971906	53971911	.	-	.	length 6.0; gene_id "148979_-_Hs.306691.1.1_POST"
chr15	ucsc_hg19	exon	90226306	90227179	.	-	.	length 874.0; gene_id "8800_-_Hs.31034.1.3_PRE"
chr15	ucsc_hg19	exon	90224762	90226305	.	-	.	gene_id "8800_-_Hs.31034.1.3_POST"; length 1544.0
chr1	ucsc_hg19	exon	22973720	22974599	.	+	.	gene_id "714_+_Hs.467753.1.12_PRE"; length 880.0
chr1	ucsc_hg19	exon	22974600	22974603	.	+	.	length 4.0; gene_id "714_+_Hs.467753.1.12_POST"
chr16	ucsc_hg19	exon	31202720	31202921	.	+	.	gene_id "2521_+_Hs.513522.1.31_PRE"; length 202.0
chr16	ucsc_hg19	exon	31202922	31206192	.	+	.	length 3271.0; gene_id "2521_+_Hs.513522.1.31_POST"
chr19	ucsc_hg19	exon	58004224	58006038	.	+	.	length 1815.0; gene_id "79744_+_Hs.98593.1.10_PRE"
chr19	ucsc_hg19	exon	58006039	58006048	.	+	.	length 10.0; gene_id "79744_+_Hs.98593.1.10_POST"
chr12	ucsc_hg19	exon	56078392	56079072	.	-	.	length 681.0; gene_id "3679_-_Hs.51483.1.7_PRE"
chr12	ucsc_hg19	exon	56078354	56078391	.	-	.	gene_id "3679_-_Hs.51483.1.7_POST"; length 38.0
chr3	ucsc_hg19	exon	39184392	39185535	.	-	.	gene_id "64651_-_Hs.370950.1.6_PRE"; length 1144.0
chr3	ucsc_hg19	exon	39183342	39184391	.	-	.	gene_id "64651_-_Hs.370950.1.6_POST"; length 1050.0
chr7	ucsc_hg19	exon	44869456	44869762	.	-	.	gene_id "94239_-_Hs.488189.1.7_PRE"; length 307.0
chr7	ucsc_hg19	exon	44866488	44869455	.	-	.	length 2968.0; gene_id "94239_-_Hs.488189.1.7_POST"
chr7	ucsc_hg19	exon	150773374	150773609	.	+	.	gene_id "6522_+_Hs.433984.1.66_PRE"; length 236.0
chr7	ucsc_hg19	exon	150773610	150773614	.	+	.	length 5.0; gene_id "6522_+_Hs.433984.1.66_POST"
chr7	ucsc_hg19	exon	25163092	25163468	.	-	.	gene_id "54205_-_Hs.437060.1.5_PRE"; length 377.0
chr7	ucsc_hg19	exon	25158270	25163091	.	-	.	length 4822.0; gene_id "54205_-_Hs.437060.1.5_POST"
chr17	ucsc_hg19	exon	41166624	41168161	.	-	.	length 1538.0; gene_id "10493_-_Hs.514199.1.1_PRE"
chr17	ucsc_hg19	exon	41166622	41166623	.	-	.	gene_id "10493_-_Hs.514199.1.1_POST"; length 2.0
chr10	ucsc_hg19	exon	102743062	102745371	.	+	.	gene_id "57715_+_Hs.550526.1.18_PRE"; length 2310.0
chr10	ucsc_hg19	exon	102745372	102745373	.	+	.	gene_id "57715_+_Hs.550526.1.18_POST"; length 2.0
chr5	ucsc_hg19	exon	148206156	148207731	.	+	.	length 1576.0; gene_id "154_+_Hs.2551.1.1_PRE"
chr5	ucsc_hg19	exon	148207732	148208197	.	+	.	gene_id "154_+_Hs.2551.1.1_POST"; length 466.0
chr6	ucsc_hg19	exon	109307805	109308833	.	-	.	gene_id "27244_-_Hs.59554.1.2_PRE"; length 1029.0
chr6	ucsc_hg19	exon	109307640	109307804	.	-	.	gene_id "27244_-_Hs.59554.1.2_POST"; length 165.0
chr3	ucsc_hg19	exon	122078447	122078766	.	-	.	length 320.0; gene_id "131076_-_Hs.220594.1.2_PRE"
chr3	ucsc_hg19	exon	122078436	122078446	.	-	.	gene_id "131076_-_Hs.220594.1.2_POST"; length 11.0
chr16	ucsc_hg19	exon	66544649	66545969	.	-	.	length 1321.0; gene_id "7084_-_Hs.512619.1.5_PRE"
chr16	ucsc_hg19	exon	66541906	66544648	.	-	.	gene_id "7084_-_Hs.512619.1.5_POST"; length 2743.0
chr17	ucsc_hg19	exon	74141096	74141434	.	-	.	length 339.0; gene_id "114804_-_Hs.549235.1.6_PRE"
chr17	ucsc_hg19	exon	74138534	74141095	.	-	.	length 2562.0; gene_id "114804_-_Hs.549235.1.6_POST"
chrX	ucsc_hg19	exon	24005527	24007147	.	-	.	length 1621.0; gene_id "80311_-_Hs.495854.1.2_PRE"
chrX	ucsc_hg19	exon	24001833	24005526	.	-	.	gene_id "80311_-_Hs.495854.1.2_POST"; length 3694.0
chr11	ucsc_hg19	exon	107535751	107537498	.	+	.	gene_id "55531_+_Hs.495779.1.8_PRE"; length 1748.0
chr11	ucsc_hg19	exon	107537499	107537505	.	+	.	gene_id "55531_+_Hs.495779.1.8_POST"; length 7.0
chr2	ucsc_hg19	exon	232037249	232037469	.	+	.	length 221.0; gene_id "5707_+_Hs.3887.1.55_PRE"
chr2	ucsc_hg19	exon	232037470	232037540	.	+	.	gene_id "5707_+_Hs.3887.1.55_POST"; length 71.0
chrY	ucsc_hg19	exon	5605313	5610265	.	+	.	gene_id "83259_+_Hs.554891.1.6_PRE"; length 4953.0
chrY	ucsc_hg19	exon	5610266	5610269	.	+	.	length 4.0; gene_id "83259_+_Hs.554891.1.6_POST"
chr20	ucsc_hg19	exon	57899382	57901040	.	+	.	length 1659.0; gene_id "1908_+_Hs.1408.1.9_PRE"
chr20	ucsc_hg19	exon	57901041	57901047	.	+	.	gene_id "1908_+_Hs.1408.1.9_POST"; length 7.0
chr14	ucsc_hg19	exon	21161706	21162338	.	+	.	gene_id "283_+_Hs.554729.1.8_PRE"; length 633.0
chr14	ucsc_hg19	exon	21162339	21162345	.	+	.	length 7.0; gene_id "283_+_Hs.554729.1.8_POST"
chr6	ucsc_hg19	exon	135238538	135240005	.	-	.	gene_id "64577_-_Hs.486520.1.1_PRE"; length 1468.0
chr6	ucsc_hg19	exon	135238528	135238537	.	-	.	gene_id "64577_-_Hs.486520.1.1_POST"; length 10.0
chr16	ucsc_hg19	exon	570726	571796	.	+	.	gene_id "9727_+_Hs.531642.1.30_PRE"; length 1071.0
chr16	ucsc_hg19	exon	571797	572481	.	+	.	length 685.0; gene_id "9727_+_Hs.531642.1.30_POST"
chr14	ucsc_hg19	exon	103986005	103986379	.	-	.	gene_id "1152_-_Hs.173724.1.4_PRE"; length 375.0
chr14	ucsc_hg19	exon	103985995	103986004	.	-	.	length 10.0; gene_id "1152_-_Hs.173724.1.4_POST"
chr12	ucsc_hg19	exon	6647267	6647535	.	+	.	length 269.0; gene_id "2597_+_Hs.553870.1.2_PRE"
chr12	ucsc_hg19	exon	6647536	6647541	.	+	.	gene_id "2597_+_Hs.553870.1.2_POST"; length 6.0
chr5	ucsc_hg19	exon	146772935	146773686	.	-	.	length 752.0; gene_id "1809_-_Hs.519659.1.4_PRE"
chr5	ucsc_hg19	exon	146770371	146772934	.	-	.	gene_id "1809_-_Hs.519659.1.4_POST"; length 2564.0
chr19	ucsc_hg19	exon	48697910	48700876	.	+	.	gene_id "374920_+_Hs.68846.1.3_PRE"; length 2967.0
chr19	ucsc_hg19	exon	48700877	48700877	.	+	.	length 1.0; gene_id "374920_+_Hs.68846.1.3_POST"
chr20	ucsc_hg19	exon	42907597	42907964	.	+	.	gene_id "78997_+_Hs.517059.1.14_PRE"; length 368.0
chr20	ucsc_hg19	exon	42907965	42909557	.	+	.	length 1593.0; gene_id "78997_+_Hs.517059.1.14_POST"
chr1	ucsc_hg19	exon	151132226	151133496	.	-	.	gene_id "388695_-_Hs.528504.1.1_PRE"; length 1271.0
chr1	ucsc_hg19	exon	151132224	151132225	.	-	.	length 2.0; gene_id "388695_-_Hs.528504.1.1_POST"
chr1	ucsc_hg19	exon	173907837	173908012	.	-	.	length 176.0; gene_id "149041_-_Hs.495097.1.7_PRE"
chr1	ucsc_hg19	exon	173900222	173907836	.	-	.	length 7615.0; gene_id "149041_-_Hs.495097.1.7_POST"
chr1	ucsc_hg19	exon	12568947	12569421	.	+	.	gene_id "55187_+_Hs.439381.1.64_PRE"; length 475.0
chr1	ucsc_hg19	exon	12569422	12572098	.	+	.	length 2677.0; gene_id "55187_+_Hs.439381.1.64_POST"
chr11	ucsc_hg19	exon	124636618	124637924	.	-	.	length 1307.0; gene_id "79684_-_Hs.146079.1.2_PRE"
chr11	ucsc_hg19	exon	124636394	124636617	.	-	.	gene_id "79684_-_Hs.146079.1.2_POST"; length 224.0
chr9	ucsc_hg19	exon	37887604	37888589	.	-	.	gene_id "92014_-_Hs.46791.1.8_PRE"; length 986.0
chr9	ucsc_hg19	exon	37887594	37887603	.	-	.	length 10.0; gene_id "92014_-_Hs.46791.1.8_POST"
chr11	ucsc_hg19	exon	5730283	5731996	.	+	.	gene_id "10346_+_Hs.501778.1.27_PRE"; length 1714.0
chr11	ucsc_hg19	exon	5731997	5732093	.	+	.	length 97.0; gene_id "10346_+_Hs.501778.1.27_POST"
chr11	ucsc_hg19	exon	57583769	57583837	.	+	.	length 69.0; gene_id "1500_+_Hs.166011.1.63_PRE"
chr11	ucsc_hg19	exon	57583838	57586652	.	+	.	length 2815.0; gene_id "1500_+_Hs.166011.1.63_POST"
chr15	ucsc_hg19	exon	34525460	34526173	.	-	.	length 714.0; gene_id "9990_-_Hs.4876.1.2_PRE"
chr15	ucsc_hg19	exon	34522197	34525459	.	-	.	gene_id "9990_-_Hs.4876.1.2_POST"; length 3263.0
chr12	ucsc_hg19	exon	8687080	8687405	.	-	.	gene_id "26253_-_Hs.236516.1.2_PRE"; length 326.0
chr12	ucsc_hg19	exon	8685901	8687079	.	-	.	gene_id "26253_-_Hs.236516.1.2_POST"; length 1179.0
chr17	ucsc_hg19	exon	61895054	61896543	.	+	.	gene_id "11325_+_Hs.463785.1.1_PRE"; length 1490.0
chr17	ucsc_hg19	exon	61896544	61896677	.	+	.	length 134.0; gene_id "11325_+_Hs.463785.1.1_POST"
chr12	ucsc_hg19	exon	110655849	110656581	.	+	.	gene_id "28981_+_Hs.528382.1.30_PRE"; length 733.0
chr12	ucsc_hg19	exon	110656582	110656600	.	+	.	length 19.0; gene_id "28981_+_Hs.528382.1.30_POST"
chr10	ucsc_hg19	exon	135138932	135139070	.	-	.	gene_id "50632_-_Hs.148680.1.1_PRE"; length 139.0
chr10	ucsc_hg19	exon	135138928	135138931	.	-	.	length 4.0; gene_id "50632_-_Hs.148680.1.1_POST"
chr2	ucsc_hg19	exon	42165224	42165753	.	-	.	length 530.0; gene_id "400950_-_Hs.452302.1.2_PRE"
chr2	ucsc_hg19	exon	42162508	42165223	.	-	.	gene_id "400950_-_Hs.452302.1.2_POST"; length 2716.0
chr14	ucsc_hg19	exon	75408541	75409436	.	-	.	gene_id "5228_-_Hs.252820.1.1_PRE"; length 896.0
chr14	ucsc_hg19	exon	75408533	75408540	.	-	.	gene_id "5228_-_Hs.252820.1.1_POST"; length 8.0
chr9	ucsc_hg19	exon	37002665	37002773	.	-	.	length 109.0; gene_id "5079_-_Hs.126365.1.6_PRE"
chr9	ucsc_hg19	exon	36833272	37002664	.	-	.	gene_id "5079_-_Hs.126365.1.6_POST"; length 7877.0
chr6	ucsc_hg19	exon	32627665	32628026	.	-	.	gene_id "3119_-_Hs.409934.1.4_PRE"; length 362.0
chr6	ucsc_hg19	exon	32627241	32627664	.	-	.	gene_id "3119_-_Hs.409934.1.4_POST"; length 424.0
chr19	ucsc_hg19	exon	33470647	33471162	.	-	.	length 516.0; gene_id "85415_-_Hs.466435.1.5_PRE"
chr19	ucsc_hg19	exon	33469498	33470646	.	-	.	gene_id "85415_-_Hs.466435.1.5_POST"; length 1149.0
chr7	ucsc_hg19	exon	66103843	66105552	.	+	.	length 1710.0; gene_id "154881_+_Hs.520914.1.7_PRE"
chr7	ucsc_hg19	exon	66105553	66108216	.	+	.	gene_id "154881_+_Hs.520914.1.7_POST"; length 2664.0
chr14	ucsc_hg19	exon	77490887	77495042	.	-	.	length 4156.0; gene_id "64207_-_Hs.179260.1.1_PRE"
chr14	ucsc_hg19	exon	77490886	77490886	.	-	.	length 1.0; gene_id "64207_-_Hs.179260.1.1_POST"
chr12	ucsc_hg19	exon	100957029	100957636	.	+	.	length 608.0; gene_id "9971_+_Hs.282735.1.17_PRE"
chr12	ucsc_hg19	exon	100957637	100957645	.	+	.	gene_id "9971_+_Hs.282735.1.17_POST"; length 9.0
chr16	ucsc_hg19	exon	69377153	69377543	.	-	.	gene_id "146456_-_Hs.119840.1.1_PRE"; length 391.0
chr16	ucsc_hg19	exon	69377149	69377152	.	-	.	gene_id "146456_-_Hs.119840.1.1_POST"; length 4.0
chr8	ucsc_hg19	exon	30502798	30503312	.	+	.	length 515.0; gene_id "100507341_+_Hs.130492.1.1_PRE"
chr8	ucsc_hg19	exon	30503313	30503469	.	+	.	gene_id "100507341_+_Hs.130492.1.1_POST"; length 157.0
chr12	ucsc_hg19	exon	93968498	93969223	.	+	.	gene_id "8835_+_Hs.485572.1.18_PRE"; length 726.0
chr12	ucsc_hg19	exon	93969224	93970521	.	+	.	length 1298.0; gene_id "8835_+_Hs.485572.1.18_POST"
chr15	ucsc_hg19	exon	91424516	91426008	.	+	.	length 1493.0; gene_id "5045_+_Hs.513153.1.41_PRE"
chr15	ucsc_hg19	exon	91426009	91426688	.	+	.	gene_id "5045_+_Hs.513153.1.41_POST"; length 680.0
chr9	ucsc_hg19	exon	136218670	136218837	.	-	.	gene_id "6834_-_Hs.512464.1.2_PRE"; length 168.0
chr9	ucsc_hg19	exon	136218660	136218669	.	-	.	length 10.0; gene_id "6834_-_Hs.512464.1.2_POST"
chr2	ucsc_hg19	exon	28002300	28002600	.	+	.	gene_id "9553_+_Hs.515879.1.4_PRE"; length 301.0
chr2	ucsc_hg19	exon	28002601	28002608	.	+	.	gene_id "9553_+_Hs.515879.1.4_POST"; length 8.0
chr1	ucsc_hg19	exon	150280482	150280780	.	+	.	gene_id "54460_+_Hs.405880.1.2_PRE"; length 299.0
chr1	ucsc_hg19	exon	150280781	150281414	.	+	.	length 634.0; gene_id "54460_+_Hs.405880.1.2_POST"
chr8	ucsc_hg19	exon	101145784	101146278	.	-	.	gene_id "286151_-_Hs.339577.1.2_PRE"; length 495.0
chr8	ucsc_hg19	exon	101145588	101145783	.	-	.	length 196.0; gene_id "286151_-_Hs.339577.1.2_POST"
chrX	ucsc_hg19	exon	47511200	47511294	.	-	.	length 95.0; gene_id "8409_-_Hs.172791.1.1_PRE"
chrX	ucsc_hg19	exon	47511191	47511199	.	-	.	gene_id "8409_-_Hs.172791.1.1_POST"; length 9.0
chr6	ucsc_hg19	exon	10873464	10875166	.	-	.	length 1703.0; gene_id "9247_-_Hs.227098.1.1_PRE"
chr6	ucsc_hg19	exon	10873456	10873463	.	-	.	gene_id "9247_-_Hs.227098.1.1_POST"; length 8.0
chr1	ucsc_hg19	exon	150479392	150480072	.	+	.	gene_id "80222_+_Hs.288974.1.46_PRE"; length 681.0
chr1	ucsc_hg19	exon	150480073	150480085	.	+	.	length 13.0; gene_id "80222_+_Hs.288974.1.46_POST"
chr15	ucsc_hg19	exon	42129266	42129779	.	+	.	gene_id "100137047_+_Hs.198161.1.22_PRE"; length 514.0
chr15	ucsc_hg19	exon	42129780	42129785	.	+	.	length 6.0; gene_id "100137047_+_Hs.198161.1.22_POST"
chr10	ucsc_hg19	exon	101948125	101949384	.	-	.	gene_id "1147_-_Hs.198998.1.2_PRE"; length 1260.0
chr10	ucsc_hg19	exon	101948124	101948124	.	-	.	length 1.0; gene_id "1147_-_Hs.198998.1.2_POST"
chr11	ucsc_hg19	exon	18101892	18102038	.	-	.	length 147.0; gene_id "113174_-_Hs.524834.1.4_PRE"
chr11	ucsc_hg19	exon	18101890	18101891	.	-	.	length 2.0; gene_id "113174_-_Hs.524834.1.4_POST"
chr1	ucsc_hg19	exon	183898992	183899423	.	-	.	gene_id "23127_-_Hs.387995.1.1_PRE"; length 432.0
chr1	ucsc_hg19	exon	183898796	183898991	.	-	.	length 196.0; gene_id "23127_-_Hs.387995.1.1_POST"
chr17	ucsc_hg19	exon	4460226	4462352	.	-	.	length 2127.0; gene_id "124975_-_Hs.130749.1.1_PRE"
chr17	ucsc_hg19	exon	4460222	4460225	.	-	.	gene_id "124975_-_Hs.130749.1.1_POST"; length 4.0
chr1	ucsc_hg19	exon	153604174	153604511	.	+	.	gene_id "6271_+_Hs.515715.1.3_PRE"; length 338.0
chr1	ucsc_hg19	exon	153604512	153604513	.	+	.	length 2.0; gene_id "6271_+_Hs.515715.1.3_POST"
chr8	ucsc_hg19	exon	22478233	22479081	.	-	.	gene_id "55909_-_Hs.553539.1.3_PRE"; length 849.0
chr8	ucsc_hg19	exon	22477947	22478232	.	-	.	length 286.0; gene_id "55909_-_Hs.553539.1.3_POST"
chr3	ucsc_hg19	exon	48445264	48445997	.	-	.	length 734.0; gene_id "5364_-_Hs.476209.1.1_PRE"
chr3	ucsc_hg19	exon	48445261	48445263	.	-	.	length 3.0; gene_id "5364_-_Hs.476209.1.1_POST"
chr15	ucsc_hg19	exon	48703167	48703576	.	-	.	length 410.0; gene_id "2200_-_Hs.146447.1.5_PRE"
chr15	ucsc_hg19	exon	48700503	48703166	.	-	.	gene_id "2200_-_Hs.146447.1.5_POST"; length 2664.0
chr2	ucsc_hg19	exon	182981934	182982412	.	+	.	gene_id "151242_+_Hs.10941.1.11_PRE"; length 479.0
chr2	ucsc_hg19	exon	182982413	182996109	.	+	.	gene_id "151242_+_Hs.10941.1.11_POST"; length 2480.0
chr6	ucsc_hg19	exon	144261634	144263800	.	-	.	gene_id "5325_-_Hs.444975.1.2_PRE"; length 2167.0
chr6	ucsc_hg19	exon	144261437	144261633	.	-	.	length 197.0; gene_id "5325_-_Hs.444975.1.2_POST"
chr10	ucsc_hg19	exon	32095226	32096760	.	-	.	gene_id "94134_-_Hs.499264.1.3_PRE"; length 1535.0
chr10	ucsc_hg19	exon	32094326	32095225	.	-	.	length 900.0; gene_id "94134_-_Hs.499264.1.3_POST"
chr9	ucsc_hg19	exon	34088315	34088506	.	-	.	gene_id "25853_-_Hs.493750.1.9_PRE"; length 192.0
chr9	ucsc_hg19	exon	34086381	34088314	.	-	.	length 1934.0; gene_id "25853_-_Hs.493750.1.9_POST"
chr19	ucsc_hg19	exon	58290119	58291945	.	+	.	length 1827.0; gene_id "54807_+_Hs.469601.1.11_PRE"
chr19	ucsc_hg19	exon	58291946	58291984	.	+	.	gene_id "54807_+_Hs.469601.1.11_POST"; length 39.0
chr14	ucsc_hg19	exon	96176396	96177218	.	-	.	gene_id "8115_-_Hs.2484.1.2_PRE"; length 823.0
chr14	ucsc_hg19	exon	96176304	96176395	.	-	.	gene_id "8115_-_Hs.2484.1.2_POST"; length 92.0
chr2	ucsc_hg19	exon	38972037	38972329	.	-	.	length 293.0; gene_id "6432_-_Hs.309090.1.6_PRE"
chr2	ucsc_hg19	exon	38970741	38972036	.	-	.	gene_id "6432_-_Hs.309090.1.6_POST"; length 1296.0
chr11	ucsc_hg19	exon	118033521	118037801	.	-	.	gene_id "6327_-_Hs.129783.1.1_PRE"; length 4281.0
chr11	ucsc_hg19	exon	118033519	118033520	.	-	.	gene_id "6327_-_Hs.129783.1.1_POST"; length 2.0
chr3	ucsc_hg19	exon	49758959	49759580	.	-	.	length 622.0; gene_id "29925_-_Hs.551556.1.58_PRE"
chr3	ucsc_hg19	exon	49758909	49758958	.	-	.	gene_id "29925_-_Hs.551556.1.58_POST"; length 50.0
chr16	ucsc_hg19	exon	87741420	87741681	.	-	.	length 262.0; gene_id "54758_-_Hs.461688.1.6_PRE"
chr16	ucsc_hg19	exon	87741418	87741419	.	-	.	gene_id "54758_-_Hs.461688.1.6_POST"; length 2.0
chr1	ucsc_hg19	exon	231700274	231702267	.	+	.	length 1994.0; gene_id "7257_+_Hs.96247.1.23_PRE"
chr1	ucsc_hg19	exon	231702268	231702269	.	+	.	length 2.0; gene_id "7257_+_Hs.96247.1.23_POST"
chr11	ucsc_hg19	exon	63396636	63396877	.	-	.	length 242.0; gene_id "25923_-_Hs.502777.1.4_PRE"
chr11	ucsc_hg19	exon	63391554	63396635	.	-	.	gene_id "25923_-_Hs.502777.1.4_POST"; length 5082.0
chr10	ucsc_hg19	exon	119042607	119044982	.	-	.	gene_id "118987_-_Hs.501149.1.1_PRE"; length 2376.0
chr10	ucsc_hg19	exon	119040000	119042606	.	-	.	gene_id "118987_-_Hs.501149.1.1_POST"; length 2607.0
chr20	ucsc_hg19	exon	3127176	3129906	.	-	.	length 2731.0; gene_id "60493_-_Hs.554872.1.1_PRE"
chr20	ucsc_hg19	exon	3127165	3127175	.	-	.	gene_id "60493_-_Hs.554872.1.1_POST"; length 11.0
chr11	ucsc_hg19	exon	6498250	6498498	.	-	.	gene_id "23647_-_Hs.75139.1.9_PRE"; length 249.0
chr11	ucsc_hg19	exon	6495913	6498249	.	-	.	length 2337.0; gene_id "23647_-_Hs.75139.1.9_POST"
chr16	ucsc_hg19	exon	14989371	14989781	.	+	.	length 411.0; gene_id "23420_+_Hs.209113.1.49_PRE"
chr16	ucsc_hg19	exon	14989782	14990014	.	+	.	gene_id "23420_+_Hs.209113.1.49_POST"; length 233.0
chr3	ucsc_hg19	exon	184799861	184801351	.	-	.	gene_id "285382_-_Hs.380048.1.1_PRE"; length 1491.0
chr3	ucsc_hg19	exon	184795838	184799860	.	-	.	length 4023.0; gene_id "285382_-_Hs.380048.1.1_POST"
chr17	ucsc_hg19	exon	27182043	27182326	.	+	.	gene_id "26284_+_Hs.3426.1.1_PRE"; length 284.0
chr17	ucsc_hg19	exon	27182327	27188072	.	+	.	gene_id "26284_+_Hs.3426.1.1_POST"; length 1541.0
chr10	ucsc_hg19	exon	135093144	135093405	.	-	.	gene_id "10844_-_Hs.523370.1.2_PRE"; length 262.0
chr10	ucsc_hg19	exon	135092134	135093143	.	-	.	length 1010.0; gene_id "10844_-_Hs.523370.1.2_POST"
chr9	ucsc_hg19	exon	140114708	140115775	.	-	.	gene_id "727800_-_Hs.512767.1.1_PRE"; length 1068.0
chr9	ucsc_hg19	exon	140114699	140114707	.	-	.	length 9.0; gene_id "727800_-_Hs.512767.1.1_POST"
chr1	ucsc_hg19	exon	63070304	63070580	.	+	.	length 277.0; gene_id "27329_+_Hs.209153.1.15_PRE"
chr1	ucsc_hg19	exon	63070581	63071976	.	+	.	gene_id "27329_+_Hs.209153.1.15_POST"; length 1396.0
chr12	ucsc_hg19	exon	56537607	56538007	.	+	.	length 401.0; gene_id "23344_+_Hs.8309.1.64_PRE"
chr12	ucsc_hg19	exon	56538008	56538460	.	+	.	gene_id "23344_+_Hs.8309.1.64_POST"; length 453.0
chrX	ucsc_hg19	exon	120072565	120072695	.	-	.	gene_id "728072_-_Hs.522775.1.1_PRE"; length 131.0
chrX	ucsc_hg19	exon	120011345	120072564	.	-	.	length 2595.0; gene_id "728072_-_Hs.522775.1.1_POST"
chr7	ucsc_hg19	exon	100486348	100487339	.	-	.	gene_id "402682_-_Hs.534845.1.1_PRE"; length 992.0
chr7	ucsc_hg19	exon	100486344	100486347	.	-	.	length 4.0; gene_id "402682_-_Hs.534845.1.1_POST"
chr6	ucsc_hg19	exon	19839441	19840055	.	+	.	gene_id "3400_+_Hs.519601.1.7_PRE"; length 615.0
chr6	ucsc_hg19	exon	19840056	19842431	.	+	.	length 2376.0; gene_id "3400_+_Hs.519601.1.7_POST"
chr17	ucsc_hg19	exon	39196813	39197713	.	-	.	length 901.0; gene_id "81851_-_Hs.247934.1.1_PRE"
chr17	ucsc_hg19	exon	39196811	39196812	.	-	.	length 2.0; gene_id "81851_-_Hs.247934.1.1_POST"
chr12	ucsc_hg19	exon	99007215	99008118	.	-	.	gene_id "121457_-_Hs.252543.1.2_PRE"; length 904.0
chr12	ucsc_hg19	exon	99007182	99007214	.	-	.	length 33.0; gene_id "121457_-_Hs.252543.1.2_POST"
chr22	ucsc_hg19	exon	17597190	17602257	.	-	.	length 5068.0; gene_id "27439_-_Hs.209577.1.1_PRE"
chr22	ucsc_hg19	exon	17597189	17597189	.	-	.	gene_id "27439_-_Hs.209577.1.1_POST"; length 1.0
chr10	ucsc_hg19	exon	27962275	27964344	.	-	.	gene_id "283078_-_Hs.128193.1.2_PRE"; length 2070.0
chr10	ucsc_hg19	exon	27961803	27962274	.	-	.	length 472.0; gene_id "283078_-_Hs.128193.1.2_POST"
chr13	ucsc_hg19	exon	45578440	45578571	.	+	.	gene_id "55425_+_Hs.507922.1.3_PRE"; length 132.0
chr13	ucsc_hg19	exon	45578572	45602404	.	+	.	length 1069.0; gene_id "55425_+_Hs.507922.1.3_POST"
chr17	ucsc_hg19	exon	65336899	65337168	.	-	.	length 270.0; gene_id "5718_-_Hs.4295.1.9_PRE"
chr17	ucsc_hg19	exon	65336619	65336898	.	-	.	length 280.0; gene_id "5718_-_Hs.4295.1.9_POST"
chr14	ucsc_hg19	exon	68053791	68055344	.	+	.	length 1554.0; gene_id "57475_+_Hs.284157.1.30_PRE"
chr14	ucsc_hg19	exon	68055345	68056255	.	+	.	gene_id "57475_+_Hs.284157.1.30_POST"; length 911.0
chr22	ucsc_hg19	exon	20301803	20302347	.	-	.	gene_id "85359_-_Hs.410965.1.1_PRE"; length 545.0
chr22	ucsc_hg19	exon	20301761	20301802	.	-	.	gene_id "85359_-_Hs.410965.1.1_POST"; length 42.0
chr1	ucsc_hg19	exon	6681471	6682119	.	+	.	gene_id "148479_+_Hs.516079.1.10_PRE"; length 649.0
chr1	ucsc_hg19	exon	6682120	6684093	.	+	.	length 1974.0; gene_id "148479_+_Hs.516079.1.10_POST"
chr2	ucsc_hg19	exon	27917501	27917838	.	+	.	gene_id "22950_+_Hs.306000.1.27_PRE"; length 338.0
chr2	ucsc_hg19	exon	27917839	27917847	.	+	.	length 9.0; gene_id "22950_+_Hs.306000.1.27_POST"
chr19	ucsc_hg19	exon	1256994	1259141	.	+	.	gene_id "90007_+_Hs.465529.1.25_PRE"; length 2148.0
chr19	ucsc_hg19	exon	1259142	1259142	.	+	.	length 1.0; gene_id "90007_+_Hs.465529.1.25_POST"
chr1	ucsc_hg19	exon	86965337	86965771	.	+	.	length 435.0; gene_id "1179_+_Hs.194659.1.22_PRE"
chr1	ucsc_hg19	exon	86965772	86965974	.	+	.	gene_id "1179_+_Hs.194659.1.22_POST"; length 203.0
chr5	ucsc_hg19	exon	89689641	89689924	.	-	.	gene_id "1070_-_Hs.528302.1.4_PRE"; length 284.0
chr5	ucsc_hg19	exon	89689152	89689640	.	-	.	gene_id "1070_-_Hs.528302.1.4_POST"; length 489.0
chr1	ucsc_hg19	exon	57383238	57383682	.	+	.	length 445.0; gene_id "731_+_Hs.93210.1.16_PRE"
chr1	ucsc_hg19	exon	57383683	57383894	.	+	.	gene_id "731_+_Hs.93210.1.16_POST"; length 212.0
chr1	ucsc_hg19	exon	183111669	183112127	.	+	.	gene_id "3915_+_Hs.497039.1.65_PRE"; length 459.0
chr1	ucsc_hg19	exon	183112128	183114727	.	+	.	gene_id "3915_+_Hs.497039.1.65_POST"; length 2600.0
chr6	ucsc_hg19	exon	31625841	31625981	.	+	.	length 141.0; gene_id "55937_+_Hs.534468.1.12_PRE"
chr6	ucsc_hg19	exon	31625982	31625987	.	+	.	gene_id "55937_+_Hs.534468.1.12_POST"; length 6.0
chr19	ucsc_hg19	exon	21908995	21910791	.	-	.	length 1797.0; gene_id "163227_-_Hs.365142.1.6_PRE"
chr19	ucsc_hg19	exon	21906843	21908994	.	-	.	gene_id "163227_-_Hs.365142.1.6_POST"; length 2152.0
chr17	ucsc_hg19	exon	12044464	12045260	.	+	.	length 797.0; gene_id "6416_+_Hs.514681.1.23_PRE"
chr17	ucsc_hg19	exon	12045261	12047148	.	+	.	length 1888.0; gene_id "6416_+_Hs.514681.1.23_POST"
chr17	ucsc_hg19	exon	39616063	39616491	.	-	.	length 429.0; gene_id "3882_-_Hs.41752.1.1_PRE"
chr17	ucsc_hg19	exon	39615765	39616062	.	-	.	gene_id "3882_-_Hs.41752.1.1_POST"; length 298.0
chr5	ucsc_hg19	exon	170725766	170726183	.	+	.	gene_id "64901_+_Hs.410810.1.28_PRE"; length 418.0
chr5	ucsc_hg19	exon	170726184	170727019	.	+	.	gene_id "64901_+_Hs.410810.1.28_POST"; length 836.0
[truncated: 27,082 more rows]
